# Supplementary material for: REST Regulates Distinct Transcriptional Networks in Embryonic and Neural Stem Cells
Source: PLoS Biol. 2008 Oct 28;6(10):e256. doi: 10.1371/journal.pbio.0060256 (PMC2573930; doi:10.1371/journal.pbio.0060256)
Supplement: Dataset S1 — (432 KB XLS) [file pbio.0060256.sd001.xls]

## Sheet: 1166 RE1 Sites
RE1 ID	PWM score	RE1 location	RE1 sequence	Potential Target Genes					Annotation to Target Genes					E14			NS5			NIH3T3
				1st	2nd	3rd	4th	5th	1st	2nd	3rd	4th	5th	p-value	Enrichment	FDR	p-value	Enrichment	FDR	p-value	Enrichment	FDR
mus10028:31	0.9476	chr5:52700002-52700023	TTCAGCACCCTGGACAGCATC	CV562613					intronic					0	2.5281	0	8.99e-14	1.5132	1.85822	4.13097e-08	1.3519	2.76883
mus10108:32	0.9637	chr5:62771954-62771975	TTCAGCACCACGGACAGCACA	DESERT					N.A.					0	1.9005	1.38366	0	1.7614	0	0.205078	1.0466	19.6555
mus10120:130	0.9107	chr5:63968418-63968439	ATCAGCACCATGGATAGAGCC	AK034089					intronic					0.00755153	1.1484	15.3706	0.063	1.0842	23.0369	0.225541	1.0429	20.0656
mus10184:6	0.9035	chr5:68253174-68253195	TTCAGCACCTTGGACACAGAC	AK076825	AK149646				intronic	3' proximal				0	2.9904	0	0	2.3776	0	7.07969e-11	1.4348	0.807268
mus10204:19	0.9036	chr5:70435221-70435242	ATCAGCACCTAAGACAGAGGC	DESERT					N.A.					0.690933	0.9722	37.505	0.697	0.9677	43.5518	0.902833	0.9311	35.751
mus10212:165	0.9429	chr5:71407206-71407227	GTCAGCACCAAGGACAGAGAC	Gabra2					5' distal					1.36425e-07	1.3489	6.79962	2.89e-15	1.5511	1.97976	0.0178068	1.1245	10.8981
mus1027:7	0.9055	chr1:94733036-94733057	CTCAGAACCGTGGACAGTGGC	Ankmy1	0710001B24Rik	AK018199	Rnpepl1		mixed intronic and exonic	5' proximal	3' proximal	5' proximal		0.0162943	1.1291	16.4076	0.974	0.9022	48.715	0.995563	0.8651	38.3047
mus10271:169	0.8781	chr5:75403538-75403559	GTCAGAACCCAGGACAGACAC	AK139774					intronic					0.197537	1.0498	26.1098	0.371	1.0176	37.057	0.304098	1.0289	22.0417
mus10316:25	0.9013	chr5:78460248-78460269	TTCAGCACCAGGGCCAGGATT	Igfbp7	BY706977				intronic	5' proximal				0.137148	1.0642	22.7191	0.188	1.0477	33.993	0.0207516	1.1203	10.7551
mus10317:145	0.9079	chr5:78469274-78469295	GTCAGCTCCAAGGACAGGGGC	Igfbp7	BY706977				intronic	3' proximal				0.114964	1.0712	21.939	0.28	1.0314	35.5332	0.16983	1.0543	19.4129
mus1034:7	0.9459	chr1:95103109-95103130	GTCAGCACCACGGAGAGCTCC	Sned1					mixed intronic and exonic					0	2.1513	1.74879	0	1.6091	1.09757	0	1.7061	0
mus10369:135	0.9042	chr5:86666971-86666992	GTCAGGACCATGGACAGATAC	AK148608					3' proximal					1.60469e-05	1.2718	10.1426	2.45e-12	1.472	1.75074	0.165575	1.0557	19.1462
mus10431:138	0.9025	chr5:93433446-93433467	TGCACCACCGCGGACAGCTCC	Art3	Cxcl11	Cxcl10			intronic	3' proximal	5' proximal			2.68028e-08	1.3726	7.05511	0.396	1.0141	37.3155	0.687161	0.9735	28.9079
mus10511:8	0.9518	chr5:99947757-99947778	TTCAGCACCATGGACAGACCC	AK048739	AK160425				intronic	intronic				0	2.1411	1.7131	0	1.7932	0	2.92786e-11	1.4548	0.828193
mus10535:5	0.902	chr5:100124540-100124561	GGCAGCACCTTGGACAGTGAC	BU922195					5' distal					2.34331e-06	1.3333	8.98844	0.247	1.0367	35.4805	0.646461	0.9793	27.269
mus10591:125	0.9181	chr5:104419429-104419450	CTCAGCACCTTGGATAGGGCC	Dspp					exonic					0.00142526	1.1866	13.8802	0.00122	1.1744	9.82403	0.117503	1.068	18.1469
mus10614:137	0.9104	chr5:106614502-106614523	TTCAGCACCATGGAGAGGGTA	AK131736	AK015287				3' proximal	5' proximal				0.0094318	1.1469	15.5602	0.576	0.9899	40.9054	0.990792	0.8774	38.0503
mus10645:36	0.9494	chr5:107745328-107745349	TTCAGCACCACAGACAGCTGC	AK169666					mixed intronic and exonic					8.49796e-07	1.3213	7.6964	0.0614	1.0848	22.7086	0.425486	1.0104	23.5612
mus10717:152	0.9436	chr5:112227475-112227496	TTCAGCACCACGGACAGTTCT	BC072617					5' distal					0	4.4697	0	0	2.4669	0	0	3.2463	0
mus10718:122	0.9016	chr5:112264684-112264705	GTCAGTACCAAGGACAGAGCA	BC072617					5' distal					0	2.6439	0	0.000202	1.2078	6.65502	8.03477e-06	1.2725	2.92139
mus10723:123	0.9243	chr5:112142191-112142212	TTCAGGACCTTGGACAGAGAC	BC072617					3' distal					0	4.5013	0	0	2.4579	0	0	2.4155	0
mus10758:144	0.9257	chr5:112959145-112959166	ATCAGTACCACGGACAGAGCC	MY018B					intronic					0	4.9721	0	0	5.7577	0	0	2.7832	0
mus10759:50	0.9404	chr5:112959104-112959125	ATCAGCACCATGGACAGCGCA	MY018B					intronic					0	9.6954	0	0	12.0114	0	0	3.4935	0
mus10770:35	0.9076	chr5:112326219-112326240	TTCAGAACCATGGACAGGAGA	AK138242					intronic					0	2.1183	1.68108	8.2e-06	1.2614	4.267	6.66961e-08	1.3456	2.7438
mus10781:158	0.9595	chr5:113647837-113647858	TTCAGCACCACGGACAGTGAC	BY733796					intronic					0	5.6162	0	0	2.6671	0	0	2.0032	0
mus10783:42	0.962	chr5:113814449-113814470	GTCAGCACCTGGGACAGCGCC	C530024P05Rik					mixed intronic and exonic					0	2.22	1.8793	4.5e-09	1.3637	3.66709	5.77837e-05	1.2432	4.31691
mus10808:30	0.9242	chr5:113825484-113825505	ATCAGCACCATGGACAGCCAC	C530024P05Rik					intronic					0	2.2541	1.93118	1.35e-06	1.2846	3.84194	3.07646e-07	1.3199	2.60823
mus10812:171	0.9688	chr5:113532639-113532660	TTCAGCACCAAGGACAGGGGC	Rutbc2					intronic					0	5.4347	0	0	3.1346	0	1.11022e-15	1.5798	0
mus10846:50	0.9513	chr5:114849128-114849149	TTCAGCACCAAGGCCAGCTCC	MGC67174					intronic					0	2.5825	0	0	1.9418	0	4.53376e-08	1.3525	2.76253
mus10860:15	0.9147	chr5:114276315-114276336	ATCAGGACCAGGGACAGCTCC	Dao1					intronic					0	2.6467	0	6.33e-15	1.5414	1.93832	1.53214e-08	1.3683	2.16294
mus10896:12	0.9633	chr5:116806920-116806941	TTCAGAACCATGGACAGCGCC	NM_026886					intronic					0	6.4795	0	2.27e-07	1.311	4.04605	0	2.1212	0
mus10897:141	0.9201	chr5:116815095-116815116	TTCAGCACCATGGAGAGCCTC	NM_026886					intronic					0	3.843	0	0.0492	1.0914	22.2446	0	1.6861	0
mus10900:13	0.9395	chr5:117090978-117090999	TTCAGAACCACGGACAGAGAC	AI390856	AK019794				intronic	3' proximal				0	4.891	0	5.05e-07	1.3073	3.95456	0	2.4205	0
mus10903:48	0.9251	chr5:117176084-117176105	TTCAGGACCCTGGAGAGCGCC	BF318841					3' distal					0	1.9984	1.48482	0.182	1.049	33.8318	0.0333352	1.1063	13.3463
mus10904:122	0.9386	chr5:117189255-117189276	TTCAGCACCTGAGACAGCACC	BF318841					3' distal					3.29305e-08	1.3657	7.02732	0.306	1.027	36.1938	0.311619	1.0273	22.258
mus10908:164	0.9257	chr5:116975442-116975463	TTCAGTACCTTGGACAGCGCA	AI390856					intronic					1.91166e-06	1.309	8.67066	0.26	1.0347	35.5309	0.00479404	1.1562	8.74104
mus10910:50	0.9405	chr5:116852493-116852514	TTCAGCACTTCGGACAGCGCC	BC056392					exonic					0	2.4183	0	0.183	1.0486	33.816	3.18634e-14	1.5316	0
mus10914:28	0.9598	chr5:116779249-116779270	TTCAGCACCGCGGACAGTGGC	BC056392					intronic					0	4.807	0	5e-10	1.3937	3.85008	0	2.3576	0
mus10921:164	0.9003	chr5:116416015-116416036	TTCAGCACTTTGGACAGCTAC	Ccdc60					intronic					2.44249e-14	1.5844	1.52191	0.271	1.0326	35.6595	0.0293782	1.1093	12.7356
mus10935:40	0.9292	chr5:118105838-118105859	CCCAGCACCTTGGACAGCTCC	Nos1					intronic					8.05884e-10	1.4222	4.81252	0.183	1.0492	33.8002	0.128061	1.0649	19.0026
mus10943:122	0.9033	chr5:118291689-118291710	TTCAGCACCACAGCCAGGAGT	Tesc	AK081247				intronic	5' proximal				0.204493	1.0479	26.2872	0.342	1.0216	36.0958	0.00546939	1.1504	9.10598
mus10984:122	0.9794	chr5:120684802-120684823	TTCAGCACCGCGGACAGCTCC	AI430373	AK082404	Lhx5			mixed intronic and exonic	5' proximal	5' proximal			0	3.5824	0	0	3.6441	0	0	2.4081	0
mus11001:134	0.9251	chr5:120217011-120217032	GCCAGCACCTTGGACAGTGCC	BC049722					5' proximal					0	1.6782	1.14052	0.937	0.9228	49.0263	0.011924	1.1318	10.3454
mus11003:135	0.9429	chr5:121270230-121270251	GTCAGTACCACGGACAGCACC	Rph3a					mixed intronic and exonic					0	3.3223	0	0	1.9321	0	0	1.9958	0
mus11004:140	0.9123	chr5:121329499-121329520	TTCAGCACTGCGGACAGCACT	Rph3a					5' distal					0	3.237	0	1.11e-16	1.5802	1.04648	0	1.6758	0
mus11015:48	0.942	chr5:122187232-122187253	TTCAGCACCTTGGAGAGAGCC	Cutl2					intronic					0	2.1572	1.75856	1.72e-09	1.377	3.77618	2.22045e-16	1.5906	0
mus11027:148	0.9387	chr5:121221801-121221822	TTCAGCACCCTGGACAGGTAC	Rph3a	AK080860				mixed intronic and exonic	3' proximal				1.1263e-06	1.3153	7.64035	0.575	0.9901	40.6232	0.531524	0.9956	24.3268
mus11077:22	0.9112	chr5:123431831-123431852	ATCAGCACCAGGGACAGAGCG	Hpd	Setd1b				3' proximal	3' proximal				0	2.0966	1.64163	0.0127	1.1251	16.6258	1.26065e-08	1.3687	2.17586
mus11137:3	0.9268	chr5:126062399-126062420	TTCAGCACCTAGGATAGCTCC	TMEM132B					intronic					0	1.9694	1.46071	0.0443	1.094	22.0246	0.0282035	1.1119	12.7844
mus11138:146	0.9037	chr5:126093170-126093191	CTCAGGACCTTGGAGAGGGCC	TMEM132B					3' distal					5.31347e-08	1.3629	6.95878	0.484	1.0021	38.9422	0.0076762	1.1457	9.37223
mus11139:168	0.918	chr5:126119170-126119191	GTCAGCACCACAGACAGCTGT	TMEM132B					3' distal					0.179603	1.0531	25.2041	0.209	1.0435	35.1126	0.452217	1.0066	23.8911
mus11141:2	0.933	chr5:126648010-126648031	TCCAGCACCCTGGACAGTGCC	DESERT					N.A.					5.31466e-10	1.4315	4.83605	0.64	0.9771	42.6217	0.760825	0.9615	31.0087
mus11149:0	0.9115	chr5:126070431-126070452	GTCAGCCCCTCGGACAGCATC	TMEM132B					intronic					0.970868	0.8976	39.167	0.878	0.9404	47.6943	0.485151	1.0021	24.0899
mus11151:166	0.9381	chr5:127481272-127481293	GTCAGCACCTTGGACAGCTCT	AK016281	AK019750				3' proximal	3' proximal				0	3.4025	0	0.000511	1.1946	7.48973	0.0653049	1.0879	15.4919
mus11155:22	0.9043	chr5:127761279-127761300	TTCAGAACCATGGACAGATGT	AK157823					intronic					3.21965e-15	1.5933	1.5622	0.589	0.9883	41.0559	0.873762	0.939	35.6678
mus11156:121	0.9227	chr5:127792221-127792242	CTCAGCACCACGGAGAGCTCT	AK157823					intronic					9.77347e-07	1.3117	7.66361	0.000546	1.188	7.99753	2.96613e-07	1.3205	2.61103
mus11160:170	0.9147	chr5:127850481-127850502	TTTAGCACCATGGACAGACCC	AK157823					intronic					1.61072e-05	1.2692	10.1368	0.271	1.0328	35.6754	0.993415	0.871	38.0497
mus11167:47	0.9247	chr5:126941010-126941031	TTCAGCACCACGGAGAGTGCA	AK006961					5' distal					3.56382e-14	1.5634	1.50734	0.000415	1.195	7.55133	0.00068413	1.1952	3.84827
mus11177:149	0.9231	chr5:128638234-128638255	TTCAGGACCAAGGACAGTTCC	Tmem132d	CO810613				intronic	3' proximal				0	1.6501	1.10741	0.244	1.0376	35.5446	0.817532	0.9501	33.126
mus11186:50	0.912	chr5:128362008-128362029	GTCAGCACCCTGGATAGCTCC	Tmem132d					intronic					0	1.8062	1.27701	0.338	1.0225	36.1898	0.00182839	1.1757	5.49795
mus11194:27	0.9101	chr5:129065558-129065579	TTCAGGACCGCGGGCAGGAGC	Piwil1	AK044685				mixed intronic and exonic	5' proximal				0.558523	0.9917	36.2653	0.859	0.945	47.073	0.92735	0.9228	36.3871
mus11212:135	0.9071	chr5:129894894-129894915	TTCAGCACCAAGGAAAGATCC	Mmp17	Sfrs8				5' proximal	3' proximal				0.0743732	1.0875	20.5293	0.00379	1.1515	13.2965	0.000427099	1.2046	3.94839
mus11225:165	0.9201	chr5:129194029-129194050	GCCAGCACCATGGACAGAGTC	Rimbp2					intronic					0	2.2728	1.97047	0.341	1.0216	36.1271	4.0495e-05	1.2433	4.38314
mus11226:22	0.9235	chr5:129167681-129167702	GTCAGGACCCTGGACAGAGCC	Rimbp2					intronic					1.05064e-11	1.4908	1.86262	0.554	0.9928	39.6332	0.195376	1.0491	19.4989
mus11230:5	0.9215	chr5:130648681-130648702	TCCAGCACCTTAGACAGCTCC	Caln1					5' proximal					0	2.9664	0	1.97e-11	1.4366	2.48251	1.15846e-08	1.3704	2.17846
mus11231:137	0.8325	chr5:130759497-130759518	TTCAGAACCAAGAAAAGCCCC	Caln1					intronic					0.176023	1.0547	24.7521	0.0541	1.0886	22.1619	2.37036e-11	1.4505	0.833881
mus11232:18	0.8553	chr5:130803551-130803572	TTCAGCACCAAGGACCCAGCA	Caln1					intronic					0.729402	0.9661	37.6803	0.482	1.0029	38.9743	0.135187	1.0624	18.8655
mus11233:137	0.9172	chr5:130838779-130838800	GTCAGGACCATGGACAGGGCA	Caln1					intronic					0.0321214	1.1115	18.6384	0.142	1.0584	31.8115	0.0496377	1.0959	14.0319
mus11234:119	0.8519	chr5:130862188-130862209	GTCAGCACCTGGGAGGGAGAT	Caln1					intronic					0.982093	0.8876	39.1405	0.944	0.9192	48.9212	0.985618	0.8855	37.8595
mus11235:21	0.8356	chr5:130807606-130807627	TGCAGCACCAAGCCCAGCTTT	Caln1					intronic					0.867057	0.9382	38.8338	0.487	1.0017	38.9101	0.51619	0.9977	24.1604
mus11236:120	0.8422	chr5:130787750-130787771	TCCAGCACCAGGGACCACTCT	Caln1					intronic					0.000518125	1.2081	11.2483	0.000505	1.1908	7.49482	3.8796e-05	1.2446	3.84566
mus11237:25	0.8379	chr5:130763529-130763550	CCCAGCACCACATACAGCAGG	Caln1					intronic					0.999515	0.8283	39.7436	0.496	1.0006	38.7186	0.000340957	1.2103	3.9775
mus11238:67	0.8438	chr5:130644162-130644183	CTCAGGACCACACAGAGCACC	Caln1					5' proximal					0.999606	0.8252	39.7161	0.493	1.001	38.7663	0.706034	0.9707	29.6822
mus11242:93	0.8515	chr5:130948702-130948723	ATCAGAACCAGGGGCAGAGAT	Caln1					intronic					0.00403923	1.1637	14.1548	0.416	1.0113	37.758	0.105056	1.0727	17.6412
mus11252:21	0.8633	chr5:131154387-131154408	TTCAGAACCCAGGAGGGCTGC	AK082501	Wbscr17				5' proximal	3' proximal				0.598334	0.9859	36.2564	0.22	1.0414	34.9358	5.08539e-11	1.4368	0.814853
mus11253:135	0.8487	chr5:130909063-130909084	TCCAGCCCAGGGGACAGTGCC	Caln1					intronic					0.914803	0.9242	39.1498	0.966	0.8958	48.888	0.681276	0.9742	28.6844
mus11318:10	0.9513	chr5:136026910-136026931	TTCAGCACCAAGGCCAGCTCC	2010310D06Rik	Styxl1	Por			mixed intronic and exonic	3' proximal	3' proximal			0	6.1151	0	0	1.9233	0	0	3.6673	0
mus11369:16	0.939	chr5:137419780-137419801	ATCAGCACCAAGGACAGTGCC	BC058768					exonic					0	3.2623	0	0	2.4551	0	0	1.8457	0
mus11371:12	0.9309	chr5:137314900-137314921	TTCAGCACGCTGGACAGCGCC	Vgf	Ap1s1				mixed intronic and exonic	3' proximal				0	2.8859	0	0	2.3075	0	0	2.4145	0
mus11372:139	0.9007	chr5:137269649-137269670	CCCAGGACCCTGGACAGCGGC	Znhit1	Plod3	Cldn15			mixed intronic and exonic	5' proximal	3' proximal			0	2.103	1.65457	2.74e-05	1.2519	4.71938	2.76391e-05	1.2533	3.89858
mus11416:143	0.9562	chr5:140231572-140231593	TTCAGCACCACGGACAGTGTC	A930017N06Rik					3' proximal					0	2.5651	0	0	1.8006	0	1.70513e-10	1.4268	0.79877
mus11436:16	0.925	chr5:140470558-140470579	TCCAGCACCCTGGACAGCATC	Mad1l1	BC046508				intronic	3' proximal				0.00123848	1.1894	13.282	0.0121	1.155	16.2116	0.0453615	1.0986	13.4076
mus11479:24	0.9112	chr5:142672846-142672867	CTCAGCACCTAGGGCAGAGGC	Foxk1					intronic					0.108441	1.0724	21.4878	0.0215	1.1123	19.2377	0.0823714	1.0798	17.2542
mus11483:141	0.9306	chr5:142237693-142237714	TTCAGTACCACGGACAGCACA	Sdk1					intronic					4.26185e-10	1.4365	4.85639	0.0755	1.0791	24.7318	0.366695	1.0191	23.0493
mus11490:24	0.9088	chr5:143028388-143028409	GTCAGCACCTCGGCCAGGTCA	Zfp469					mixed intronic and exonic					0.000839842	1.197	12.1329	0.459	1.0054	38.7936	0.516639	0.9977	24.1494
mus11514:1	0.933	chr5:142947405-142947426	TCCAGCACCATGGACAGAGTC	Slc29a4					intronic					1.84161e-10	1.4503	3.57454	0.000173	1.2115	6.66912	0.000884778	1.1922	3.80605
mus11522:35	0.9469	chr5:144745012-144745033	TTCAGCACCGCGGACAGATAC	Bri3					3' distal					0.000706101	1.2017	11.8594	2.18e-13	1.4881	1.82801	0	1.926	0
mus11523:4	0.9181	chr5:144745043-144745064	CTCAGCACCTTGGACAGATCT	Bri3					3' distal					0	2.2855	2.0018	2.73e-14	1.5225	1.88719	0	1.9518	0
mus11524:149	0.9047	chr5:144796339-144796360	TTCAGCACCGAGGATAGTTCC	AK016246	Nptx2				3' proximal	5' proximal				0.0981722	1.0762	21.3698	0.912	0.9312	48.5635	0.01104	1.134	10.0272
mus11543:131	0.9051	chr5:145208585-145208606	ATCAGCACCAGAGACAGAGGC	Smurf1					intronic					0	1.7819	1.25287	0.0409	1.0962	21.3615	0.00062493	1.1957	3.85744
mus11562:153	0.9556	chr5:146955093-146955114	TTCAGGACCGCGGACAGCACC	Gpr12					5' distal					0	2.5976	0	0	2.149	0	0	1.8844	0
mus11563:157	0.9521	chr5:146664807-146664828	TTCAGGACCGCGGACAGCTCC	Wasf3					5' distal					7.43849e-15	1.5854	1.54431	4.36e-07	1.3404	3.96785	0.00321252	1.1626	6.2584
mus11573:129	0.9014	chr5:147539382-147539403	TTCAGCATCAAGGGCAGGGCC	AK008755					exonic					0.169659	1.0556	24.546	0.79	0.9586	44.7837	0.163331	1.0571	19.167
mus11574:3	0.9139	chr5:147591837-147591858	CTCAGAACCCTGGACAGGGGC	Ipf1					3' proximal					0.00196987	1.1814	13.7574	0.583	0.9866	41.105	0.412113	1.0125	23.1124
mus11589:171	0.9554	chr5:148382352-148382373	GTCAGCACCACGGACAGCTAC	C130038G02Rik					intronic					2.40375e-10	1.4378	4.44922	0.111	1.0655	29.2042	0.0470778	1.0983	13.7043
mus11615:3	0.9123	chr5:149772589-149772610	TTCAGCACCCAGCACAGAGCC	AK043895					intronic					0.161695	1.058	23.8595	0.503	0.9996	38.9455	0.649045	0.9789	27.2452
mus1162:170	0.9025	chr1:115915991-115916012	ATCAGCACCACTGACAGCAAC	DESERT					N.A.					0.419399	1.0116	32.7925	0.702	0.9724	43.5183	0.806926	0.9534	32.0807
mus11714:167	0.9289	chr6:8092068-8092089	TTCAGAACCATGGACAGTACC	Col28a1					intronic					0	2.1777	1.81431	0	2.4323	0	0	2.1265	0
mus11722:128	0.9238	chr6:8898648-8898669	GGCAGGACCTCGGACAGCGCC	Nxph1					exonic					2.74668e-06	1.2996	9.69709	1.32e-05	1.2518	4.83909	0.517517	0.9976	24.1383
mus11723:146	0.9255	chr6:8907684-8907705	TTCAGCACTACGGCCAGCGCC	Nxph1					intronic					2.06502e-14	1.5784	1.53055	0	1.738	0	0.211034	1.0452	19.5827
mus11761:47	0.9045	chr6:13627717-13627738	TTCACCACCCCGGACAGCTTC	B630005N14Rik					mixed intronic and exonic					0.0933385	1.078	21.1547	0.434	1.0089	37.882	0.780305	0.9578	31.7665
mus11823:12	0.9023	chr6:20955267-20955288	GTCAGGACCATGGACAGGAGT	BX522158					intronic					0.0410086	1.1047	19.3262	0.548	0.9924	39.4273	0.855863	0.9421	34.7032
mus11880:127	0.9107	chr6:27863482-27863503	TCCAGCACCTTGGTCAGCACC	Grm8	AK018304				intronic	3' proximal				7.69836e-09	1.393	5.11149	0.603	0.9862	41.4844	0.69888	0.9716	29.7454
mus11885:40	0.9036	chr6:28336047-28336068	TTCAGCACCCCAGACAGGATT	AK036691					intronic					0.0236938	1.1207	17.6374	0.266	1.0339	35.4201	0.797828	0.9544	31.9638
mus11886:170	0.9204	chr6:28400660-28400681	TTCAGCACCATGGGCAGGACA	Pax4					5' proximal					4.49508e-05	1.252	10.7008	0.479	1.0028	39.0065	0.913761	0.927	36.4611
mus11901:50	0.9123	chr6:28295379-28295400	TTCAGAACCATGGACAACGGC	AK036691					intronic					0	2.1863	1.82483	0	1.75	0	2.16316e-07	1.3298	2.65094
mus11911:166	0.9144	chr6:30102381-30102402	GTCAGCACCTGGGCCAGCTGC	Nrf1					exonic					2.72958e-07	1.3373	7.1182	0.387	1.017	36.8363	0.535086	0.9952	24.5585
mus1193:19	0.9219	chr1:120716909-120716930	TTCAGCACCGCAGACAGCAAT	GLI2					intronic					0.0151155	1.1324	16.4473	0.00641	1.1406	15.2807	8.1471e-06	1.2726	2.91858
mus11931:34	0.945	chr6:30983297-30983318	TTCAGCACCACGGTCAGAGCC	AK034494					3' distal					0	2.7809	0	0	2.3001	0	0	2.0303	0
mus11943:163	0.9192	chr6:31815563-31815584	TTCAGGACCACAGACAGCAAC	AK041456					5' distal					0	2.0214	1.51885	4.07e-11	1.4232	2.44144	0	1.7881	0
mus11947:50	0.937	chr6:31647846-31647867	TTCAGCACCACGGTCAGTGCC	AK080631					intronic					0	1.9817	1.47095	6.66e-16	1.5607	2.02563	0	1.7938	0
mus11987:171	0.9463	chr6:34925788-34925809	GTCAGCACCACAGACAGAGCC	Gm468					5' distal					0	1.6776	1.13948	0.00202	1.1641	12.1226	8.62513e-07	1.3108	2.55069
mus12086:127	0.9375	chr6:39829027-39829048	TTCAGGACCATGGAGAGCGCC	DV653328					intronic					3.23846e-07	1.3328	7.09591	0.195	1.0469	34.2472	5.91619e-05	1.2378	4.30925
mus12120:135	0.9722	chr6:44988892-44988913	TTCAGCACCGCGGACAGCAGC	Cntnap2					5' proximal					0	2.301	2.04404	0	2.0522	0	2.32241e-08	1.3631	2.12013
mus12127:22	0.9327	chr6:47082779-47082800	TTCAGCACCACGGAGAGAGCA	Cntnap2					intronic					0	1.7453	1.21655	2.6e-14	1.5215	1.88945	0.974824	0.897	36.455
mus12168:165	0.907	chr6:49416867-49416888	TTCAGCACTAGGGACAGGTCC	Stk31					3' distal					0.207988	1.0484	26.2429	0.276	1.0322	35.5963	0.688475	0.9733	29.3909
mus12249:50	0.9466	chr6:55038084-55038105	TTCAGCACCACGGACAGCAAA	Crhr2					intronic					2.77556e-15	1.664	1.04492	0	5.2836	0	0	4.3569	0
mus1226:29	0.9522	chr1:122159567-122159588	TTTAGCACCACGGACAGCGGC	C1ql2					5' proximal					0	2.4522	0	0	2.165	0	1.0103e-13	1.5277	0
mus12266:10	0.9374	chr6:55436321-55436342	TCCAGCACCACAGACAGCTCC	Adcyap1r1					3' proximal					0.263245	1.0367	28.1545	0.552	0.9931	39.6492	0.982759	0.8893	37.1717
mus1240:129	0.9604	chr1:122218063-122218084	TTCAGCACCACGGTCAGCGCC	AK005901					5' distal					4.5075e-14	1.5545	1.49778	0.00353	1.1569	13.3382	0.144456	1.0598	18.751
mus12457:12	0.9276	chr6:77910350-77910371	TTCAGGACCACGGACAGTAGC	Ctnna2	AK156970				5' proximal	5' proximal				0	2.4162	0	0	1.9326	0	0.0022505	1.1703	5.92037
mus12508:43	0.9021	chr6:83340153-83340174	TACAGCACCAGGGACAGCTCT	BC096437					intronic					4.32987e-15	1.5957	1.55705	0.00853	1.1638	15.5693	9.40254e-08	1.3436	2.71618
mus12536:123	0.9522	chr6:83894054-83894075	CTCAGCACCTAGGACAGCACC	Zfml					intronic					6.32827e-15	1.58	1.5532	2.57e-09	1.3771	3.74029	3.57863e-11	1.4464	0.822582
mus12552:43	0.9479	chr6:84330824-84330845	CCCAGCACCAAGGACAGCGCC	AK144571					3' distal					0	1.963	1.45061	0.0696	1.0816	24.4396	2.7287e-07	1.3261	2.62515
mus12559:8	0.9392	chr6:83893265-83893286	TTCAGGACCAAGGACAGCAGC	Zfml	AK142490				intronic	3' proximal				0	6.2062	0	0	3.5789	0	0	3.9327	0
mus12562:127	0.9144	chr6:84859543-84859564	TTCATCACCAAGGACAGCAGC	AK144547	AK052766				mixed intronic and exonic	5' proximal				0.424847	1.0111	32.7404	0.871	0.9418	47.4764	0.0876467	1.0781	17.1943
mus12571:37	0.962	chr6:85463997-85464018	TTCAGCACCCTGGACAGCGAC	Fbxo41					intronic					0	2.5028	0	0	2.1203	0	0	2.4106	0
mus1263:149	0.9032	chr1:126673326-126673347	TTCAGGACCCTGGACAGTGCA	AK043935					mixed intronic and exonic					0.000148347	1.232	11.1923	2.06e-08	1.3434	3.57708	7.40747e-06	1.2739	2.92985
mus12655:7	0.9725	chr6:89035802-89035823	GTCAGCACCACGGACAGCTCC	4933427D06Rik					5' distal					0	6.6153	0	0	3.8615	0	0	4.0338	0
mus12664:15	0.9093	chr6:88942836-88942857	TTCAGGACCATGGAGAGCAAC	AK086252					3' distal					0	3.4179	0	0	2.1699	0	0	1.8829	0
mus12671:49	0.9199	chr6:88456714-88456735	CTCAGCACCACAGGCAGCACC	Ruvbl1					intronic					0.539989	0.9944	36.1903	0.688	0.9746	43.3493	0.927082	0.9245	36.4009
mus12684:134	0.9122	chr6:89830804-89830825	TTCAGCCCCAGGGCCAGCACC	V1ra2	V1ra5				intronic	3' proximal				0.179707	1.0545	25.4505	0.676	0.976	42.637	0.555508	0.9922	24.6663
mus12717:135	0.9051	chr6:90818080-90818101	TTCAGCACTGTGGACAGCAAC	BI134455					5' distal					0	1.8607	1.34522	4.47e-07	1.3037	3.96119	0.750992	0.9633	30.9365
mus12735:14	0.9185	chr6:91805282-91805303	GTCAGTACCCTGGACAGCTCC	Grip2					5' distal					0	2.1863	1.82219	0	1.8179	0	4.06071e-08	1.3522	2.08137
mus12757:46	0.9171	chr6:91186805-91186826	GCCAGCACCTCAGACAGCTCC	Fbln2					intronic					1.11022e-16	1.748	1.10353	2.84e-05	1.2957	4.70879	9.74907e-09	1.3757	2.18631
mus12764:126	0.9028	chr6:92785766-92785787	TTCAACACCAAGGACAGCGGG	Adamts9	NM_175209				intronic	intronic				0.0144171	1.1329	16.2054	0.16	1.0541	33.1311	0.859886	0.9416	34.8198
mus12768:171	0.9052	chr6:92926367-92926388	CTCAGCACCAAGGATAGGGAC	AK044653					intronic					0.736811	0.9646	37.6523	0.688	0.9744	43.0793	0.992437	0.8742	38.1584
mus12785:24	0.9158	chr6:94408051-94408072	TTCAGGACCAAGGACAGTAGC	Slc25a26					5' distal					4.02119e-08	1.3707	6.97693	0.05	1.0911	22.2209	0.859667	0.9421	34.8474
mus12806:145	0.934	chr6:95189144-95189165	TTTAGCACCAAGGACAGCGAC	BY726287					3' distal					0	1.8682	1.351	0	1.6003	1.07508	0	1.9358	0
mus12876:165	0.9064	chr6:99245425-99245446	TTCAGCAGCATGGCCAGCAGC	Eif4e3	Foxp1	AK046975	AK158959		intronic	intronic	5' proximal	5' proximal		0.052385	1.0997	20.2061	0.000106	1.2396	6.74053	3.42004e-12	1.4841	0
mus12902:166	0.9086	chr6:103284378-103284399	CTCAGCACCAAGGGCAGCGGA	DESERT					N.A.					4.81335e-06	1.2952	9.60041	0.0364	1.0986	21.5251	0.471137	1.0043	23.6778
mus12925:4	0.9551	chr6:107381741-107381762	TTCAGTACCAAGGACAGCGCC	DESERT					N.A.					1.38778e-14	1.5765	1.53428	0	1.7147	0	0.000109264	1.2307	4.18666
mus12944:50	0.9187	chr6:108396604-108396625	CTCAGCACCAAGGAGAGCTGC	Itpr1					intronic					0.176475	1.0549	24.731	0.77	0.9617	44.4274	0.985375	0.8867	37.695
mus1295:40	0.9443	chr1:129324480-129324501	GTCAGCACCACGGACAGCCCT	Tmem163	Mgat5				intronic	3' proximal				0	2.0982	1.64808	0	1.7252	0	2.64386e-09	1.3915	2.24285
mus13015:153	0.9283	chr6:113809165-113809186	GTCAGCACCAAGGACAGCAGA	Atp2b2					intronic					3.52375e-07	1.3333	7.07377	0.0995	1.0704	28.3872	0.745881	0.9624	30.76
mus13020:1	0.9145	chr6:114052887-114052908	TTCAGCACCCTGGAGAGTTCC	AK140501					3' distal					0	2.5241	0	0	2.6515	0	1.11022e-16	1.6109	0
mus13134:140	0.9343	chr6:117967108-117967129	ATCAGCACCAAGGACAGCAAC	Hnrpf	AK158756				intronic	intronic				6.85052e-12	1.4984	1.86953	0.147	1.0571	32.3819	0.130115	1.0642	18.9708
mus13158:30	0.9001	chr6:119286295-119286316	ATCAGGACCCTGGACAGGGAC	NM_172492	Cacna2d4				exonic	intronic				1.30552e-10	1.4606	3.14558	0.0699	1.0817	24.427	0.0645292	1.0878	15.1586
mus13169:25	0.9202	chr6:120458762-120458783	AGCAGCACCACAGACAGCGCC	Cecr6	Il17r				mixed intronic and exonic	3' proximal				0	2.1078	1.66772	1.2e-05	1.2526	4.84654	0.949208	0.9131	36.8332
mus13194:4	0.933	chr6:121438881-121438902	TTCAGGACCACGGACAGCTCA	Iqsec3					exonic					1.93179e-14	1.584	1.53179	0.102	1.0684	28.6523	1.42067e-07	1.3269	2.6802
mus13195:152	0.9458	chr6:121438836-121438857	TTCAGCACCACGGTCAGCTCC	Iqsec3					exonic					0	1.7462	1.21773	8.31e-05	1.2217	5.6861	0.000182834	1.2166	4.11221
mus13223:151	0.9133	chr6:122580572-122580593	CTCAGCACCAGAGACAGAGGC	Gdf3					5' proximal					0.202939	1.0488	26.0546	0.318	1.0308	36.4587	0.992826	0.8727	38.1175
mus13326:126	0.9824	chr6:127733592-127733613	TTCAGCACCAGGGACAGCGCC	Hrmt1l4	CJ103734	AK076314	BC049716		intronic	intronic	3' proximal	3' proximal		0	1.8351	1.32401	2.06e-05	1.2413	4.77667	0.249838	1.038	21.3556
mus13336:169	0.967	chr6:128435222-128435243	TTCAGCACCACGGACAGCTCT	AK029950					intronic					8.18234e-14	1.5504	1.48482	0.000171	1.2588	6.67856	0.0125872	1.1321	10.7226
mus13384:25	0.9501	chr6:134853947-134853968	TTCAGCACCACGGACAGCATT	Gpr19	CV557357	AK087144	AK051179		intronic	3' proximal	3' proximal	5' proximal		0	2.751	0	0	2.1483	0	0	2.2154	0
mus13418:1	0.9074	chr6:136784646-136784667	TTCAGCACCGGGGTCAGCGGT	Wbp11	BC049715	C030030A07Rik			mixed intronic and exonic	5' proximal	3' proximal			0.440454	1.0086	33.6067	0.729	0.9682	44.1032	0.0295685	1.1095	12.7275
mus13477:32	0.9292	chr6:138974879-138974900	TTCAGCACCTTGGACAACTCC	DESERT					N.A.					0.482003	1.0026	34.6753	0.186	1.0634	34.088	0.78433	0.9574	31.7142
mus13537:167	0.9085	chr6:144502910-144502931	CTCAGCACCGCGGTCAGCAAC	Sox5	AK033145				intronic	5' proximal				3.73422e-07	1.3326	7.06054	0.207	1.0444	35.1449	0.859173	0.9423	34.875
mus13631:0	0.9514	chr7:4223255-4223276	ATCAGCACCAAGGACAGCACC	Tmem86b					3' proximal					0	6.45	0	0	3.1805	0	0	3.1014	0
mus13633:161	0.905	chr7:3781675-3781696	TTCAGCACCATGGTCAGAATC	Cdc42ep5					5' distal					0	1.8788	1.35975	2.22e-16	1.5821	2.0764	0.000106767	1.2286	4.19027
mus13647:148	0.9015	chr7:4625882-4625903	CTCAGGACCTAGGACAGTACC	6430526N21Rik	Zfp524				intronic	3' proximal				1.95938e-06	1.3082	8.66547	0.138	1.0595	31.2043	0.906416	0.9288	36.1071
mus13648:11	0.9502	chr7:4599785-4599806	TCCAGCACCAAGGACAGAGCC	Zfp579					5' proximal					0	1.8401	1.3282	0.0858	1.076	25.992	0.019287	1.1209	10.8118
mus13651:121	0.9176	chr7:4433754-4433775	TTCAGTACCATGGACAGCGGG	D430041B17Rik					mixed intronic and exonic					0	2.0106	1.50254	9.13e-05	1.22	6.21877	3.43786e-05	1.2487	3.87018
mus13655:163	0.9147	chr7:6014171-6014192	ATCAGAACCGCGGACAGCGCA	Olfr1344					intronic					0	4.4091	0	0	5.2392	0	0	3.2616	0
mus13657:50	0.9379	chr7:6014284-6014305	TTCAGCACCAAGGACAGCGTG	Olfr1344					mixed intronic and exonic					0	4.2234	0	0	5.7975	0	0	3.2902	0
mus13662:146	0.9649	chr7:6060659-6060680	TTCAGCACCAAGGACAGTGCC	Olfr1336					5' proximal					0	1.6748	1.1364	1.97e-13	1.4919	1.8344	0.720065	0.9681	29.7757
mus13787:25	0.9665	chr7:18110116-18110137	TTCAGCACCAAGGACAGCAGC	Nova2					intronic					0	1.7865	1.25662	0	1.7374	0	0	1.7412	0
mus13806:123	0.9006	chr7:18885265-18885286	GTCAGTACCTTGGAGAGCGGC	Pvrl2	AK007000				intronic	3' proximal				2.07623e-06	1.3043	8.64478	0.247	1.0367	35.4645	3.56952e-05	1.2468	3.86314
mus13828:130	0.9147	chr7:18306167-18306188	CTCAGCACCATGGAGAGAGAC	Qpctl	Snrpd2	Fbxo46	Gipr		intronic	5' proximal	3' proximal	3' proximal		6.99441e-15	1.5778	1.54811	0.000542	1.1885	8.00295	0	1.9965	0
mus13856:131	0.9599	chr7:24068199-24068220	GTCAGCACCAAGGACAGAGCC	Lypd5	Kcnn4	BY227130			3' proximal	5' proximal	5' proximal			0	4.8094	0	0	3.8613	0	0	4.0509	0
mus13912:49	0.9214	chr7:25522351-25522372	CTCAGTACCTAGGACAGGGCC	Cyp2s1	AK145457				intronic	5' proximal				2.4869e-14	1.5635	1.51947	0.502	0.9997	38.9614	0.231916	1.0411	20.3096
mus13925:135	0.9015	chr7:26482839-26482860	CTCAGCACCGTGGCCAGCTGT	Cyp2a4	Cyp2b19				intronic	3' proximal				0.577959	0.9887	36.3674	0.76	0.9633	44.5447	0.830445	0.9484	33.4815
mus13946:169	0.9229	chr7:27900820-27900841	GTCAGAACCTGGGACAGCACC	AK133434	Dyrk1b				5' proximal	3' proximal				7.06553e-08	1.3582	6.9183	0.274	1.039	35.6121	0.332927	1.0242	22.6855
mus13950:11	0.9576	chr7:27972741-27972762	GTCAGCACCACGGACAGCACT	Cri2					5' proximal					0	4.8218	0	0	3.7039	0	0	3.132	0
mus13963:2	0.9204	chr7:27362697-27362718	ATCAGCACCGGGGACAGCGCG	Ttc9b	MAP3K10	AK146287			exonic	3' proximal	5' proximal			0.000490131	1.2094	11.2727	1.82e-05	1.251	4.80584	0.197104	1.0483	19.4468
mus13968:28	0.9233	chr7:28214531-28214552	TTCAGGACCACGGACAGGGGG	Ifnl2	AK006445				3' proximal	3' proximal				0	3.2228	0	1.41e-11	1.4405	2.50357	0	1.9631	0
mus14018:166	0.969	chr7:30055566-30055587	TTCAGCACCATGGCCAGCGCC	AK019648					3' proximal					9.84601e-12	1.4893	1.864	4.45e-08	1.3742	3.5132	0	1.8383	0
mus14019:122	0.9342	chr7:30143172-30143193	TTCAGCACCACGGAAAGCTCC	Aplp1					3' proximal					0	1.8871	1.37011	8.88e-15	1.5332	1.92882	0	1.8194	0
mus14030:4	0.9076	chr7:29473637-29473658	ATCATCACCACGGACAGCTCC	AK158071	Zfp84				mixed intronic and exonic	5' proximal				0	2.7996	0	2.74e-10	1.3958	3.88813	5.83594e-08	1.3432	2.75313
mus14057:122	0.9483	chr7:30193180-30193201	TCCAGCACCATGGACAGCGTC	Nphs1	Prodh2				intronic	5' proximal				2.7823e-08	1.3739	7.04119	6.3e-05	1.2259	5.16602	0.00118532	1.184	4.20923
mus14087:143	0.9411	chr7:34411678-34411699	TTCAGGACCACGGACAGCTAC	Chst8	AK053064				intronic	5' proximal				0	5.6744	0	0	2.7906	0	0	2.599	0
mus1412:171	0.9478	chr1:134016143-134016164	TTCAGCACCTGGGACAGGGCT	BY731076	Lemd1				3' proximal	5' proximal				0	2.8603	0	0	1.8545	0	0	1.7305	0
mus14126:127	0.9165	chr7:36251717-36251738	TTCAGCACCACAGACAGACCT	CF914826					5' distal					0.328651	1.0257	30.5415	0.412	1.0118	37.7898	0.958488	0.9088	36.9557
mus14239:46	0.9306	chr7:44638286-44638307	TTCAGCACCTAGGATAGCGGC	Vrk3					intronic					0	3.6849	0	0	2.7089	0	0	2.2865	0
mus14240:41	0.9413	chr7:44638444-44638465	TTCAGCACCAAGGACAGCAGA	Vrk3					intronic					0	3.2291	0	0	3.2907	0	0	2.6119	0
mus14247:4	0.9117	chr7:44757540-44757561	CTCAGCACCTAGGACAGGCCT	Med25	AK141792	AK134650			mixed intronic and exonic	3' proximal	5' proximal			0.377851	1.0177	31.3518	0.505	0.9993	38.9137	0.926791	0.9226	36.4147
mus14249:136	0.9124	chr7:44867680-44867701	GTCAGCACCGTGGGCAGGGCA	Irf3	Bcl2l12	AI480556	AK087248		intronic	5' proximal	3' proximal	3' proximal		0.848896	0.943	38.5448	0.254	1.0354	35.2895	0.217236	1.044	19.5105
mus14274:160	0.9281	chr7:44491900-44491921	GCCAGCACCCTGGACAGAGCC	Myh14					intronic					0	3.0068	0	0.000299	1.2011	6.58082	0	1.7693	0
mus14276:168	0.9132	chr7:44462028-44462049	GCCAGAACCATGGACAGCTCC	BC030422	S69381	AK131623	Napsa		exonic	intronic	5' proximal	3' proximal		5.04856e-08	1.3625	6.96331	4.4e-09	1.3645	3.67051	0.329006	1.025	22.1357
mus1428:50	0.903	chr1:135144412-135144433	CTCAGCACCCAGGACAGCTGG	Golt1a					intronic					0.391735	1.0157	31.9819	0.701	0.9724	43.5351	0.896602	0.9328	35.7097
mus14283:29	0.9114	chr7:44300318-44300339	CTCAGGACCAGGGACAGAGGC	Lrrc4b					intronic					0	2.1476	1.73673	0.000155	1.2173	6.6975	0.0704188	1.0848	15.7679
mus1434:123	0.989	chr1:136481415-136481436	TTCAGCACCACGGACAGCACC	Syt2					intronic					0	4.1943	0	0	2.858	0	0	2.3223	0
mus14377:48	0.9325	chr7:49778615-49778636	TTCAGTACCACGGACAGTACC	Slc6a5					intronic					0	2.1804	1.81955	2.86e-11	1.4772	2.46695	0	1.6147	0
mus14397:50	0.9214	chr7:51489878-51489899	TTCAGGACCACGGACAGAGGA	Slc17a6	AK051648				5' proximal	3' proximal				1.33227e-13	1.5416	1.47785	2.19e-09	1.3727	3.75456	0.0633011	1.0879	14.8329
mus14410:50	0.9125	chr7:52786017-52786038	TGCAGCACCAGGGAGAGCTCC	CJ047152					3' distal					0.0731361	1.0862	20.5386	0.506	0.9991	38.8978	0.561718	0.9915	24.5997
mus14464:7	0.9679	chr7:57460216-57460237	GTCAGCACCTAGGACAGCGCC	Gabrb3					intronic					0	2.8083	0	0	3.3237	0	0.782438	0.9578	31.7403
mus14495:23	0.9166	chr7:63623538-63623559	GTGAGCACCAAGGACAGCGGC	Otud7a					intronic					0	2.0645	1.58781	7.34e-05	1.2246	5.13605	4.71432e-05	1.2435	4.35172
mus14497:5	0.9213	chr7:63323883-63323904	GGCAGCACCGTGGCCAGCGCC	Otud7a	AK019764				mixed intronic and exonic	5' proximal				2.98761e-13	1.5394	1.46184	0.996	0.8709	49.1505	0.000169945	1.2173	4.11919
mus14508:7	0.9267	chr7:64729940-64729961	TTCAGCACCTAGGTCAGCTCC	5730507A09Rik					intronic					0	2.8519	0	0	2.6632	0	0	1.9694	0
mus14511:156	0.9519	chr7:64583331-64583352	GTCAGCACCAAGGACAGTGCC	Apba2					intronic					0	2.0327	1.53552	2.23e-05	1.2455	4.75862	0.366933	1.0191	23.0266
mus14607:127	0.9132	chr7:68701798-68701819	TTCAGGACCAGGGCCAGGGGC	CN840979					3' distal					0.000437337	1.2111	11.3034	0.107	1.0678	28.915	0.907994	0.9291	36.0933
mus14707:130	0.9418	chr7:78371538-78371559	TTCAGCACCATGGCCAGGGCT	Ntrk3					intronic					0	1.8283	1.31296	5.55e-16	1.5626	2.04404	0.000526033	1.1995	3.90396
mus14715:46	0.9426	chr7:79375872-79375893	CTCAGCACCATGGCCAGGGCC	AK032343	AK039621				intronic	5' proximal				0	2.4879	0	2.53e-09	1.3982	3.74385	2.39966e-10	1.4197	0.793549
mus14859:28	0.9437	chr7:87463525-87463546	TTCAGCACCTTGGACAGGTAC	AK136840					intronic					3.61379e-10	1.4352	4.86321	2.22e-16	1.5685	2.0628	0.744805	0.9642	30.7729
mus14900:145	0.9145	chr7:92487582-92487603	CCCAGCACCTAGGACAGAGGC	Ankrd42					intronic					0.429765	1.0102	32.938	0.0324	1.104	20.8696	0.861641	0.9412	34.7923
mus14923:170	0.9032	chr7:95081961-95081982	TCCAGCACCTCTGACAGGTCC	DESERT					N.A.					0.824224	0.9484	38.4555	0.938	0.9212	48.9912	0.918535	0.9256	36.6093
mus14931:43	0.9423	chr7:96209805-96209826	TTCAGCACCACGGACAGAGAA	Odz4	AK131755				intronic	3' proximal				0	3.3804	0	0	1.7812	0	0	2.4017	0
mus14980:122	0.9332	chr7:97481175-97481196	TTCAGCACCTGGGACAGTGCT	BC085127	AK005667				intronic	intronic				4.07933e-05	1.253	10.3912	0.303	1.0278	36.2892	0.963748	0.9058	36.8327
mus15026:149	0.9229	chr7:99522956-99522977	GTCAGCACGTTGGACAGCGCC	Slco2b1					3' proximal					0	2.3206	2.06415	3.44e-14	1.5723	1.87594	1.22124e-15	1.5699	0
mus15056:132	0.9248	chr7:101311868-101311889	TTCAGCACTATGGACAGCTCC	Pde2a					intronic					0	2.0218	1.52069	4.22e-15	1.5431	1.9576	0.00473247	1.1549	8.75996
mus15079:6	0.9035	chr7:102697256-102697277	TTCAGCCCCTGGGGCAGGGCC	Olfr564					3' distal					0.106585	1.0747	21.5355	0.0395	1.0972	21.408	0.0558948	1.0922	14.6546
mus15140:45	0.9539	chr7:107184133-107184154	TCCAGCACCACGGACAGTGCC	Syt9					intronic					1.34307e-06	1.3143	7.97399	2.54e-05	1.2441	4.73713	0.959868	0.9078	36.9009
mus15145:9	0.9142	chr7:108783164-108783185	ATCAGCACCTCAGACAGGGCT	Tub					intronic					0.327713	1.0257	30.5664	0.172	1.0515	34.0226	0.648877	0.979	27.2571
mus15149:156	0.9099	chr7:108920795-108920816	CCCAGCACCATGGAGAGCTCC	Lmo1					3' proximal					0	3.6156	0	0	2.0207	0	0	1.8196	0
mus1515:2	0.9012	chr1:139543875-139543896	CTCAGCACCTTGGCCAGCCCT	BB636008	AW911723				intronic	3' proximal				0.947707	0.9112	39.0254	0.188	1.0479	34.0088	0.0618884	1.0888	14.8951
mus1516:50	0.9334	chr1:139858913-139858934	TCCAGCACCCAGGACAGGACC	Ptprc					3' distal					0.656215	0.9774	37.2145	0.858	0.945	47.1076	0.369891	1.0184	23.0039
mus152:50	0.9071	chr1:21174899-21174920	CTCAGCACCACGGAGAGTTGC	GSTA1					3' proximal					0.741868	0.9641	37.6383	0.266	1.0335	35.4358	0.0356303	1.1047	13.6675
mus15225:142	0.9065	chr7:112557315-112557336	TTCAGCACCAAAGCCAGGGCA	Tead1					intronic					0.126914	1.067	22.0706	0.521	0.9972	39.3638	0.43443	1.0092	23.5049
mus15228:129	0.9326	chr7:112126282-112126303	CGCAGCACCCCGGACAGGGCC	Mical2					intronic					0.00141876	1.1865	13.8875	9.88e-10	1.4178	3.80908	0	1.6558	0
mus15280:13	0.905	chr7:116841808-116841829	TTAAGCACCTTGGACAGGGCT	DESERT					N.A.					0	3.1756	0	1.33e-15	1.5437	2.00754	4.53237e-05	1.2428	4.35953
mus15281:50	0.9713	chr7:116813050-116813071	TTCAGCACCAGGGACAGCACC	DESERT					N.A.					0	1.7508	1.22127	3.22e-10	1.4215	3.87663	0.037865	1.1235	13.6164
mus15308:50	0.9824	chr7:117792459-117792480	TTCAGCACCAGGGACAGCGCC	DV654292					3' distal					0	5.0404	0	0	3.8726	0	0	3.3369	0
mus15310:20	0.9054	chr7:117717730-117717751	TTCAGCACTTAGGACAGTGCC	DV654292					3' distal					0	2.3091	2.04737	6.43e-05	1.2438	5.16225	1.67097e-10	1.4307	0.799822
mus15336:167	0.9345	chr7:118150313-118150334	TTCAGCACCTCGGAGAGCATC	Syt17					3' distal					0	3.401	0	0	2.009	0	0	3.1871	0
mus15340:47	0.924	chr7:118926671-118926692	TTCAGAACCTCGGACAGAGCA	Gpr139					3' proximal					0.0012598	1.2134	13.275	0.00574	1.1431	14.9027	0.127032	1.0653	19.0345
mus15350:36	0.9475	chr7:119147576-119147597	GTCAGCACCTGGGACAGCTCC	Gp2					3' distal					0	3.3089	0	1.69e-11	1.4394	2.49827	3.63911e-05	1.2469	3.85963
mus15364:138	0.9249	chr7:120217970-120217991	GTCAGGACCACGGACAGCTTC	Abca16					intronic					0.0126854	1.1368	15.9695	0.0258	1.1085	19.9173	0.726249	0.9673	29.7129
mus15375:132	0.9268	chr7:121387734-121387755	GTCAGCACCATGGACAGCAGG	AK017025	AK144215	AK006348			intronic	5' proximal	3' proximal			0	1.9655	1.45733	0	3.0043	0	0	1.7479	0
mus15376:33	0.9283	chr7:121393037-121393058	TTCAGCACCATGAACAGCACC	AK017025	AK144215				intronic	intronic				0.00744063	1.1501	15.4012	5.4e-09	1.3643	3.65686	0.557289	0.9921	24.6441
mus15385:135	0.9314	chr7:121521559-121521580	ATCAGCACCGTGGACAGCAAC	AK144215	Scnn1g				intronic	5' proximal				0	3.5919	0	0	3.006	0	0	2.7051	0
mus15415:166	0.9414	chr7:123026758-123026779	TTCAGCACCATGGAGAGTGCC	Slc5a11					mixed intronic and exonic					0	5.421	0	0	4.3732	0	0	2.0764	0
mus15422:134	0.9272	chr7:123294668-123294689	GTCAGCACCATGGACAGAGGA	Zfp694					5' proximal					0	1.8068	1.27831	0	1.7466	0	6.70453e-08	1.3454	2.7407
mus15436:125	0.935	chr7:124533418-124533439	TTCAGCACCTCGGACAGAGAA	AK013926					5' distal					0	2.0392	1.55065	0	2.6307	0	0.00383819	1.1603	7.95861
mus15443:170	0.9291	chr7:123990254-123990275	TTCAGCACCATGGACAGAAGA	CJ154897	BU936279				intronic	intronic				0	1.6948	1.15942	1.71e-12	1.4647	1.75856	0.0948541	1.0754	17.4444
mus15486:44	0.9009	chr7:126598705-126598726	CTCAGTACCTGGGACAGTGCC	Fam57b	BU936287	Aldoa	AK039729		intronic	intronic	5' proximal	3' proximal		0.0520793	1.0969	20.2247	0.154	1.0557	32.8833	0.417686	1.0116	23.6292
mus15488:154	0.9654	chr7:126616786-126616807	ATCAGCACCACGGACAGGGCC	Fam57b	4930451I11Rik	AK039729			intronic	3' proximal	5' proximal			2.78001e-11	1.4684	1.84623	0.00117	1.1756	9.34998	0.226835	1.0423	20.0446
mus15514:43	0.9021	chr7:127466975-127466996	TTCAGCATCAAGGACAGTGGC	Bcl7c					intronic					0.938428	0.916	39.179	0.385	1.0158	36.8991	0.949458	0.9129	36.8194
mus15555:131	0.9054	chr7:128729361-128729382	TTCAGCACCCTGGAGAGCAGA	BM933327					3' distal					0	1.9623	1.44728	3.27e-12	1.4626	1.7353	0.000782006	1.1912	3.83612
mus15558:2	0.9363	chr7:129216840-129216861	GTCAGCACCCTGGACAGATCC	BC092221					5' distal					4.81127e-06	1.2942	9.60604	0.00132	1.1827	10.2803	0.287037	1.0316	22.1759
mus15559:10	0.9196	chr7:129260833-129260854	GTCAGGACCATGGACAGCTAC	CN719868					3' distal					0	5.7694	0	0	4.2159	0	0	3.1476	0
mus15566:156	0.907	chr7:129721397-129721418	CTCAGCACCTAGGCCAGAGCT	AK007112					intronic					0.617115	0.983	36.611	0.109	1.0675	29.2187	0.578933	0.989	24.4565
mus15597:147	0.9117	chr7:131720487-131720508	GTCAGGACCTCAGACAGAGCC	AI429006					intronic					0.00815059	1.1489	15.3171	0.671	0.9769	42.5134	0.952815	0.9114	36.936
mus15598:164	0.9433	chr7:131755906-131755927	GTCAGCACCACGGACAGTGTC	AK006046					5' distal					9.21717e-10	1.426	4.80584	4.16e-09	1.3648	3.68081	0.20521	1.0466	19.6451
mus15611:127	0.9108	chr7:131898647-131898668	GCCAGGACCAAGGACAGCTCC	Cpxm2					intronic					0	2.2682	1.95821	1.91e-09	1.3809	3.76534	0.0075195	1.144	9.38541
mus15630:171	0.905	chr7:133197201-133197222	TTCAGGACCTGGGACAGCCCT	CO803583					5' distal					0.00428864	1.1632	14.1187	0.0289	1.1057	20.1671	0.868807	0.9386	35.0919
mus15652:141	0.9148	chr7:133349481-133349502	TTCAGGACCCAGGACAGAGCT	4930404H21Rik					3' distal					1.18083e-12	1.5117	1.43409	1.24e-10	1.4133	2.37035	0.178533	1.0521	19.3291
mus15658:19	0.9174	chr7:134741354-134741375	TCTAGCACCAAGGACAGCACC	Dock1	AK140373	AK141293	AK082630	AK077083	intronic	intronic	exonic	3' proximal	3' proximal	1.66501e-07	1.3476	7.16773	0.00104	1.1777	8.85391	0.831438	0.9482	33.468
mus15718:18	0.9464	chr7:137783526-137783547	TTCAGCACCAAGGCCAGGGGC	AK079704					5' proximal					3.37553e-05	1.2572	10.4149	0.216	1.0424	34.9839	0.956387	0.91	37.052
mus15722:166	0.9115	chr7:137922413-137922434	TTCAGCACCACAGACAGTTCA	DESERT					N.A.					9.49241e-14	1.551	1.48249	0	1.691	0	0.122916	1.0671	19.0665
mus15723:33	0.9328	chr7:137922546-137922567	TTCAGGACCACAGACAGCTCC	DESERT					N.A.					0	1.7652	1.23565	0	1.602	1.0795	0.160966	1.0565	19.1879
mus15726:25	0.944	chr7:138268449-138268470	TTCAGCACCTCGGACAGTGCA	Tcerg1l					5' distal					0	1.9503	1.43572	8.53e-06	1.2602	4.2637	0.29891	1.0293	22.0974
mus15750:8	0.9263	chr7:139011713-139011734	GGCAGCACCAGGGACAGCTCC	Stk32c					intronic					0	1.7474	1.22009	0.521	0.9972	39.3798	0.749695	0.9633	30.9494
mus15751:0	0.9446	chr7:139006958-139006979	GTCAGCACCTAGGACAGTGCC	Stk32c					intronic					0	1.7597	1.23203	1.55e-05	1.2483	4.82795	0.0275874	1.1124	12.048
mus15766:162	0.9144	chr7:139679184-139679205	GGCAGCACCGCGGACAGTTCC	Gpr123					5' proximal					0	1.8264	1.31159	4.11e-15	1.5361	1.96004	0.00211453	1.1727	5.48553
mus15791:43	0.9004	chr7:140694708-140694729	GTCAGCACCTAGGACAAGGCT	AK021219	BX527996	Odf3	1190003J15Rik	Bet1l	intronic	5' proximal	5' proximal	3' proximal	5' proximal	1.90438e-10	1.4459	3.572	0.0129	1.126	16.6161	0.00147409	1.1805	4.15482
mus15807:169	0.921	chr7:140773967-140773988	TGCAGCACCACGGTCAGCGGC	Nalp6	BB869957	BY775983			exonic	3' proximal	3' proximal			5.32574e-12	1.4913	1.8765	0.00615	1.1426	15.3086	0.0405889	1.1005	13.5405
mus15819:122	0.9017	chr7:141687206-141687227	TTCAGCACCTCAGACAGGTAA	Tollip	Muc5b				intronic	3' proximal				0.974178	0.8945	39.0841	0.57	0.9907	40.672	0.930175	0.9215	36.3319
mus15820:132	0.948	chr7:141782908-141782929	TTCAGCACCAAGGACAGCAGT	Brsk2					intronic					0	3.0459	0	5.95e-10	1.407	3.83881	1.49781e-07	1.3362	2.67135
mus15909:131	0.9401	chr7:144103844-144103865	TTCAGCACCATGGACAGAGGA	Shank2					intronic					0	1.8876	1.3716	0	1.7069	0	5.55111e-16	1.5736	0
mus15910:30	0.9131	chr7:144066172-144066193	ATCAGCACCCCAGACAGTGCC	Shank2					intronic					0.00354183	1.1702	14.191	0.526	0.9966	39.6194	0.00868485	1.1415	9.31341
mus15956:28	0.9092	chr8:6709008-6709029	TTTAGCACCTTGGAGAGCACC	DESERT					N.A.					0.0432721	1.1035	19.5463	1.97e-10	1.4081	3.92301	0.00875203	1.1404	9.30692
mus15973:48	0.9847	chr8:9309610-9309631	TTCAGCACCACGGACAGAGCC	Tmem28					intronic					0	1.7367	1.20722	3.11e-15	1.5429	1.97232	0.0113933	1.1341	10.395
mus15974:22	0.9186	chr8:9299699-9299720	GTCAGCACCAAGGACAGACAC	Tmem28					intronic					4.41034e-05	1.2598	10.3559	4.76e-05	1.2336	5.21547	0.968671	0.9019	36.6699
mus15980:159	0.9829	chr8:9769231-9769252	TTCAGCACCACGGACAGCGAC	Tmem28					intronic					6.8865e-06	1.2833	9.91731	1.39e-06	1.2889	3.83569	0.0379381	1.1046	13.6079
mus16003:7	0.9009	chr8:9635411-9635432	CTCAGCACCATGGACAGTCCA	Tmem28	AK006405				intronic	5' proximal				0	1.7114	1.17786	1.06e-07	1.3236	3.42751	0.997003	0.8586	38.1964
mus16026:50	0.9138	chr8:11478351-11478372	GTCAGCACCGTGGGCGGCGCC	Rab20	AK054035				mixed intronic and exonic	exonic				0.0771409	1.0848	20.7862	0.56	0.992	39.8699	0.97595	0.8965	36.8187
mus16100:14	0.9022	chr8:12702497-12702518	GGCAGGACCGAGGACAGCACC	AK143914					3' proximal					0	3.4032	0	6.3e-10	1.3909	3.83134	5.55222e-13	1.4967	0
mus16106:22	0.9143	chr8:14072641-14072662	GCCAGGACCAAGGACAGCACC	Erich1	AK039423				intronic	5' proximal				0	4.6865	0	0	5.4661	0	0	3.7133	0
mus16107:163	0.9643	chr8:14072703-14072724	GTCAGCACCAAGGACAGCACC	Erich1	AK039423				intronic	5' proximal				0	19.1936	0	0	28.4373	0	0	13.387	0
mus16108:121	0.9643	chr8:14072745-14072766	GTCAGCACCAAGGACAGCACC	Erich1	AK039423				intronic	5' proximal				0	20.3236	0	0	27.6051	0	0	14.0344	0
mus16119:9	0.9251	chr8:14393321-14393342	TTCAGCACAAAGGACAGCGCT	Dlgap2	AK045590				intronic	3' proximal				0.00446128	1.1646	14.0828	1.23e-09	1.3855	3.79805	0.250201	1.0381	21.3446
mus16131:0	0.9154	chr8:13625719-13625740	TTCTGCACCGTGGACAGCAGC	Rasa3					intronic					0.0278245	1.1164	17.8516	0.874	0.9411	47.459	0.995184	0.8663	38.3591
mus16146:142	0.9106	chr8:15438709-15438730	TTCAGGACCAAGGACAGCGTG	AK047874					3' distal					0.764558	0.9579	37.6484	0.629	0.9827	42.1363	0	1.8114	0
mus16160:40	0.9397	chr8:16700605-16700626	TTCAGCACCGCGGTCAGCTCC	Csmd1					intronic					0	1.8034	1.27185	2.75e-05	1.2436	4.71584	0.861195	0.9421	34.806
mus16161:3	0.9084	chr8:16843083-16843104	TTCAGCACCCAGGACAAGGCT	Csmd1					intronic					0.0111348	1.1402	15.7623	0.135	1.0603	31.2194	0.760148	0.9619	31.0345
mus16178:44	0.9502	chr8:17773471-17773492	TTCAGCACCATGGAGAGCTCC	DESERT					N.A.					2.5106e-07	1.3414	7.14964	9.28e-11	1.4192	2.38713	0.51359	0.9981	24.2269
mus16200:165	0.9196	chr8:23168471-23168492	GTCAGCACCAAGGACAGGAGA	Defcr-rs1	Defcr6	AY746431			intronic	intronic	3' proximal			0.815689	0.9501	38.526	0.81	0.9542	45.8961	0.996007	0.863	38.2776
mus16213:3	0.9055	chr8:23460915-23460936	TTCAGTACCCTGGACAGTGAC	Atp7b	CX203735				intronic	3' proximal				0.0173007	1.128	16.3681	0.101	1.0694	28.6952	0.00266397	1.1662	5.86319
mus16216:171	0.9059	chr8:24440964-24440985	TTCAGCACCTTGAACAGAGGC	Ank1					intronic					2.2745e-08	1.3768	7.08782	5.8e-07	1.2984	3.93478	0.168985	1.0548	19.434
mus16239:14	0.9082	chr8:25551434-25551455	CCCAGCACCAAGGACAGCTCA	Zmat4					intronic					1.39836e-06	1.31	7.96438	0.929	0.925	49.1318	0.262098	1.0356	21.2457
mus16305:31	0.9039	chr8:28567215-28567236	CCCAGCACCACGGACAGGGAG	Gpr124					intronic					1.98193e-06	1.3061	8.66029	0.368	1.0179	36.4457	0.608771	0.9848	26.3591
mus16322:127	0.9334	chr8:30226530-30226551	ATCAGCACCGTGGACAGAGGC	Unc5d					intronic					0	2.5172	0	0	2.5815	0	0.0135145	1.1294	10.6791
mus16325:29	0.9428	chr8:30483351-30483372	TTCAGCACCCTGGACAGCACA	Unc5d					intronic					1.31754e-06	1.3113	7.9788	1.86e-11	1.4361	2.48774	0.606035	0.9852	26.4059
mus16367:130	0.902	chr8:34278659-34278680	GTCAGCACCTAAGACAGATGC	AK142800					3' proximal					0.125134	1.0683	22.09	0.025	1.1085	19.5297	0.00154746	1.1962	4.60596
mus16446:144	0.9209	chr8:40215851-40215872	TTCAGCACCTTGGACAGTTCA	BE944542					3' distal					0	1.8967	1.38214	0	2.1144	0	0.00318779	1.1636	6.26763
mus16667:127	0.9093	chr8:66930023-66930044	ATCAGCACCTTGGACAGGAGT	Tll1					intronic					3.19516e-06	1.301	9.66275	8.91e-10	1.3902	3.81277	0.296963	1.0299	22.1086
mus16672:171	0.913	chr8:67553728-67553749	ATCAGCACCCTGGACAACGCC	Cpe	AK034463				intronic	5' proximal				0	2.4955	0	3.77e-15	1.5547	1.96249	1.82474e-10	1.4349	0.79772
mus16680:171	0.9125	chr8:68532422-68532443	TTCAGCACGTTGGACAGTGCC	36951					5' distal					4.09825e-05	1.2538	10.3853	0.101	1.0702	28.7096	0.999857	0.8177	38.5873
mus1673:171	0.9009	chr1:156485904-156485925	CTTGGCACCTCGGACAGCGCC	Cacna1e					intronic					7.9603e-14	1.5485	1.48599	0.000163	1.2598	6.68328	0.246981	1.038	21.3999
mus16736:11	0.9284	chr8:73046801-73046822	TTCAGCACCAAGGACAGATCG	Cspg3	AK005742				intronic	3' proximal				0	2.2025	1.85166	0	1.8321	0	0	1.7063	0
mus16740:48	0.9076	chr8:72925833-72925854	GTCAGGGCCACGGACAGGACC	Gatad2a	AK145526				5' proximal	5' proximal				1.25435e-05	1.2753	10.1836	0.00104	1.1768	8.85978	0.275917	1.0337	21.7252
mus16804:16	0.9115	chr8:74413016-74413037	GGCAGGACCATGGACAGCACC	TMEM16H	Gtpbp3	BC093523			intronic	5' proximal	3' proximal			0	1.9803	1.46923	1.45e-07	1.3171	4.07749	0	1.8621	0
mus16840:122	0.9425	chr8:77748078-77748099	GGCAGCACCTTGGACAGCGCC	AK157484					5' distal					0	2.9318	0	0	2.1144	0	1.33227e-15	1.5739	0
mus16843:160	0.9033	chr8:78069860-78069881	CTCAGCACCCAGGATAGAGCC	Rasd2					5' distal					0.464852	1.005	34.2906	0.795	0.9571	44.9942	0.995197	0.8659	38.3455
mus16877:126	0.9371	chr8:81113519-81113540	TTCAGCACCTAGGACAGTGTC	Ttc29	AI037676				intronic	5' proximal				6.3893e-09	1.397	4.70783	6e-10	1.3933	3.83507	0.510584	0.9985	24.2714
mus16886:50	0.9093	chr8:81474328-81474349	TTTAGTACCAAGGACAGGGCC	2410193C02Rik					intronic					0.00223294	1.1772	13.7217	0.598	0.987	41.0069	0.998586	0.8467	38.3006
mus16887:158	0.9183	chr8:81334456-81334477	TTAAGCACCACGGACAGATCC	Pou4f2					5' proximal					0.000216401	1.2249	11.1243	3.13e-10	1.3957	3.88046	9.69225e-14	1.5216	0
mus16889:121	0.9175	chr8:81327624-81327645	TTCAGCACCATGGCCAGTAAC	Pou4f2					3' proximal					3.34541e-06	1.2987	9.65135	1.65e-09	1.3756	3.78344	0.0284262	1.111	12.7681
mus16971:72	0.8739	chr8:87344678-87344699	GTCACCACCACAGATAGCGCC	Cacna1a					intronic					0	1.8329	1.32123	0	1.7648	0	0	1.6783	0
mus16972:50	0.8344	chr8:87350314-87350335	CACAGTGCCCAGGACAGCACC	Cacna1a					intronic					0.0255323	1.1192	17.6123	0.173	1.0523	33.9747	0.935985	0.9197	36.6945
mus16973:28	0.9198	chr8:87361564-87361585	TTCAGCACGCTGGACAGCACC	Cacna1a					intronic					0	3.7796	0	0	2.7068	0	0	2.3237	0
mus16974:35	0.8358	chr8:87422620-87422641	TCCAGCACACAGGTCAGGCCC	Cacna1a					intronic					0.790131	0.9553	37.5376	0.666	0.9775	42.5465	0.999572	0.8316	38.6679
mus16975:0	0.8485	chr8:87456786-87456807	TCCAGCACCACAGACAACCTT	Cacna1a					intronic					0.812947	0.9502	38.3374	0.434	1.0088	37.8661	0.998168	0.8505	38.341
mus16976:0	0.8408	chr8:87483834-87483855	CTCAGCAGCTAAGAGAGCACT	Cacna1a	BC048761				intronic	5' proximal				0.194692	1.0501	25.8872	0.465	1.0047	38.7615	0.563857	0.9914	24.5886
mus16977:49	0.8393	chr8:87527365-87527386	ACCAGCTCCATGGACAAAGCC	Cacna1a					intronic					0.0431854	1.1015	19.5553	0.00933	1.1322	15.5042	0	1.6263	0
mus16978:106	0.8498	chr8:87437653-87437674	GCCAGCCCCGTGAACAGCACC	Cacna1a					intronic					0.225549	1.0437	27.1205	0.682	0.9756	43.1625	0.499914	1	24.159
mus16979:40	0.8325	chr8:87378563-87378584	TGCAGACCCACTGACAGGAGC	Cacna1a					intronic					0.999758	0.8183	39.6748	0.0447	1.0944	22.0128	0.0790503	1.0812	16.9808
mus16980:108	0.8457	chr8:87373548-87373569	TTCTGCACCATGGGCACTGCC	Cacna1a					intronic					0.519972	0.9972	36.0587	0.293	1.0291	36.0385	0.0522513	1.0936	13.9979
mus16981:4	0.9364	chr8:87359391-87359412	TGCAGCACCATGGACAGAACC	Cacna1a					intronic					7.21645e-15	1.5845	1.54684	1.7e-09	1.3795	3.77981	0.000481061	1.2023	3.91971
mus16982:61	0.8487	chr8:87353324-87353345	GCCAGCACCATGAACAGTTAC	Cacna1a					intronic					0.000133845	1.2364	11.2172	0.000239	1.2035	6.62236	1.58579e-07	1.3286	2.66549
mus16983:157	0.9473	chr8:87344847-87344868	TTCAGCACCATGGCCAGCAGC	Cacna1a					intronic					2.87333e-06	1.3019	9.68562	1.26e-12	1.4672	1.77442	1.2987e-05	1.2674	3.40729
mus16984:111	0.8481	chr8:87342631-87342652	CTAAGCCCCATGGGCAGCACC	Cacna1a					intronic					0.139778	1.0631	22.6796	0.393	1.0145	37.3629	0.806589	0.9533	32.0937
mus16985:89	0.8901	chr8:87319225-87319246	ACCAGCACCGCAGACAGATCC	Cacna1a					intronic					0.678922	0.9739	37.3251	0.000394	1.1958	7.57209	0.0072654	1.1437	9.39201
mus16986:119	0.8532	chr8:87292463-87292484	CTCAGCCCCACAGACAGAAGG	Cacna1a					intronic					0.323079	1.0264	30.3467	0.268	1.0333	35.3885	0.731892	0.9664	29.9059
mus16987:35	0.8388	chr8:87242480-87242501	ATCATCACCCAGGACACCACC	Cacna1a					5' distal					0.996901	0.8549	39.4712	0.612	0.985	41.9918	0.10818	1.0719	17.9462
mus16988:0	0.8427	chr8:87242420-87242441	ATCACCACCCAGGACACCACC	Cacna1a					5' distal					0.99999	0.7787	40.0138	0.978	0.8996	48.8379	3.49744e-06	1.2827	2.42584
mus17031:38	0.9402	chr8:87837451-87837472	TTCAGCACCGTGGACAGTAGC	Rtbdn	Rnaseh2a				intronic	3' proximal				0	4.6881	0	0	3.661	0	0	3.8991	0
mus17038:12	0.8681	chr8:87575763-87575784	CTCAGCACCAGAGTCAGCTAC	Btbd14b	AK081573	AK158621	Trmt1		intronic	Intronic	5' proximal	exonic	5' proximal	2.13941e-06	1.3046	9.00451	0.917	0.9305	48.511	2.25518e-05	1.2519	3.92378
mus17058:128	0.9106	chr8:90421455-90421476	CTTAGCACCATGGACAGAGGC	AK137304					3' proximal					0	1.9506	1.43736	5.78e-14	1.5022	1.86704	3.10537e-11	1.4542	0.825939
mus17070:168	0.9776	chr8:89977759-89977780	TTCAGCACCACGGCCAGCGCC	AK039682					5' proximal					0	1.666	1.12825	6.02e-09	1.3589	3.64332	8.27019e-09	1.3724	2.18894
mus17220:12	0.9626	chr8:97917707-97917728	TTCAGCACCACGGAGAGCGGC	Gpr97					intronic					0	2.068	1.58981	1.11e-16	1.5837	1.05068	1.13333e-07	1.338	2.70408
mus17231:10	0.9415	chr8:97689987-97690008	TTCAGCACCAGGGCCAGCGCT	AK007220	Ccl17				intronic	5' proximal				0	3.3517	0	0	1.8887	0	0	1.7314	0
mus17235:8	0.9196	chr8:97371417-97371438	TTCAGAACCATGGAGAGCGAC	NOD27					intronic					0	3.9792	0	0	2.1904	0	0	2.8308	0
mus1725:30	0.9175	chr1:159412176-159412197	TGCAGCACCTTGGACAGTTCC	Lztr2					3' proximal					4.75941e-12	1.4983	1.8779	5.51e-09	1.3662	3.65347	0.354668	1.0208	23.1063
mus17269:122	0.916	chr8:99180075-99180096	TTCAGCACATTGGACAGTGCC	BC115899					3' proximal					0.0364269	1.1086	19.1223	0.000129	1.216	6.72134	0.925569	0.9228	36.4424
mus1728:50	0.9298	chr1:159605068-159605089	CTCAGCACCTCGGAGAGCGCT	DESERT					N.A.					0	2.1801	1.81693	0	1.7183	0	1.35724e-06	1.2983	2.52418
mus17282:10	0.9095	chr8:101931743-101931764	TTCAGCACCTGAGACAGGATC	Cdh8	AK082184	BC072565			intronic	3' proximal	3' proximal			0.841095	0.9444	38.5729	0.0449	1.0939	21.9891	0.722554	0.968	29.7506
mus17287:130	0.9129	chr8:102553634-102553655	TCCAGTACCTTGGACAGAGCC	AK042807					intronic					4.07452e-14	1.56	1.50254	0.645	0.9805	42.5715	0.422089	1.0108	23.5725
mus1734:10	0.9017	chr1:159789560-159789581	TTCAGCACCCTGGCTAGAGCC	DESERT					N.A.					0.00608237	1.1537	15.1702	0.000521	1.1921	7.48464	0.0237384	1.116	11.0807
mus17354:5	0.9716	chr8:108582990-108583011	CTCAGCACCACGGACAGCGGC	D130029J02Rik					intronic					0	1.8142	1.29142	0.000307	1.2012	6.57624	8.18541e-09	1.3706	2.19157
mus17392:38	0.9093	chr8:110518057-110518078	TTCAGCACTCAGGACAGCTCC	Psmd7					5' distal					0	1.871	1.3539	0.00478	1.148	13.5766	0.0243113	1.1156	11.0447
mus17423:168	0.9343	chr8:112529708-112529729	GTCAGCACCTTGGACAGGAAC	Pkd1l3					intronic					0	1.9632	1.45228	0.0271	1.1077	20.2688	0.0897412	1.0796	17.1448
mus17447:154	0.9034	chr8:113939166-113939187	TTCAGCACCTGTGACAGCAAC	Aars	Mrcl				mixed intronic and exonic	3' proximal				0.0434271	1.1033	19.5372	0.0665	1.0829	23.3263	0.611218	0.9845	26.3124
mus17457:171	0.9015	chr8:113086025-113086046	ATCAGCACTGCGGACAGCTCC	BC025546					5' distal					0	3.5618	0	0	3.8277	0	0	2.4344	0
mus17463:45	0.9381	chr8:115014957-115014978	TTCAGGACCATGGACAGAGGC	BX521669					5' distal					0	3.6004	0	0	3.8328	0	0	1.7835	0
mus1747:130	0.9004	chr1:161225856-161225877	GTCAGTACCTAGGACAGTACC	Rfwd2					3' distal					2.15383e-14	1.565	1.52684	0.00193	1.1647	11.6474	0.0393799	1.1018	13.5826
mus1749:157	0.9378	chr1:161360937-161360958	TTCAGCACCACGGAGAGCGAT	Tnr					mixed intronic and exonic					0	2.2902	2.02108	0	3.8401	0	0	2.345	0
mus17507:50	0.9042	chr8:117867366-117867387	TTCAGCCCCTAAGACAGCTCC	Wwox	AK013927				intronic	3' proximal				0.0187472	1.1279	17.2029	0.00102	1.1795	8.87741	0	1.8699	0
mus1751:168	0.9047	chr1:161458179-161458200	TTCAGCACCTTGGATAGCTCA	Tnr	AK158557				intronic	intronic				0.000928154	1.1957	12.0683	1.11e-16	1.5969	1.06634	0.00552066	1.1518	9.09299
mus17580:17	0.958	chr8:121837924-121837945	TTCAGGACCGTGGACAGCGCC	Cdh13					intronic					0	2.7359	0	2.45e-09	1.3709	3.74741	0.0124516	1.1325	10.3242
mus17584:22	0.9355	chr8:122050232-122050253	CTCAGGACCATGGACAGCACC	Cdh13	AK085457				intronic	exonic				0	6.4414	0	0	3.1807	0	0	3.3322	0
mus17589:9	0.9368	chr8:122144825-122144846	TTCAGCACCGTGGCCAGAGGC	Cdh13					intronic					0	3.7292	0	0	2.1431	0	0	1.7586	0
mus17676:152	0.9293	chr8:124622489-124622510	TTCAGAACCTTGGAGAGCGCC	Jph3					intronic					0	2.1625	1.78347	0	2.4865	0	0	1.8775	0
mus17707:24	0.9651	chr8:124647768-124647789	TTCAGCACCATGGACAGAACC	Jph3					intronic					0	2.7659	0	3.33e-16	1.578	2.0574	1.11022e-16	1.6101	0
mus17724:128	0.9338	chr8:125461165-125461186	GTCAGCACCCAGGACAGGGTC	Aprt	Ris2	Galns	BC025507		mixed intronic and exonic	3' proximal	3' proximal	5' proximal		1.27479e-10	1.4538	3.14783	0.153	1.056	32.9145	0.00848577	1.142	9.33294
mus17748:130	0.901	chr8:125623349-125623370	TTCAGTACCTTGGAGAGGTCC	AK082503					intronic					6.88338e-15	1.5819	1.54938	0.28	1.0311	35.549	1.27628e-05	1.2667	3.41368
mus17764:48	0.9516	chr8:126300545-126300566	GTCAGCACCTCGGACAGCAAC	Tubb3	Mc1r				intronic	3' proximal				0	2.5014	0	9.94e-06	1.2552	4.86151	0.000232638	1.2133	4.0471
mus17769:129	0.936	chr8:126777571-126777592	GGCAGCACCACGGCCAGCGCC	Acta1	AK140795	Nup133			3' proximal	5' proximal	3' proximal			8.65974e-15	1.6001	1.53928	1.84e-14	1.5926	1.894	7.10543e-15	1.5524	0
mus17778:50	0.9471	chr8:126724770-126724791	GTCAGCACCATGGACAGCATC	1700054N08Rik	Rab4				exonic	3' proximal				0	5.1553	0	0	2.2955	0	0	2.2998	0
mus17833:135	0.9546	chr8:129290785-129290806	TTCAGCACCTTGGACAGCACT	Slc35f3					3' proximal					0	1.7083	1.17456	9.98e-12	1.4573	1.6942	1.1026e-09	1.403	0.761688
mus17877:15	0.9053	chr8:130151076-130151097	GTCAGTACCTAGGACAGCACT	Pard3					intronic					0.00030621	1.217	11.0329	0.689	0.9745	43.3326	0.532545	0.9955	24.3158
mus17930:158	0.9146	chr9:8944357-8944378	TCCAGCACCATGGATAGCTCC	AK140196	Pgr				3' proximal	3' proximal				4.83325e-05	1.2511	10.6827	0.00899	1.1336	15.5228	0.466471	1.0047	23.7336
mus17942:130	0.9192	chr9:10531851-10531872	TTCAGCACTAGGGACAGCACC	AK138164					intronic					0.000683323	1.2021	11.885	0.0185	1.1421	18.0598	0.987403	0.8834	37.9689
mus1797:148	0.9012	chr1:164384803-164384824	TGCAGCACCTCGCACAGCTCC	Kiaa0859					mixed intronic and exonic					0.0442201	1.1035	19.8013	0.0907	1.0741	27.0404	0.857969	0.9425	34.6757
mus18064:140	0.9269	chr9:21158596-21158617	TTCAGCACAAGGGACAGCGGC	AK076941	Ilf3	Qtrt1			intronic	3' proximal	5' proximal			0	3.9102	0	0	2.9034	0	0	1.7802	0
mus18078:142	0.9321	chr9:20607874-20607895	CTCAGCACCACGGACAGATTC	A230050P20Rik					5' distal					0	4.4399	0	0	2.8937	0	0	2.1551	0
mus18079:42	0.9143	chr9:20607718-20607739	GTCAGCACTGCGGACAGCTCC	A230050P20Rik					5' distal					0	2.6574	0	0	2.2042	0	0	1.9759	0
mus18081:171	0.9569	chr9:20563590-20563611	ATCAGCACCATGGACAGGGCC	Col5a3	Rdh8				intronic	5' proximal				1.35105e-11	1.4822	1.85712	0.000476	1.1938	7.50503	0.0106769	1.1382	10.048
mus18091:9	0.947	chr9:21700901-21700922	TTCAGGACCGTGGACAGCACC	BC018242	AK014010	C19orf39	Epor		3' proximal	3' proximal	5' proximal	3' proximal		0	7.4406	0	0	7.0757	0	0	6.3501	0
mus18093:138	0.9455	chr9:21804271-21804292	TTCAGCACCACAGACAGCGGT	Zfp653	Elavl3				3' proximal	5' proximal				5.46285e-05	1.2516	10.6586	0.0137	1.1251	17.0178	0.654164	0.9782	27.6777
mus18108:157	0.9492	chr9:21700927-21700948	GTCAGCACCAAGGACAGAGGC	BC018242	AK014010	C19orf39	Epor		3' proximal	3' proximal	5' proximal	3' proximal		0	5.524	0	0	4.8667	0	0	5.0922	0
mus18169:49	0.9353	chr9:27203104-27203125	TTCAGCACCCTGGACAGTGTC	Spata19					3' distal					0	2.2138	1.86538	0	1.7939	0	9.65577e-06	1.2698	2.8963
mus18178:170	0.9548	chr9:26477080-26477101	TTCAGCACCAAGGCCAGCACC	BB281386	B3gat1				intronic	5' proximal				0	2.2119	1.86262	0	2.1841	0	5.03116e-11	1.4421	0.817046
mus18202:122	0.9565	chr9:28895536-28895557	TTCAGCACCACGGACAGAAAC	Hnt					intronic					2.4758e-14	1.5732	1.52069	0	1.7955	0	8.52307e-05	1.2348	4.24893
mus18282:0	0.9847	chr9:34662848-34662869	TTCAGCACCACGGACAGAGCC	Kirrel3	BY733076	A130066N16Rik			intronic	intronic	3' proximal			0	2.6555	0	0	2.7025	0	0	1.9946	0
mus18286:1	0.9523	chr9:34587554-34587575	ATCAGCACCTCGGACAGCTCC	Kirrel3	BY733076				intronic	intronic				0	2.274	1.97666	0	2.1725	0	0	2.0749	0
mus18296:147	0.9182	chr9:35308741-35308762	TTCAGCACCACGGAGAGATCA	Pus3	Ddx25	BC035953			intronic	5' proximal	3' proximal			1.16007e-12	1.5129	1.43518	1.53e-09	1.3793	3.79073	0	1.806	0
mus18354:50	0.9373	chr9:40020310-40020331	CTCAGCACCACGGACAGTAGC	Scn3b					mixed intronic and exonic					4.96395e-11	1.4683	2.28434	7.32e-06	1.2609	4.29026	0.0885485	1.0774	17.1844
mus18356:39	0.964	chr9:40624936-40624957	TTCAGCACCGCGGACAGATCC	Bsx					5' proximal					0	3.3337	0	0	4.1167	0	0	2.3038	0
mus18380:18	0.9099	chr9:41870954-41870975	TTCAGCACCACGGAGTGAGCC	Sorl1	DV658459				intronic	3' proximal				0.0096165	1.143	15.5448	0.673	0.9767	42.4474	0.411416	1.0125	23.1347
mus18401:141	0.9643	chr9:43449609-43449630	TTCAGCACCACGGACAGAGTC	BF319658					3' distal					1.90503e-07	1.3383	7.15415	9.88e-05	1.2177	6.75016	0.000245055	1.2121	4.04373
mus18440:170	0.9413	chr9:43710729-43710750	GCCAGCACCATGGACAGCTCC	BE457771					3' proximal					0	2.5637	0	0	1.9978	0	0	1.6228	0
mus18442:21	0.9114	chr9:43666185-43666206	TCCAGGACCCAGGACAGCTCC	BE457771					3' proximal					0	1.8955	1.38063	1.11e-16	1.5664	2.08465	0	2.0377	0
mus18454:153	0.9072	chr9:45461590-45461611	GGCAGAACCATGGACAGCTCC	AK014832					intronic					0	2.0917	1.631	3.33e-16	1.5778	2.05472	0	1.7006	0
mus18455:166	0.9073	chr9:45363017-45363038	TTCAGAACCTGGGATAGCGCC	AK014832					intronic					0	2.4917	0	3.49e-10	1.3977	3.87282	8.9675e-07	1.3054	2.54802
mus18476:4	0.9719	chr9:46393885-46393906	TTCAGCACCACGGACAGCAAC	DESERT					N.A.					0	3.2658	0	0	2.9428	0	0	2.0497	0
mus1851:121	0.9168	chr1:168801325-168801346	TTCAGCACCTTGGAGAGAGCA	BC056189					3' proximal					3.93832e-11	1.5192	1.83547	2.55e-15	1.5461	1.98476	6.89615e-05	1.2354	4.28643
mus18522:148	0.91	chr9:48966823-48966844	GCCAGGACCAAGGACAGAGCC	A430041E03					5' distal					0	2.2199	1.8765	0	1.7321	0	3.46114e-11	1.4499	0.824817
mus18529:40	0.9413	chr9:49093425-49093446	TTCAGCACCAAGGACAGCAGA	Drd2					intronic					0	2.2594	1.93712	0	1.9655	0	1.11022e-16	1.6076	0
mus18534:168	0.927	chr9:48650676-48650697	TTCAGCACCACGGCTAGCACC	AK141974	Htr3a				exonic	3' proximal				6.55032e-15	1.5938	1.55193	0	1.736	0	5.60655e-05	1.2427	4.32075
mus1854:50	0.908	chr1:169024663-169024684	GCCAGGACCTCGGACAGCAGC	Uck2					3' distal					0	2.8313	0	0	1.8465	0	0	2.117	0
mus18558:50	0.9085	chr9:49314784-49314805	TTCAGCACCTAAGACAGCAGA	AK036529	Ncam1				exonic	intronic				0.00434487	1.1623	14.1115	0.0947	1.0722	27.3276	0.0515938	1.0944	14.0064
mus1859:160	0.9267	chr1:168960421-168960442	CTCAGCACCTTGGACAGCTCA	C030014K22Rik					3' distal					0.000144342	1.2319	11.2047	0.0327	1.1013	20.858	0.471208	1.004	23.6667
mus1860:49	0.9418	chr1:168916349-168916370	GTCAGCACCTCGGACAGTTCC	C030014K22Rik					mixed intronic and exonic					2.93581e-07	1.3359	7.10481	2.92e-06	1.2737	3.75039	0.00477144	1.1553	8.74734
mus18618:11	0.9057	chr9:53377935-53377956	TCCAGAACCACTGACAGCGCC	Cul5	Acat1				exonic	5' proximal				0.379899	1.0175	31.3393	0.647	0.9802	42.5382	0.991143	0.8767	38.0231
mus18683:0	1	chr9:56536584-56536605	TTCAGCACCACGGACAGCGCC	Lrrn6a					intronic					0	23.7324	0	0	13.8628	0	0	12.6398	0
mus18712:3	0.9722	chr9:57859196-57859217	TTCAGCACCGCGGACAGCAGC	Tzip1	Stra6				intronic	5' proximal				0	2.1895	1.8328	0	1.8359	0	2.44249e-15	1.568	0
mus18719:170	0.9484	chr9:57266330-57266351	TTTAGCACCACGGACAGCTCC	Scamp5					5' proximal					1.22316e-05	1.2785	10.1954	0.000769	1.1828	8.43356	0.387304	1.0161	22.7797
mus18730:168	0.9477	chr9:58639995-58640016	TTCAGCACCATGGACAGTGTC	AF064874					intronic					0	3.071	0	0	2.3293	0	0	2.122	0
mus18736:169	0.9584	chr9:58197947-58197968	TTCAGCACCATGGACAGGCCC	AK006934					3' distal					0	2.2025	1.84894	1.84e-09	1.3805	3.76895	0	1.6859	0
mus18738:38	0.9832	chr9:59376440-59376461	TTCAGCACCGCGGACAGCGGC	Brunol6	4930425N13Rik				mixed intronic and exonic	intronic				0.000110065	1.237	11.2611	0.745	0.9659	44.7643	0.48359	1.0023	24.1237
mus18765:29	0.9052	chr9:60968336-60968357	CTCAGAACCATGGGCAGCTCC	AK167957					3' distal					1.60865e-08	1.3831	6.71089	0.207	1.0436	35.1611	0.000158538	1.2193	4.13321
mus18777:157	0.9373	chr9:61282572-61282593	TTCAGAACCATGGACAGAGGC	AK042051					5' distal					0	2.2275	1.89059	0	1.6132	1.10683	0	1.7086	0
mus18807:46	0.9016	chr9:62945203-62945224	TTCAGCACCGCGAACAGCAGT	Lbxcor1	AK047472	AK043409			intronic	5' proximal	3' proximal			0	1.7788	1.2479	1.52e-07	1.3167	4.07398	0.0418624	1.1008	13.4987
mus1881:4	0.9262	chr1:169647499-169647520	GTCAGCACCATGGCCAGATCC	Lmx1a					intronic					0.000801658	1.1983	11.8212	0.141	1.0583	31.8575	0.873867	0.9393	35.6538
mus18852:151	0.9538	chr9:64422733-64422754	TTCAGCACCAAGGACAGTACC	Megf11					intronic					0	3.2296	0	0	3.9244	0	0	2.264	0
mus18853:48	0.9554	chr9:64464733-64464754	CTCAGCACCTTGGACAGCACC	Megf11					intronic					0	2.3507	1.04928	0	2.0354	0	0	1.6783	0
mus18926:44	0.9457	chr9:67772024-67772045	TTCAGGACCTTGGACAGCACC	AK030931					mixed intronic and exonic					0	2.8945	0	0	1.7813	0	0	2.041	0
mus18953:138	0.9039	chr9:69655978-69655999	ATCAGGACCATGGACAGTACC	AK045913					3' distal					4.30055e-10	1.4327	4.85299	3.24e-07	1.305	4.00827	0.516125	0.9978	24.1715
mus19025:136	0.9235	chr9:74655148-74655169	GTCAGGACCCTGGACAGAGCC	Onecut1					intronic					3.26406e-14	1.5686	1.50854	0.000249	1.2068	6.61771	0.274904	1.0339	21.7364
mus19045:28	0.9024	chr9:75023038-75023059	CTCAGCTCCATGGACAGTGCC	AK049367					intronic					0.0235659	1.1191	17.6458	0.222	1.0408	34.872	7.12602e-05	1.234	4.27887
mus19066:47	0.903	chr9:77120689-77120710	TTCAGCACCTTGGTCAGCCAC	BC089626					intronic					0.0355859	1.1088	19.1312	0.0338	1.102	21.2106	0.485205	1.0021	24.0786
mus19181:1	0.9272	chr9:89707480-89707501	TTCAGCAGCGCGGACAGGGAC	Rasgrf1					5' proximal					6.36556e-06	1.2848	9.57234	0.0656	1.0827	23.3628	0.208678	1.0457	19.6243
mus19184:139	0.9252	chr9:89535387-89535408	TTCAGCACTTCGGACAGAGCC	B230218L05Rik					intronic					0	2.5106	0	0	1.947	0	1.93006e-08	1.3673	2.14258
mus19203:164	0.922	chr9:91258029-91258050	TTCAGCACCATGGATAGATCC	BB640943					intronic					0.0057548	1.156	15.2084	0.000853	1.182	8.41102	0.988493	0.8798	37.9143
mus19243:123	0.9096	chr9:95369519-95369540	TTCAGCACCGAGGCCAGGCAC	Paqr9	AA397105				exonic	3' proximal				0.000143277	1.233	11.211	0.0886	1.0736	27.0541	0.662235	0.9767	27.8808
mus19252:143	0.9063	chr9:95591660-95591681	CCCAGCACCACGGACAGCTTT	AK133070					mixed intronic and exonic					0.367139	1.0194	30.983	0.353	1.02	36.5554	0.775723	0.9591	31.8058
mus1928:11	0.9115	chr1:173448791-173448812	TTCAGAACCAAGGACAGTTGC	AK171544	Ly9				3' proximal	5' proximal				0.291501	1.0318	29.24	0.583	0.9889	40.8238	0.993482	0.8711	38.0361
mus19285:139	0.9386	chr9:98044275-98044296	TTCAGCACCCTGGACAGTGAC	BU938339					3' distal					0.131269	1.066	22.2782	0.6	0.9866	41.2215	0.940615	0.9175	36.7988
mus19315:164	0.9357	chr9:99833183-99833204	TTCAGCACAATGGACAGCACC	AK076865					intronic					0	2.2738	1.97356	0	2.0403	0	3.32961e-06	1.2867	2.43557
mus19324:44	0.9162	chr9:100379336-100379357	TTCAGCACCACGGACACAGTC	CB588129					intronic					0.0223365	1.1207	17.6962	0.897	0.9353	48.4369	0.880725	0.937	35.7097
mus19334:171	0.9776	chr9:101922998-101923019	TTCAGCACCACGGCCAGCGCC	Ephb1					intronic					0	1.7197	1.19236	3.31e-14	1.5115	1.87818	0	1.6358	0
mus1936:26	0.9055	chr1:174009273-174009294	CTCGGCACCGTGGACAGCGCA	Wdr42a					exonic					2.34723e-06	1.3027	8.98309	0.0486	1.0912	22.2922	0.0174444	1.123	10.9126
mus19401:141	0.9537	chr9:105102310-105102331	TTCAGCACCGTGGACAGCTAC	Nek11					mixed intronic and exonic					0	7.0789	0	0	3.4422	0	5.55111e-16	1.5842	0
mus19416:136	0.9438	chr9:105130561-105130582	GTCAGGACCTTGGACAGCGCC	Nek11					intronic					2.73216e-06	1.2991	9.70284	0.00299	1.1552	12.9417	3.81577e-06	1.2823	2.41618
mus19435:127	0.933	chr9:107239975-107239996	ATCAGCACCACGGAGAGCTCC	Cacna2d2					5' distal					0	3.784	0	0	2.258	0	0	2.0514	0
mus19470:126	0.9298	chr9:108683140-108683161	TTCAGCACCGTGGGCAGCACT	Celsr3	BE647760	Nckipsd			5' proximal	5' proximal	3' proximal			0	1.7129	1.18228	0	1.8189	0	0.127184	1.0653	19.0239
mus19553:129	0.9135	chr9:110838463-110838484	ATCAGCACCATGGGCAGAGGC	AK086953	Tmem7	AK131745	Lrrc2		intronic	5' proximal	3' proximal	3' proximal		7.3532e-07	1.3275	7.71999	0.102	1.0752	28.6095	0.625757	0.9823	26.6607
mus19563:50	0.9055	chr9:112303262-112303283	TTCAGCACCAAGGAGAGAGGG	AK016767					intronic					0.00343461	1.1666	14.2129	0.00223	1.1631	12.0915	0.949001	0.9139	36.847
mus19599:165	0.9209	chr9:114556493-114556514	GTCAGCACCATGGGCAGCTAC	Dnclic1					intronic					1.13578e-05	1.2789	9.84836	0.0168	1.1198	18.1326	0.0717944	1.0846	15.7308
mus1965:154	0.9304	chr1:177328765-177328786	TTCAGCACCGTGGACCGCGGC	Rgs7					intronic					0.00109449	1.1915	13.0117	0.123	1.0631	30.0895	0.711438	0.9697	29.5941
mus19677:143	0.9135	chr9:118998490-118998511	GCCAGCACCATGGACAGCGAA	Acaa1b	Dlec1	AK156945			mixed intronic and exonic	3' proximal	5' proximal			0	2.0446	1.5622	3e-15	1.5537	1.97728	8.9312e-08	1.344	2.71922
mus19680:149	0.9261	chr9:119237841-119237862	TCCAGAACCATGGACAGCTCC	Xylb					intronic					0	2.9478	0	1.11e-16	1.5942	1.06059	0	1.6943	0
mus19694:5	0.9486	chr9:119512998-119513019	TTCAGCACCAGGGACAGAGCT	Scn10a					intronic					0	1.8491	1.33382	0.000346	1.1996	7.0701	0.59193	0.9872	25.6887
mus19726:122	0.9025	chr9:120803599-120803620	CTCAGCACCAGGGACAGTGTT	Ctnnb1	A730098P15				intronic	3' proximal				0.471761	1.004	34.2369	0.329	1.0284	36.3316	0.759679	0.9619	31.0474
mus1974:170	0.9116	chr1:176459905-176459926	GTCAGAACCGCGGAGAGCTCC	Fmn2	AK142791				intronic	5' proximal				0.00459387	1.1627	14.3809	0.0655	1.0837	23.3749	0.016114	1.127	10.9491
mus19750:162	0.9494	chr9:121640093-121640114	GTCAGCACCTTGGACAGCAGC	Gup1	Kbtbd5				intronic	3' proximal				0	2.3968	0	3.45e-06	1.2711	3.73851	3.28056e-09	1.3866	2.23186
mus19756:146	0.9006	chr9:121160805-121160826	TTCAGCACCCTGAACAGAACC	Trak1	AK082466				intronic	5' proximal				0.0111387	1.1401	15.7546	0.608	0.9843	41.7467	0.000192057	1.2188	4.08798
mus19766:124	0.9033	chr9:122915864-122915885	TTCAGAACCATGTACAGAGCC	Tgm4	Zdhhc3				exonic	exonic				0.671383	0.9749	37.3671	0.581	0.9894	40.8727	0.765086	0.9609	31.1961
mus19796:26	0.9416	chr10:3557654-3557675	TTCAGAACCATGGACAGCAGC	Oprm1					mixed intronic and exonic					0	2.1282	1.69694	2.88e-10	1.404	3.88429	1.45358e-06	1.2967	2.50595
mus19814:36	0.9285	chr10:4707214-4707235	TTCAGCACCCTAGACAGCTGC	Vip					mixed intronic and exonic					2.66584e-07	1.336	7.12715	7.87e-05	1.2249	5.69433	0.161705	1.0558	19.1774
mus19821:121	0.9023	chr10:5595238-5595259	TCCAGCACCCTGGATAGCTCC	Esr1					intronic					7.96337e-05	1.2486	11.299	0.109	1.0678	29.2332	0.642054	0.98	27.3047
mus19837:15	0.866	chr10:6249271-6249292	TTCAGAACCTTGGCCTGGGGC	Mthfd1l					intronic					0.935977	0.9166	38.9817	0.96	0.9057	48.9575	0.859548	0.9419	34.8612
mus19853:56	0.852	chr10:7084784-7084805	TCCAGCATCAGGGACAGAAGT	AK014573					intronic					0.517152	0.9975	35.8706	0.151	1.0616	32.6025	0.623588	0.9824	26.7077
mus19866:7	0.854	chr10:8192431-8192452	CTCAGCTCCTCAGACAGGGTT	AK047210	Ust				5' proximal	intronic				0.643534	0.9793	37.1313	0.656	0.9748	42.7126	0.838681	0.9465	33.8069
mus19875:128	0.842	chr10:9046323-9046344	TTCAACAGCAAGGAGAGGGCA	AK090140	BU961267	Sash1			3' proximal	intronic	intronic			0.000132972	1.2422	11.2234	0.324	1.0247	36.3633	0.23714	1.0406	20.8679
mus19886:128	0.9196	chr10:10771839-10771860	GTCAGAACCCTGGACAGCGCT	Grm1					intronic					0	1.7019	1.16694	3.66e-06	1.2705	3.72965	0.135964	1.0623	18.855
mus19897:2	0.9355	chr10:11797226-11797247	ATCAGCACCCAGGACAGCTCC	DESERT					N.A.					0	1.7397	1.20838	0	1.781	0	0	1.8107	0
mus19901:81	0.856	chr10:12435077-12435098	GTCAGCCCAGCTGACAGCGCC	Utrn					intronic					0.187292	1.0518	25.9422	0.693	0.9739	43.2826	0.822757	0.95	33.3175
mus19902:145	0.8301	chr10:12715473-12715494	TTCAGGACAGAGGACAACTCA	Sf3b5					3' distal					0.679395	0.9737	37.3111	0.974	0.9021	48.6634	0.572511	0.9899	24.5004
mus19905:67	0.838	chr10:12557684-12557705	TTCAGTCCCGAGGACAAGGCA	Utrn					intronic					0.865586	0.9392	38.8479	0.985	0.8906	49.0117	0.96632	0.9043	36.7375
mus1995:131	0.9182	chr1:179145310-179145331	TTCAGAACCTTGGAGAGCACC	Akt3					5' distal					3.91962e-06	1.2964	9.63431	3.69e-08	1.3415	3.53529	0.000125145	1.226	4.17227
mus19968:155	0.9366	chr10:19448538-19448559	CTCAGCACCACAGACAGCGTC	Il20ra					exonic					6.32694e-12	1.4831	1.87092	0.86	0.945	47.0557	3.10753e-05	1.2445	3.88078
mus20001:148	0.844	chr10:22386471-22386492	CTCAGCACCTCAGCTGGCACC	Slc2a12	Tbpl1				intronic	3' proximal				0.369936	1.0192	31.4276	0.242	1.0381	35.5928	0.116838	1.0678	18.1674
mus20006:161	0.9161	chr10:22013682-22013703	TTCAGCCCCAGGGACAGCACT	Raet1a	AK040102				intronic	3' proximal				0.99944	0.8306	39.7574	0.975	0.9021	48.8896	0.566257	0.9909	24.5775
mus20013:61	0.832	chr10:22984529-22984550	TACAGAACCCTGGACATGACC	Eya4					intronic					0.388228	1.0163	31.7555	0.656	0.9791	42.7293	0.196789	1.0485	19.4572
mus2003:50	0.967	chr1:178533953-178533974	TTCAGCACCACGGACAGCTCT	AK172953					3' distal					0	2.5991	0	0	2.9659	0	0	2.1936	0
mus20055:50	0.9433	chr10:25771674-25771695	TTCAGCACCACGGACAGCATA	AK021041	C030003D03Rik				3' proximal	5' proximal				0	2.7285	0	0	1.8882	0	0	2.3162	0
mus20077:0	0.9019	chr10:28832190-28832211	CCCAGCACCTTGGACAGTGCT	AK029414	6330407J23Rik				3' proximal	5' proximal				7.17607e-11	1.4549	3.16592	3.3e-05	1.2419	5.25806	0.00487854	1.154	9.1649
mus20119:33	0.8501	chr10:34134260-34134281	TTCAGCACTCAGGAGAGCAGA	Nt5c2l1					5' distal					0.457867	1.0061	33.8902	0.799	0.9558	45.1532	0.850297	0.9443	34.1157
mus20172:171	0.8721	chr10:39307217-39307238	TTCAGACCCACAGAGAGCACC	BY010753	Traf3ip2	AK164126			5' proximal	intronic	3' proximal			0.455119	1.0065	33.9168	0.73	0.9681	44.3694	0.887041	0.9353	35.5988
mus20181:10	0.834	chr10:40141663-40141684	ATCAGCAACATGGACACCATC	Cdc2l6					intronic					0.150507	1.0613	23.3877	0.761	0.9625	44.5111	0.969056	0.901	36.6294
mus20183:20	0.86	chr10:40190983-40191004	CCCAGGACCACAGACAGCAGA	Cdc2l6					3' distal					0.733006	0.9653	37.6663	0.316	1.0258	36.4905	0.85504	0.9429	34.2893
mus20187:2	0.9055	chr10:39657175-39657196	CTCAGGACCAAGGCCAGAGCC	AK165493	AK086588				intronic	3' proximal				0	2.0238	1.52437	6.66e-16	1.5676	2.03348	8.96505e-13	1.4949	0
mus20204:3	0.9559	chr10:40760329-40760350	TTCAGGACCGCGGACAGCGGC	Gpr6					intronic					0	2.4042	0	0	2.0745	0	0	1.7617	0
mus20206:121	0.9363	chr10:40649958-40649979	TCCAGCACCATGGACAGAGAC	Wasf1					3' distal					0	2.2901	2.01784	0	1.6747	0	0	1.6237	0
mus20225:10	0.8481	chr10:41751334-41751355	TTCATTACCTCAGACAGGGCA	Tdg					5' proximal					0.82342	0.9485	38.4696	0.384	1.0157	36.9306	0.987782	0.8825	37.9416
mus20233:164	0.9124	chr10:42263204-42263225	TTCAGGACCGAAGACAGCGAC	Nr2e1	Ostm1				intronic	5' proximal				7.75449e-11	1.4597	3.16137	0.0486	1.0924	22.2803	0.14024	1.0613	18.7821
mus20238:104	0.87	chr10:42578918-42578939	GTCAGGCCCTCGGCCAGGTCC	BG095002	Scml4				5' proximal	intronic				0.327644	1.0256	30.5789	0.639	0.9777	42.6551	0.80371	0.9542	31.8987
mus20244:54	0.8782	chr10:42450446-42450467	TCCGGCCCCGTGGACAGCGGC	Sec63	AK035573				intronic	5' proximal				1.15463e-14	1.5776	1.53552	1.57e-08	1.3818	3.59669	7.96811e-05	1.235	4.25637
mus20254:27	0.8762	chr10:43651169-43651190	CTCAGCACCACAGAAAGCACT	Rtn4ip1	AK088102				3' proximal	intronic				0.559527	0.9916	36.2514	0.929	0.9259	49.1495	0.421424	1.0111	23.5951
mus20280:96	0.84	chr10:44221454-44221475	TTTGGCACCCCGGTCAGGTGC	AK077622					5' proximal					0.0495359	1.0995	19.9632	0.331	1.0237	36.3	0.641477	0.9801	27.3285
mus20294:124	0.9017	chr10:45235421-45235442	TTCAGGACCATGGACAGAGAG	Hace1					5' distal					0	2.8748	0	0	2.8235	0	0	2.2343	0
mus20308:50	0.9273	chr10:49474089-49474110	TTCAGGACCTTGGACAGCACT	Grik2	AK046004	AK140199			intronic	5' proximal	5' proximal			8.7818e-07	1.3203	7.68231	0.00568	1.1441	14.9209	0.00228336	1.1709	5.9115
mus20393:6	0.9058	chr10:59299302-59299323	CTCAGCACCCAGGGCAGAACC	Dnajb12	AK046160				3' proximal	5' proximal				0.246931	1.0395	27.9981	0.0706	1.0807	24.4144	0.00191715	1.1729	5.4938
mus20415:108	0.862	chr10:59149271-59149292	TACAGCACTCAGGACAGCTCC	Cbara1					intronic					0.148749	1.0614	23.3978	0.979	0.8983	49.0808	0.0290941	1.1101	12.7437
mus20423:50	0.9354	chr10:60338614-60338635	TACAGCACCATGGACAGGGCC	AK158810	1700125F08Rik				3' proximal	5' proximal				0	1.719	1.19123	0.405	1.0128	37.5374	0.891457	0.9341	35.779
mus20442:24	0.864	chr10:60635298-60635319	CTGAGCACCAGGGAGAGAGGC	AK145103					intronic					0.335392	1.0245	30.723	0.874	0.9409	47.4417	0.933917	0.9196	36.5066
mus20444:133	0.9188	chr10:60309940-60309961	GTCAGGACCATGGACAGAGAC	1700125F08Rik					3' distal					0	2.1769	1.8091	6.35e-13	1.4772	1.7967	0	1.6394	0
mus20447:3	0.8841	chr10:60211497-60211518	TTCAGCCCCAAGGGCAGCCAC	AK089306	AK155426	Unc5b			3' proximal	5' proximal	intronic			0.0143595	1.133	16.2133	0.998	0.8617	49.0136	3.7084e-05	1.2442	3.85264
mus20472:21	0.9431	chr10:61533567-61533588	TTCAGCACCATGGTCAGGGCC	2010107G23Rik	Neurog3				intronic	3' proximal				6.33245e-10	1.4295	4.8293	1.31e-06	1.2894	3.85448	2.9173e-05	1.2515	3.88788
mus20500:134	0.9575	chr10:63813941-63813962	TTCAGCACCACAGACAGCGAC	Ctnna3					intronic					0.000567808	1.2053	11.5704	1.55e-07	1.3189	4.07046	0.695872	0.9721	29.8217
mus20504:150	0.9533	chr10:64004008-64004029	TTCAGCACCAAGGACAGCTTC	Ctnna3					intronic					0.0856358	1.0856	20.7299	0.0613	1.0871	22.7205	0.974485	0.8976	36.4951
mus20530:103	0.846	chr10:66260093-66260114	TTCAAAACCACAGACAGGGAG	BB713325					3' distal					0.454307	1.0066	33.9301	0.0182	1.118	18.0806	0.483961	1.0022	24.1124
mus20581:44	0.9375	chr10:70799094-70799115	TTCAGAACCTTGGACAGCGCT	Ipmk					intronic					0	4.1191	0	0	2.6795	0	0	2.9619	0
mus20590:151	0.9315	chr10:69993771-69993792	TTCAGCACCAAGGACAGACAC	Phyhipl	AK046110	AK085342			intronic	5' proximal	3' proximal			3.9968e-14	1.5978	1.50494	0	1.8915	0	0.00242137	1.184	5.89384
mus20591:158	0.9265	chr10:69935990-69936011	GTCAGAACCACGGACAGAGAC	Fam13c1					intronic					0	1.7769	1.24666	3.09e-11	1.4385	2.45668	2.35776e-11	1.4564	0.835028
mus20660:168	0.9224	chr10:76402100-76402121	TTCAGTACCATGGACAGCGGA	Pcbp3					intronic					0	1.9582	1.44065	2.55e-15	1.5486	1.98726	0	1.7078	0
mus20663:125	0.9086	chr10:76539034-76539055	TGCAGCACCTGGGAGAGCACC	Col18a1					intronic					0.168404	1.0561	24.0375	0.715	0.9702	44.1705	0.998209	0.8503	38.3275
mus20674:149	0.9303	chr10:76421942-76421963	TGCAGCACCATGGACAGAGAC	BE860364					3' distal					0	1.7143	1.18451	3.56e-07	1.3117	3.9947	1.48592e-09	1.3987	1.51577
mus2069:131	0.9002	chr1:182920859-182920880	GTTAGCACCATGGAGAGCTCC	Tmem63a	Nvl				intronic	3' proximal				0	2.9707	0	2.21e-08	1.3539	3.57058	0.132565	1.0657	18.9075
mus20699:25	0.836	chr10:77853455-77853476	TCCACCACCATGGCCAGGAAA	Pdxk					mixedexonicandintronic					0.959516	0.9055	39.1243	0.351	1.0202	36.6184	8.06433e-05	1.2358	4.25265
mus20710:160	0.9227	chr10:77375194-77375215	GTCAGCACCGGGGACAGAGCA	Trpm2	1810043G02Rik				5' proximal	3' proximal				0.121152	1.0686	22.1483	0.76	0.9632	44.5279	0.903064	0.9309	35.7372
mus20712:38	0.9057	chr10:77289639-77289660	TTCAGGACCCTGGAGAGGGGC	C330046G03Rik	1700009J07Rik				mixed intronic and exonic	5' proximal				0	2.0543	1.57391	0.000738	1.1838	8.43921	4.46576e-09	1.3826	2.2264
mus20730:28	0.9582	chr10:79121288-79121309	TTCAGGACCACGGACAGCTCC	Hcn2	Bsg				intronic	3' proximal				0	2.6862	0	0	2.1148	0	0	2.4987	0
mus20796:121	0.9832	chr10:80880867-80880888	TTCAGCACCGCGGACAGCGGC	Brunol5					intronic					0	1.821	1.30615	7.6e-06	1.2621	4.28359	5.48119e-11	1.44	0.81376
mus20813:45	0.9217	chr10:80268732-80268753	TTCAGCACCATGGGCAGCTGT	NM_175195.3	BY082788				mixed intronic and exonic	5' proximal				3.31424e-11	1.4689	1.84083	3.72e-09	1.359	3.69463	4.88498e-15	1.5449	0
mus20816:143	0.947	chr10:80151932-80151953	TTCAGCACCAAGGAGAGCTCC	Dot1l	Ap3d1				5' proximal	5' proximal				0.000197348	1.2265	11.1366	0.00295	1.1585	12.9499	0.0411785	1.1005	13.5321
mus20838:65	0.8983	chr10:82664365-82664386	GCCAGCACCCTGGACAGTAGC	Slc41a2					intronic					0.50771	0.9989	35.9123	0.948	0.9177	48.8514	0.999381	0.8368	38.5371
mus20856:140	0.8819	chr10:84144974-84144995	TCCAGAACCTAGCACAGCGCC	Polr3b					intronic					0.177513	1.0546	24.9678	0.938	0.9219	49.0087	0.992179	0.8741	38.1993
mus20901:43	0.9108	chr10:87016690-87016711	GCCAGGACCAAGGACAGCTCC	Pah					3' proximal					7.47381e-11	1.4543	3.16364	0.00494	1.1462	14.0355	0.470648	1.0041	23.689
mus20909:123	0.9076	chr10:86874563-86874584	TTCAGGACCACAGACAGCTCA	Ascl1					3' distal					0.0168646	1.1312	16.3839	0.422	1.0105	37.6629	0.662677	0.977	27.8567
mus20918:113	0.8938	chr10:88109810-88109831	TTCAGCACCATGGACATCGTA	Spic					mixedexonicandintronic					0.0373358	1.1067	19.0955	0.822	0.9528	46.6517	0.871692	0.9394	35.023
mus20931:115	0.8922	chr10:88627329-88627350	TTCAGCACCTTGGCCAAGGTC	Tmem16d					intronic					0.0108492	1.1406	15.7933	0.0755	1.0785	24.7445	0.346279	1.0222	22.874
mus20932:18	0.9214	chr10:88654517-88654538	TTCGGTACCATGGACAGCGCC	Tmem16d					intronic					0	3.1101	0	0	2.3216	0	3.77476e-15	1.5621	0
mus20952:164	0.902	chr10:90310839-90310860	ATCAGAACCTTGGACAGCAAC	AK163750	AK042871				intronic	5' proximal				0	2.6056	0	0	2.0032	0	0	2.8135	0
mus20953:102	0.874	chr10:90365540-90365561	TTCAGCAGCCAGGAGAGTACC	AK034986	BC098373	Apaf1			3' proximal	intronic	intronic			0.519047	0.9973	36.0726	0.861	0.9444	47.0385	0.70373	0.971	29.7201
mus20969:139	0.9323	chr10:91063340-91063361	ATCAGTACCACGGACAGGGCC	DESERT					N.A.					0	1.9379	1.41794	0	1.7038	0	2.65533e-07	1.33	2.63084
mus20978:41	0.8957	chr10:92691388-92691409	TTCAGCATCTTGGACAGCACA	Pctk2	Elk3				MULTITARGET-intronic					0.262611	1.0365	28.1778	0.598	0.9864	40.9906	0.00536501	1.1503	9.12553
mus20979:43	0.9029	chr10:92715299-92715320	CTCAGAACCCAGGACAGGGCT	Elk3	AK032367				intronic	3' proximal				0.598277	0.9858	36.2703	0.986	0.89	48.96	0.450439	1.007	23.9138
mus21002:126	0.9002	chr10:93735494-93735515	TTTAGCACCATGGATAGCTCC	AK038827	E130012K09				5' proximal	5' proximal				0	6.1986	0	0	3.7191	0	0	2.314	0
mus21073:49	0.9247	chr10:98524977-98524998	TTCAGGACCAAGGACAGCACA	AK134034					3' distal					4.83674e-11	1.4625	1.83146	5.56e-08	1.3341	3.49758	3.75791e-07	1.3204	2.5943
mus2110:27	0.9032	chr1:184333011-184333032	TTCAGCAGCCCGGACGGCACC	AK034314	Capn2	AK039110			exonic	intronic	3' proximal			0.664779	0.9761	37.1725	0.375	1.0171	37.0253	0.86527	0.9405	34.6963
mus21168:42	0.9186	chr10:110080802-110080823	ATCAGCACCATGGACAGCAGA	AA237987					5' distal					0	2.8749	0	0	3.0606	0	0	2.2608	0
mus21211:157	0.9056	chr10:115423476-115423497	TTCAGCACCACGGTCAGTATC	Ptprr					intronic					2.88658e-15	1.5948	1.56479	0	1.9023	0	4.41712e-05	1.2435	4.36345
mus21243:164	0.858	chr10:117008491-117008512	TTCAGCAGCAAGTACAGCCTC	AF221104					3' proximal					0.942425	0.9141	39.123	0.153	1.0556	32.9302	0.000103948	1.2306	4.19389
mus21265:151	0.9772	chr10:119108591-119108612	TTCAGCACCAAGGACAGCACC	Grip1					intronic					0	3.14	0	0	2.1451	0	0	3.6561	0
mus21282:123	0.868	chr10:119422658-119422679	ATCAGCTCCAAGGAGAGGACC	Grip1					intronic					0.642432	0.9794	37.1453	0.787	0.9586	44.8173	0.908215	0.9288	36.0794
mus21318:111	0.8902	chr10:122370256-122370277	CCCAGCACCGAGGCCAGGGTC	AK052706					3' distal					0.140387	1.0631	22.6698	0.12	1.0638	30.119	0.00777503	1.1425	9.36566
mus21347:36	0.8882	chr10:124832847-124832868	TTCTGCACCTTGGCCAGCTGC	AK046692					3' distal					0.0337599	1.1103	19.1671	0.486	1.0019	38.9261	0.604677	0.9854	26.4176
mus21350:100	0.88	chr10:125455910-125455931	TCCAGAACCAAGGGCAGCATC	Lrig3					3' distal					0.96313	0.9032	39.0688	0.986	0.8906	48.9773	0.943453	0.9165	36.7296
mus21362:137	0.9532	chr10:126028599-126028620	TTCAGCACCATGGACAGGACT	BF687422					5' proximal					0	3.4898	0	0	2.6195	0	3.91409e-11	1.4468	0.821468
mus21374:167	0.9309	chr10:126457782-126457803	GCCAGCACCAAGGACAGCAGC	39873	Cyp27b1	Mettl1	Cdk4		3' proximal	3' proximal	3' proximal	5' proximal		6.50059e-08	1.3591	6.93623	0.517	0.9977	39.1393	0.51119	0.9985	24.2492
mus21421:28	0.9267	chr10:127811949-127811970	TCCAGCACCATGGAGAGAGCC	Obfc2b	Ankrd52	Rnf41	Slc39a5		intronic	3' proximal	5' proximal	5' proximal		0	2.0519	1.56803	0	1.6166	1.10995	0	2.0375	0
mus21432:14	0.9005	chr10:128071814-128071835	TGCAGCACCTTGGCCAGAGAC	Zfpn1a4	Suox	Rab5b	AK082382		intronic	3' proximal	3' proximal	5' proximal		5.897e-11	1.4569	2.27609	0.00121	1.1731	9.83049	0	1.6549	0
mus21446:40	0.9832	chr11:3674793-3674814	TTCAGCACCGCGGACAGCGGC	Osbp2					intronic					0	1.7561	1.22962	0.0638	1.0831	23.0249	0.00036576	1.2058	3.96775
mus21455:169	0.9876	chr11:3976829-3976850	TTCAGCACCCCGGACAGCGCC	Sec14l3					exonic					0	2.1955	1.83547	0	2.2145	0	0	1.9008	0
mus21476:27	0.9557	chr11:4650455-4650476	TTCAGCACCAGGGAGAGCGCC	Cabp7					5' proximal					0	2.5818	0	0	2.3108	0	0	2.2593	0
mus21478:48	0.9783	chr11:4849400-4849421	TTCAGCACCACGGACAGCAGC	Ap1b1	Nefh				intronic	5' proximal				0	3.2097	0	0	2.5316	0	0	1.9106	0
mus21510:145	0.9144	chr11:5916535-5916556	TTCAGCACTAAGGACAGCAGC	Camk2b	BU522803				intronic	3' proximal				0	3.0079	0	0	1.9612	0	0	2.3559	0
mus21798:36	0.9285	chr11:32120784-32120805	TTCAGCACCTCGGCCAGGTCT	Rhbdf1	AK090290	Mpg			intronic	3' proximal	5' proximal			4.84683e-11	1.4755	1.83013	0.297	1.0287	35.991	0.839363	0.9465	33.7934
mus21807:161	0.9422	chr11:32789483-32789504	TCCAGCACCCAGGACAGCACC	BY305564					3' distal					0	2.161	1.77843	1.89e-15	1.5457	1.99482	0	1.6406	0
mus21812:8	0.9362	chr11:32618648-32618669	GTCAGAACCAAGGACAGCACC	Fbxw11	AK083005				intronic	5' proximal				0	2.6471	0	0	2.0367	0	0	1.8992	0
mus21828:146	0.9559	chr11:33580275-33580296	TTCAGTACCACGGACAGCACC	Kcnip1					intronic					0	4.2243	0	0	2.6826	0	0	1.9314	0
mus2183:159	0.905	chr1:191170486-191170507	ACCAGCACCAAGGGCAGGGCC	CR517172					5' distal					0.150992	1.0605	23.3776	0.155	1.0668	32.8677	0.953498	0.9114	36.8947
mus21831:3	0.9245	chr11:33687551-33687572	TTCAGGACCATGGTCAGCGCC	Kcnip1					intronic					1.22065e-10	1.4508	3.15233	1.8e-11	1.4392	2.49037	5.13344e-09	1.3816	2.21557
mus21862:138	0.9045	chr11:34622830-34622851	CTCAGAACCTTGGACAGAGCT	Dock2					intronic					0	1.901	1.38518	0.91	0.9315	48.6162	9.91226e-07	1.3036	2.54535
mus21864:144	0.9709	chr11:34348086-34348107	TTCAGCACCACGGACAGGGTC	Dock2					intronic					0	2.1603	1.77093	6.66e-16	1.6429	2.03875	3.77476e-15	1.5669	0
mus21880:48	0.9378	chr11:35642478-35642499	GTCAGCACCAGGGACAGCTAC	NM_001004147	Pank3	Rars			5' proximal	3' proximal	3' proximal			0	2.5779	0	0	2.2171	0	5.44773e-05	1.2404	4.3246
mus21887:123	0.9115	chr11:35933796-35933817	TTCAGCACCATGGACAAACCC	Odz2	AK139851				intronic	3' proximal				0	2.7121	0	0	2.6047	0	0	1.7243	0
mus21909:171	0.9024	chr11:39100197-39100218	TTCAGCACCTAGGACAAGACT	AK016100					3' distal					0.20419	1.0485	26.2983	0.298	1.0286	35.9752	0.993026	0.873	38.0768
mus21918:171	0.9338	chr11:40444100-40444121	TTCAGCACCTGGGAGAGCTCC	DV661910					intronic					0	2.2861	2.00498	0	1.6119	1.10528	1.11022e-16	1.6143	0
mus21920:50	0.9591	chr11:41843073-41843094	TTCAGCACCAAGGACAGCGGT	Gabrg2					intronic					0	2.4959	0	0	2.1172	0	3.33067e-16	1.5852	0
mus21939:171	0.9141	chr11:43746381-43746402	TTCAGCTCCACGGACAGGGGT	Adra1b	AK030253				5' proximal	3' proximal				0.170986	1.0561	24.5355	0.000395	1.1978	7.56689	0.484173	1.0022	24.1011
mus21960:41	0.914	chr11:44831404-44831425	TTTAGCACCTTGGACAGCTCT	Ebf1					intronic					0.00118099	1.191	12.9773	7.06e-05	1.2247	5.13977	0.773775	0.9592	31.8189
mus2200:15	0.9202	chr1:191455044-191455065	TGCAGCACCACAGACAGGGAC	Ptpn14					intronic					3.54183e-08	1.3705	7.0181	0.39	1.0148	37.108	0.0283493	1.1106	12.7762
mus22006:121	0.9348	chr11:47346847-47346868	CTCAGCACCTTGGACAGCTAC	Sgcd					intronic					0	1.787	1.26039	9.53e-05	1.2207	6.76467	0.616663	0.9838	26.7665
mus22014:128	0.9152	chr11:47856471-47856492	ATCAGGACCCTGGACAGCGGC	Sgcd					5' distal					1.88597e-07	1.3447	7.16319	7.93e-06	1.2602	4.27031	0.118641	1.0683	18.1367
mus22019:23	0.9236	chr11:48407200-48407221	TTCAGAACCATGGACAGCTCA	AK156857					5' distal					6.43824e-07	1.3244	7.35654	0.0141	1.125	17.4268	0.0359052	1.1043	13.6504
mus22026:21	0.9772	chr11:48539964-48539985	TTCAGCACCAAGGACAGCACC	AK133130					3' distal					0	4.9561	0	0	2.634	0	0	2.5124	0
mus22069:151	0.9517	chr11:50736054-50736075	ATCAGCACCAAGGACAGCGGC	Zfp454	Zfp2				5' proximal	3' proximal				1.07692e-14	1.5778	1.53677	0.141	1.0599	31.8422	0.125802	1.0653	19.0452
mus22097:46	0.9116	chr11:51687517-51687538	GTCAGGACCCTGGACAGGGCT	Phf15					mixed intronic and exonic					0	2.2352	1.89914	2.89e-09	1.3715	3.72612	0.00653242	1.1473	9.47866
mus22167:137	0.9233	chr11:54187325-54187346	TTCAGGACCTTGGCCAGCACC	Acsl6	AA422420				intronic	intronic				0	2.5665	0	8.79e-08	1.3608	3.44854	0	1.778	0
mus22171:134	0.941	chr11:54146671-54146692	TCCAGCACCGAGGACAGCGCT	Acsl6	AK076713				5' proximal	5' proximal				0	3.3869	0	0	2.8241	0	0	2.0254	0
mus22191:21	0.9529	chr11:55451359-55451380	TTCAGCACCACGGAGAGCGTC	Glra1					exonic					0	2.9635	0	0	3.1198	0	0	2.5829	0
mus22194:18	0.9118	chr11:55525950-55525971	GTCAGAACCTCGGACAGCTCA	Glra1					5' distal					0	1.7153	1.18562	0.117	1.0648	30.2377	0.499914	1	24.1367
mus222:145	0.9102	chr1:31911414-31911435	ACCAGCACCAAGGACAGCACT	DESERT					N.A.					0.0252413	1.1181	17.629	0.125	1.063	30.3562	0.420446	1.0111	23.6178
mus22213:121	0.9719	chr11:55741117-55741138	TTCAGCACCACGGACAGCAAC	AK138581					intronic					0	1.9438	1.42436	2.7e-13	1.4915	1.81326	2.38846e-07	1.3259	2.64229
mus22214:42	0.9499	chr11:56655730-56655751	ATCAGCACCACGGACAGCCCC	DESERT					N.A.					0	2.9407	0	0	2.0446	0	0	2.4583	0
mus22431:139	0.9638	chr11:66075236-66075257	TTCAGCACCTAGGACAGCGAC	Gm879	AK033426				intronic	intronic				1.73972e-13	1.538	1.47209	8.59e-05	1.2228	6.24118	0.00330257	1.1632	6.23545
mus22450:10	0.9013	chr11:66637306-66637327	TCCATCACCATGGACAGAGCC	AK085999					3' distal					0.00747274	1.1495	15.3859	0.0103	1.1304	15.4122	0.211554	1.045	19.5724
mus22478:50	0.9016	chr11:69245430-69245451	CTCAGCACCAAAGACAGGTTC	Dnahc2					mixed intronic and exonic					0.000930452	1.1955	12.0619	0.039	1.0971	21.4313	5.02518e-05	1.2401	4.34006
mus22496:127	0.9188	chr11:69860045-69860066	TTCAGAACCTGGGACAGCAAC	Dlgh4	AK079164				mixed intronic and exonic	3' proximal				1.84334e-06	1.3066	8.67585	0.0848	1.0754	26.0184	0.111485	1.0697	17.8751
mus22529:46	0.9351	chr11:71205934-71205955	GTCAGCACCACGGAGAGCTGC	BE864713					3' distal					0	2.0328	1.5374	0	1.6022	1.08247	0.000995791	1.1879	4.25182
mus22538:141	0.9643	chr11:71753483-71753504	TTCAGCACCTGGGACAGCGGC	AK015039					intronic					2.66529e-10	1.4401	4.44294	5.25e-08	1.3514	3.50694	1.62131e-08	1.363	2.15781
mus2254:169	0.9181	chr1:194736879-194736900	GTCAGGACCACGGACAGGTCT	Syt14	BE457669				5' proximal	3' proximal				0	2.7602	0	0	4.2188	0	0	2.02	0
mus22553:4	0.9068	chr11:71725002-71725023	TTCAGCACCATGGATAGTAGC	AK015039					3' distal					0	3.1096	0	0	2.5041	0	0	2.2328	0
mus22561:146	0.9256	chr11:72310398-72310419	TTCAGGACCACGGAGAGCGTC	9830002I17Rik	BC011467				3' proximal	5' proximal				0	3.3999	0	0	2.2953	0	0	1.8959	0
mus22587:11	0.9011	chr11:72782441-72782462	TCCAGCACCCAGAACAGCGCC	Atp2a3					intronic					0.241158	1.0408	27.8058	0.221	1.042	34.8879	0.784844	0.9572	31.7012
mus22594:122	0.9103	chr11:72424294-72424315	GTCAGCACCCGGGCCAGCCCC	Ube2g1	AK163862				intronic	5' proximal				0	1.9836	1.47439	3.09e-05	1.2359	4.69125	0.00151161	1.1791	4.60945
mus2261:31	0.9078	chr1:194173282-194173303	TTCAGGACCATGGACAGTTCT	Kcnh1					intronic					0	2.1212	1.68333	3.8e-06	1.2904	3.72671	0	1.7536	0
mus22615:13	0.9574	chr11:74989716-74989737	ATCAGCACCGCGGACAGCGGC	AK006051	Dph1	Hic1	Smg6		intronic	3' proximal	5' proximal	3' proximal		1.40709e-08	1.4691	6.72882	4.38e-05	1.2317	5.23088	0.0118271	1.1335	10.3524
mus2262:121	0.9516	chr1:194158441-194158462	GTCAGCACCCTGGACAGCTCC	Kcnh1					intronic					0	1.8867	1.36862	2.22e-16	1.5734	2.06822	1.92608e-09	1.3947	1.50824
mus22626:171	0.9681	chr11:74435524-74435545	ATCAGCACCGCGGACAGCGCC	E130309D14Rik	Garnl4				intronic	5' proximal				0	1.7437	1.21538	0	1.8272	0	0.000214575	1.2176	4.07085
mus22700:163	0.9517	chr11:77747096-77747117	ATCAGCACCACGGCCAGCGCC	Sez6	AK036145				mixed intronic and exonic	5' proximal				0	1.6932	1.15623	0	2.263	0	0.000274044	1.2112	4.0203
mus22702:162	0.9064	chr11:77725945-77725966	TTCAGCACCATGGCCTGCTCC	AK036145	ED798117				3' proximal	3' proximal				0	1.8156	1.29407	3.33e-16	1.5466	2.04937	0	1.8963	0
mus22717:28	0.9219	chr11:78768844-78768865	CTCAGCACCCTGGATAGCGCC	Nos2					intronic					0	4.9579	0	0	2.9137	0	0	3.6626	0
mus22729:50	0.927	chr11:78312274-78312295	TTCAGGACCAAGGACAGGGCA	Sarm1	Vtn	Og9x			intronic	5' proximal	5' proximal			0	5.1131	0	0	3.1015	0	0	3.4188	0
mus22732:50	0.9138	chr11:78149065-78149086	TCCAGCACCAAGGACAGCAGG	Pigs	Aldoc	AK207335			mixed intronic and exonic	3' proximal	3' proximal			0	1.7552	1.22842	0.174	1.0506	33.8951	0.0197533	1.12	10.7976
mus22736:149	0.902	chr11:79409896-79409917	GGCAGGACCACGGACAGGGTC	Rab11fip4					intronic					0	1.701	1.16586	2.22e-16	1.5788	2.07367	2.15263e-08	1.3626	2.12508
mus22760:145	0.9149	chr11:80112089-80112110	CTCAGCACCTTGGCCAGGGTC	Rhbdl3					5' proximal					0.000421538	1.2115	11.3157	0.0447	1.0938	22.0009	0.0919951	1.0761	17.125
mus22774:171	0.9161	chr11:80320256-80320277	TGCAGCACCCAGGCCAGGGCC	Myo1d	AV253635				intronic	3' proximal				0.779467	0.9571	37.5791	0.616	0.9848	41.9255	0.406356	1.0131	23.2018
mus22778:153	0.9475	chr11:80128970-80128991	CTCAGCACCCAGGACAGCGGC	Rhbdl4	AK156575				intronic	3' proximal				0.564442	0.9908	36.2097	0.078	1.0817	25.0597	5.24071e-05	1.2422	4.33618
mus22792:122	0.9369	chr11:81302657-81302678	ATCAGCACCTCGGACAGATCC	Accn1					intronic					0	2.9795	0	1.41e-13	1.4886	1.84949	0	1.6563	0
mus22793:50	0.9289	chr11:81010246-81010267	ATCAGCACCAAGGCCAGCACC	Accn1	AK039229				intronic	5' proximal				0	2.5393	0	0.0456	1.1007	21.9537	1.11022e-16	1.5991	0
mus22795:33	0.9666	chr11:80932055-80932076	TTCAGGACCGCGGACAGCGCC	Accn1					intronic					0	2.3976	0	1.1e-05	1.2561	4.85776	1.2933e-08	1.3677	2.17067
mus22800:150	0.9444	chr11:80822211-80822232	GTCAGCACCATGGACAGTGGC	Accn1					intronic					2.84986e-10	1.4398	4.43044	0.417	1.0114	37.7421	0.499913	1	24.1926
mus22804:18	0.9427	chr11:82129509-82129530	TTCAGGACCGTGGACAGAGCC	Ccl1					5' distal					0	3.436	0	0	1.9283	0	0	2.2111	0
mus22807:48	0.9099	chr11:82187956-82187977	TTCAGGACCATGGACAGAGTT	AK044628					3' distal					1.61721e-06	1.3436	7.94523	3.05e-07	1.3086	4.01508	7.02493e-07	1.3105	2.56687
mus22821:155	0.9444	chr11:82331133-82331154	GTCAGCACCATGGACAGTGGC	Gm644					3' distal					0	4.3626	0	0	2.1116	0	0	1.93	0
mus22834:20	0.9309	chr11:83233449-83233470	TTCAGCACCATGGAGAGAGCT	Rasl10b	AK197067				intronic	3' proximal				1.13364e-05	1.2781	9.85406	0	1.9949	0	0	1.8264	0
mus22844:15	0.9397	chr11:83237677-83237698	TTCAGGACCTTGGACAGCGAC	Rasl10b					3' proximal					0	3.7866	0	0	2.9349	0	0	2.6698	0
mus22857:46	0.9592	chr11:84478356-84478377	TTCAGCACCGGGGACAGCGAC	AK018946					3' distal					4.53731e-08	1.3667	6.97238	4.21e-11	1.4313	2.4364	0.000408101	1.2054	3.9516
mus22859:127	0.9134	chr11:84541792-84541813	TTCAGCACCATGGACATAGGC	AK018946					5' proximal					0	3.0438	0	0	1.8832	0	1.9891e-09	1.3936	1.5045
mus22863:161	0.9554	chr11:84545604-84545625	TTCAGCACCGTGGACAGATCC	AK018946					5' distal					9.63404e-09	1.3872	5.93929	5.67e-11	1.4236	2.4214	0.373231	1.0178	22.9362
mus22927:7	0.9533	chr11:87737356-87737377	GTCAGCACCATGGACAGCGCA	Olfr464					3' proximal					0	2.8819	0	4.14e-11	1.4332	2.43891	3.96737e-06	1.2826	2.41378
mus22929:41	0.9323	chr11:87773463-87773484	TTCAGGACCACGGACAGTGAC	Dlc2					3' distal					0	2.6862	0	0	1.9572	0	0	1.8856	0
mus23011:37	0.9103	chr11:90564714-90564735	ATCAGCACCAAGGGCAGAGGC	AK147079					5' distal					0.0164195	1.1295	16.3918	0.569	0.9909	40.6883	0.707767	0.9703	29.657
mus23021:50	0.9576	chr11:93177852-93177873	TTCAGCACCATGGACAGAGCT	Car10					intronic					0.000678827	1.2015	11.8914	0.248	1.0372	35.4325	8.82148e-08	1.3369	2.72227
mus23022:170	0.9304	chr11:92913270-92913291	GTCAGCACCACGGATAGCGAC	AK086623	Car10				exonic	5' proximal				2.19824e-14	1.5641	1.5256	2.28e-13	1.5035	1.82377	4.4151e-05	1.2431	4.36738
mus2309:171	0.9092	chr2:3056723-3056744	CTCAGCACCCAGGACAAGGCC	AK036270	AK006821				intronic	5' proximal				0.543853	0.9937	36.1484	0.0985	1.0716	27.259	0.786266	0.9574	31.6751
mus23106:121	0.9195	chr11:96895018-96895039	GCCAGCACCATGGACAGCACA	AK154677					3' distal					0	4.1841	0	0	2.3906	0	0	1.8176	0
mus23145:167	0.921	chr11:98251632-98251653	TCCAGCCCCATGGACAGCACC	Erbb2	1810046J19Rik				mixed intronic and exonic	3' proximal				0.999938	0.8026	39.8514	1	0.7958	50	0.99994	0.8075	38.7175
mus23155:159	0.9125	chr11:98232524-98232545	TCCAGCACCAAGGAGAGAACC	Erbb2					intronic					0.0524078	1.0966	20.1969	0.998	0.8606	49.0307	0.877549	0.9377	35.5841
mus23159:137	0.9676	chr11:98130330-98130351	TTCAGCACCACGGACAGAGAC	Neurod2					3' distal					4.53234e-09	1.3996	4.72711	0	1.6757	0	2.61122e-11	1.4471	0.831596
mus23161:50	0.9104	chr11:97710446-97710467	TTCAGCAGCAAGGCCAGCTCC	AI595060					3' proximal					0.419572	1.0113	32.7794	0.518	0.9972	39.1233	0.760173	0.9617	31.0216
mus23215:148	0.9365	chr11:100019748-100019769	ATCAGCACCACGGAGAGCACC	Krt1-14	CA977331				intronic	5' proximal				0	5.068	0	0	2.9903	0	0	4.0959	0
mus23232:158	0.9678	chr11:101418761-101418782	TTCAGCACCAGGGACAGCTCC	CA465648	CN837368	BC048585			5' proximal	5' proximal	5' proximal			0	1.8156	1.29274	1.11e-16	1.5945	1.06202	5.56572e-07	1.313	2.57504
mus23248:26	0.9441	chr11:100575096-100575117	TTCAGCACCCTGGACAGCCGC	Hcrt	BQ444229	Lgp1			3' proximal	5' proximal	3' proximal			0	3.911	0	0	3.5703	0	0	3.9075	0
mus23261:121	0.9338	chr11:102209541-102209562	CTCAGCACCTCGGAGAGCTCC	Rap2ip	Slc25a39				exonic	3' proximal				1.80442e-05	1.2668	10.1193	0.152	1.0559	32.9458	0.787403	0.9571	31.8852
mus23291:171	0.9244	chr11:103472808-103472829	TTCAGGACCATGGACAGCTCA	Rprml	AK018891				3' proximal	3' proximal				1.41486e-11	1.4815	1.85576	6.42e-09	1.3665	3.63995	0.0818182	1.0799	17.2742
mus23295:24	0.9008	chr11:103068401-103068422	CCCAGCACCCAGGGCAGGGCC	Map3k14	AK029383				intronic	3' proximal				0.574571	0.9894	36.3813	0.998	0.8604	49.2532	0.945537	0.9152	36.9023
mus23304:129	0.9237	chr11:103736924-103736945	GTCAGCACCATGGACAGTATC	Nsf					intronic					7.88934e-05	1.2428	10.9582	0.0137	1.1274	17.4573	0.000142441	1.2433	4.15442
mus23325:47	0.958	chr11:103869525-103869546	TTCAGCACCTTGGACAGAGGC	CJ133607					3' distal					0	2.4594	0	0	2.0761	0	0	1.8361	0
mus23330:33	0.9011	chr11:103620325-103620346	TTCAGCCCCAGGGACAGCTCG	Wnt3	AK015090	AK137045			intronic	3' proximal	3' proximal			0.978233	0.8915	39.0291	0.367	1.0188	36.4613	0.271278	1.0343	21.4588
mus23399:38	0.9666	chr11:107633490-107633511	TCCAGCACCACGGACAGCGGC	AK048292					3' distal					0	3.3828	0	0	1.9836	0	0	1.6303	0
mus23491:1	0.9308	chr11:114181211-114181232	TGCAGCACCACGGACAGAGCA	4932435O22Rik					3' distal					1.22454e-09	1.4173	4.78591	0.342	1.0221	36.1114	0.994068	0.8702	38.1978
mus23510:121	0.9368	chr11:114868520-114868541	CTCAGCACCAAGGACAGAGCT	Cd300le	Clm3				exonic	5' proximal				0	4.8814	0	0	4.3678	0	0	4.4638	0
mus23511:1	0.9395	chr11:114868467-114868488	TTCAGAACCACGGACAGAGAC	Cd300le	Clm3				exonic	5' proximal				0	5.8412	0	0	4.6128	0	0	5.1411	0
mus23516:23	0.905	chr11:114468780-114468801	GTCAGCACCATGGATAGGGCA	Rpl38					5' distal					0	2.1304	1.69923	0.146	1.0565	32.3974	4.95834e-05	1.2381	4.34783
mus23552:50	0.9056	chr11:115277023-115277044	TTCAGCACCCTGGTCAGAGCT	CJ068562	AK079757				3' proximal	5' proximal				0.0524563	1.0968	20.1876	0.711	0.9713	43.7198	5.78135e-05	1.2385	4.31307
mus23553:3	0.9218	chr11:115190755-115190776	TGCAGCACCAAGGCCAGAGCC	AK047679	C630004H02Rik	CA980227			3' proximal	5' proximal	5' proximal			1.03586e-08	1.3846	5.9313	0.00808	1.1355	15.1429	0.185254	1.0506	19.6038
mus23569:157	0.9519	chr11:116737018-116737039	TCCAGCACCACAGACAGCGCC	GnT-IX					intronic					0	1.9312	1.41	1.77e-08	1.3526	3.59341	5.38449e-05	1.2455	4.32845
mus23591:5	0.9037	chr11:117121667-117121688	TTCAGCACCCTGGCCCGGGCC	40057	AK156792		2009-09-01		intronic	3' proximal				0.942552	0.9146	39.109	1	0.82	49.797	1	0.7471	38.5704
mus23601:171	0.9386	chr11:117689190-117689211	GTCAGAACCACGGACAGCGTC	AK090182	Tha1				intronic	mixed intronic and exonic				0.00252589	1.1742	14.0048	0.403	1.0131	37.5691	0.959071	0.9082	36.9283
mus23632:167	0.9137	chr11:118419394-118419415	ATCAGCACCATGGAGAGCGCA	D11Bwg0517e					intronic					0	2.0077	1.4954	0.00461	1.1498	13.6101	0.189418	1.0501	19.5827
mus23634:133	0.9297	chr11:118475564-118475585	TTCAGGACCATGGACAGTACC	D11Bwg0517e					intronic					7.8495e-05	1.2432	10.9643	0.000362	1.1977	7.05061	0.00393336	1.1585	7.94704
mus23648:50	0.9262	chr11:118743338-118743359	TTCAGAACCATGGACAGAAGC	D11Bwg0517e					5' distal					0	5.0639	0	0	2.5999	0	0	2.0086	0
mus23649:44	0.9195	chr11:118722837-118722858	GGCAGCACCAAGGACAGGGCT	D11Bwg0517e					intronic					0.00129975	1.1874	13.268	0.169	1.0533	34.0706	0.751597	0.9633	30.9107
mus23655:136	0.9303	chr11:118401156-118401177	TTCAGCACCAGGAACAGCGCC	D11Bwg0517e	AK020609				intronic	3' proximal				0	2.2262	1.88493	0	2.0545	0	0	2.5053	0
mus23656:35	0.9176	chr11:118401085-118401106	TTCAGTACCATGGACAGCGGG	D11Bwg0517e	AK020609				intronic	3' proximal				1.11022e-16	1.6411	1.0949	2.22e-16	1.6134	2.07915	0	1.9706	0
mus23657:21	0.9309	chr11:118401041-118401062	TTCAGCACCAGGGACAGTAAC	D11Bwg0517e	AK020609				intronic	3' proximal				0	2.1415	1.71544	0	1.9506	0	0	2.5124	0
mus23700:44	0.9128	chr11:119591356-119591377	TCCAGCACCTTGGACAGTTGC	Raptor	BC052202				intronic	3' proximal				0	1.7131	1.18339	0.247	1.038	35.4965	0.00341672	1.1624	6.67105
mus23713:33	0.9066	chr11:119205919-119205940	TCCAGCACCTTGGACAGTATC	AK037444	Slc26a11				5' proximal	3' proximal				2.21781e-06	1.3024	8.99915	0.805	0.9555	45.9131	0.81551	0.9518	33.1797
mus23725:123	0.9044	chr11:120090574-120090595	TGCAGCACCCGGGCCAGCTCC	AK147250	AK029375				mixed intronic and exonic	3' proximal				0.97227	0.8966	39.1255	0.186	1.049	34.0563	0.999986	0.7921	38.6371
mus23792:164	0.9181	chr12:3955635-3955656	TTCAGAACCTTGGACAGTTCC	Pomc1	BC075650				intronic	3' proximal				0	2.8733	0	0	1.8446	0	0	1.8563	0
mus23794:3	0.9216	chr12:5137522-5137543	TTCAGGACCTCGGAGAGCGAC	Kbtbd9	AK033072				intronic	3' proximal				0	3.3177	0	0	1.964	0	0	1.8683	0
mus23801:135	0.9445	chr12:5743721-5743742	TTCAGCACCATGGACAGCAGA	CJ077321					5' distal					3.3543e-05	1.2574	10.4209	7.39e-05	1.2266	5.69845	0.80062	0.9546	31.9248
mus23828:50	0.9336	chr12:7446511-7446532	TTCAGCACCACGGAGAGCTCA	AK133145					3' distal					0.709507	0.9689	37.6562	0.907	0.9318	48.6337	0.999954	0.7917	38.6907
mus23837:127	0.917	chr12:8126022-8126043	ATCAGCACCTTGGAGAGCTCC	CA466141					intronic					0	3.5788	0	0	1.8551	0	0	2.301	0
mus23904:123	0.9376	chr12:11936771-11936792	TTCAGCACCGAGGACAGAGGT	CK372732					3' distal					4.66927e-06	1.2914	9.61168	0.0924	1.0729	27.3966	0.903616	0.9307	35.7097
mus23926:171	0.9271	chr12:13665492-13665513	TTCAGGACCAAGGACAGAGCT	AK039641					5' distal					1.41676e-12	1.5125	1.42975	5.24e-09	1.37	3.66026	0.0253154	1.1145	10.9947
mus23982:121	0.9129	chr12:19374430-19374451	TTCAGGACCAGGGCCAGGACC	5730507C01Rik					3' distal					0.999665	0.8228	39.7023	1	0.8383	49.3723	0.897835	0.9324	35.8891
mus23996:49	0.9066	chr12:21640579-21640600	TTCAGCACGTAGGACAGAGGC	Ywhaq	AK207856				intronic	3' proximal				4.1093e-07	1.3293	7.04737	0.488	1.0015	38.878	0.00259571	1.1657	5.86754
mus24077:2	0.9259	chr12:27476245-27476266	TTCAGCAGCGAGGACAGAGCC	AK016753					5' distal					0.864055	0.9392	38.8762	0.129	1.0618	30.5763	0.851184	0.9438	34.1021
mus24102:136	0.9444	chr12:29417392-29417413	TTTAGCACCACGGACAGCGCT	Tssc1					intronic					0	1.8071	1.2796	9.58e-12	1.4504	1.69786	0.00168888	1.176	5.05122
mus24129:124	0.9198	chr12:30051498-30051519	TTCAGGACCTTGGCCAGCTCC	AK138505					3' distal					2.16032e-05	1.2668	10.4388	2.55e-10	1.4015	3.89197	0.488371	1.0016	24.0674
mus24241:153	0.9072	chr12:41960550-41960571	TTCAGCACTACAGACAGAGCC	Immp2l	Lrrn3				intronic	3' proximal				0.752054	0.9621	37.7739	0.724	0.969	44.12	0.999735	0.825	38.6007
mus24288:40	0.924	chr12:48128611-48128632	CTCAGAACCATGGACAGCAGC	DESERT					N.A.					0	2.0729	1.60399	0	2.4067	0	0	1.8555	0
mus24330:15	0.9027	chr12:53250351-53250372	CTCAGCCCCAAGGCCAGGGCC	AK053688					3' proximal					0.980909	0.8891	39.1818	1	0.8231	49.5592	0.971498	0.9006	36.5621
mus24337:13	0.9111	chr12:54257041-54257062	CTCAGGACCAGGGACAGAACC	Npas3					intronic					0.904903	0.9282	39.2062	0.746	0.9657	44.7134	0.528671	0.996	24.0723
mus24340:167	0.9059	chr12:54537690-54537711	CTCAGCACCACCGACAGCACT	Npas3					intronic					0.522329	0.9968	36.0169	0.855	0.9457	47.1595	0.93815	0.919	36.8543
mus24342:158	0.9016	chr12:54705774-54705795	TTCAGCACCCGGGAGAGGTCT	Npas3					intronic					0.944201	0.9131	39.0672	0.273	1.0325	35.6437	0.965722	0.9039	36.7647
mus2435:1	0.9126	chr2:15079773-15079794	ATCAGAACCAAGGACAGCAGC	AK144926					3' distal					8.43769e-15	1.5793	1.54053	0.004	1.1507	13.2385	0.145881	1.0597	18.7304
mus24433:9	0.9099	chr12:63013732-63013753	GTCAGCACCAAGGACAGATAT	DESERT					N.A.					0.505748	0.9992	35.9402	0.257	1.0356	35.5627	0.305732	1.0285	22.0084
mus24489:129	0.9153	chr12:71265854-71265875	GCCAGCACCTTGGCCAGCGGC	Trim9	BU840438				exonic	5' proximal				8.45399e-08	1.3538	6.87387	0.613	0.9849	41.9752	0.99829	0.8499	38.3141
mus24501:16	0.9032	chr12:70482775-70482796	TCCAGCACCTCTGACAGGTCC	Gm71					3' distal					0.902171	0.9293	39.2203	0.163	1.0538	33.4401	0.266043	1.0353	21.5028
mus24628:20	0.9413	chr12:78494091-78494112	TTCAGCACCCTGGCCAGAGCC	CO815574					3' distal					0.00985733	1.142	15.5065	0.00117	1.1743	9.85641	0.722372	0.9681	29.7631
mus24690:163	0.9568	chr12:82125218-82125239	TGCAGCACCACGGACAGCTCC	Slc8a3					intronic					1.08839e-06	1.3174	7.64499	1.31e-11	1.4421	2.50889	0.000318367	1.2077	3.98729
mus24720:161	0.9128	chr12:83935666-83935687	TTCAGAACCTCAGACAGAACC	Rgs6					intronic					0.420782	1.0115	32.7534	0.918	0.9289	48.4586	0.958572	0.9082	36.942
mus24729:134	0.9427	chr12:85588426-85588447	TTCAGAACCGTGGACAGCTCC	Tmem90a					exonic					9.00724e-13	1.5254	1.44175	0.183	1.049	33.7687	0.0696885	1.0853	15.7866
mus2473:50	0.9406	chr2:19346918-19346939	TTCAGCACCAAGGCCAGCGCA	BQ085140					3' proximal					1.66311e-13	1.5705	1.47324	2.13e-10	1.4099	3.91131	8.90353e-06	1.2682	2.90184
mus24742:160	0.9289	chr12:85888364-85888385	TGCAGCACCTAGGACAGTGCC	Ylpm1					intronic					0.0196222	1.1246	17.7639	0.00443	1.1493	13.1729	0.60836	0.9845	26.3707
mus24779:41	0.9266	chr12:87872729-87872750	GTCAGAACCGAGGACAGCTCC	DW712407					mixed intronic and exonic					0	3.3089	0	0	2.4782	0	0	2.2958	0
mus24780:20	0.9006	chr12:87929565-87929586	ATCAGCACCTTGGACAGAGAA	Tmem63c					intronic					0	2.6762	0	0	2.1271	0	0	1.6991	0
mus24827:133	0.9093	chr12:92811242-92811263	TTCAGCACTCAGGACAGCTCC	DESERT					N.A.					0	2.2943	2.02759	0	2.3188	0	0.00171879	1.1758	5.04741
mus24831:141	0.9343	chr12:92446219-92446240	ATCAGCACCAAGGACAGCAAC	CJ133205					3' distal					6.50591e-14	1.5632	1.48951	0	1.6082	1.093	0.445388	1.0076	23.6819
mus24872:133	0.9143	chr12:99442834-99442855	TTCAGCACCATGGACAAGAAC	Ttc8					3' distal					0	2.2967	2.03414	1.35e-06	1.2887	3.84506	0.000687866	1.1951	3.84523
mus24890:42	0.9315	chr12:100669235-100669256	TTCAGGACCACGGAGAGCTCC	AK147460					5' proximal					0	4.4247	0	0	4.3103	0	0	2.9842	0
mus24933:157	0.9556	chr12:102951743-102951764	TTCAGGACCACGGACAGCGAC	Chga					5' proximal					0	2.2749	1.97976	0	2.3066	0	0	2.1399	0
mus24935:135	0.9816	chr12:102956287-102956308	TTCAGCACCTCGGACAGCACC	Chga					mixed intronic and exonic					0	2.7092	0	0	2.3797	0	0	2.0692	0
mus24969:46	0.9263	chr12:103605875-103605896	GTCAGCACCTGGGACAGAGTC	Prima1					intronic					0	1.7335	1.20491	0.0529	1.0889	22.1855	0.0392599	1.1009	13.5995
mus24970:34	0.9763	chr12:103350806-103350827	TTCAGCACCGGGGACAGCGCC	AB257853					intronic					0	2.2798	1.99545	0	2.375	0	0.000856574	1.1898	3.81802
mus24994:34	0.9179	chr12:105672814-105672835	ATCAGCACCTTGGACAGGTAC	AK089912					3' proximal					0	2.9819	0	0.00453	1.1501	13.1484	6.96139e-06	1.2745	2.93268
mus25001:148	0.9035	chr12:105878393-105878414	CTCAGCACCAAGGCCAGCCTC	AK052429					intronic					9.26418e-05	1.2433	11.2863	0.0601	1.0855	22.4133	0.0595027	1.0906	14.5754
mus25005:122	0.9416	chr12:105723507-105723528	TTCAGAACCATGGACAGCAGC	AA718441					3' proximal					0	4.183	0	0	2.0123	0	1.24353e-06	1.3034	2.53208
mus25008:9	0.924	chr12:105723342-105723363	CTCAGAACCATGGACAGCAGC	AA718441					3' proximal					0	4.1369	0	0	2.1138	0	0	1.8227	0
mus25011:152	0.9582	chr12:105667330-105667351	TTCAGGACCACGGACAGCTCC	AK089912					3' proximal					5.55111e-16	1.6141	1.06435	1.31e-11	1.444	2.51156	1.55608e-07	1.3313	2.66842
mus25036:49	0.9417	chr12:107034337-107034358	TTCAGCACCAGGGACAGCGGG	AK015208					3' distal					2.14273e-14	1.5648	1.52807	1.86e-05	1.2479	4.79486	1.77791e-12	1.4857	0
mus25045:170	0.935	chr12:106516260-106516281	GTCAGCACCATGGACAGAAAC	AK135920					5' distal					0	1.8182	1.30075	3e-15	1.5441	1.9748	9.55344e-08	1.3421	2.71314
mus25058:32	0.9829	chr12:107918226-107918247	TTCAGCACCACGGACAGCGAC	AK028473					exonic					6.37179e-07	1.3221	7.36107	9.88e-15	1.535	1.91941	0.00443623	1.1561	8.34605
mus25059:171	0.9138	chr12:108072516-108072537	TTCAGGACCAAAGACAGCAGC	AK015510					3' distal					0.41695	1.0119	32.8186	0.985	0.8916	48.9945	0.999999	0.7631	38.5838
mus25132:153	0.9761	chr12:109442665-109442686	TTCAGCACCATGGACAGAGCC	B930090D16Rik					intronic					0	3.0895	0	0	2.2533	0	0	2.5568	0
mus2520:117	0.8858	chr2:24447679-24447700	TTTAGAACCACGGACAAGGCC	Cacna1b					intronic					0.0711066	1.0872	20.5479	0.364	1.0184	36.477	0.137144	1.0623	18.8342
mus2521:111	0.8445	chr2:24488404-24488425	GCCAGCAGCATGGACGGGGGT	Cacna1b					intronic					0.384729	1.0169	31.554	0.0851	1.0751	26.0052	0.617433	0.9836	26.7547
mus25217:153	0.91	chr12:112959054-112959075	GTCAGTACCGCGGACAGTTCC	BC046482					mixed intronic and exonic					0	2.1265	1.69238	2e-15	1.5397	1.99229	8.98409e-05	1.2365	4.23411
mus2522:15	0.8367	chr2:24525247-24525268	CTCAGAACCCAGAGCAGAGCC	Cacna1b					intronic					0.999983	0.788	40.0415	0.934	0.9231	49.0966	0.997867	0.8536	38.4354
mus25226:123	0.9566	chr12:112589276-112589297	TTCAGCACCCTGGCCAGCGCC	CD352284					5' proximal					0	4.1323	0	0	2.2772	0	0	3.3009	0
mus2523:166	0.9618	chr2:24584091-24584112	GTCAGCACCACGGACAGCTGC	Cacna1b					intronic					7.27196e-14	1.5613	1.48833	0	1.6052	1.08396	0.980551	0.8916	37.0862
mus25233:6	0.9173	chr12:112127018-112127039	GTCAGCACCTTGGCCAGCATC	NM_177374.2	Ckb				intronic	5' proximal				0	2.0698	1.59384	9.71e-05	1.2211	6.75499	5.28613e-05	1.2415	4.33231
mus2524:154	0.8754	chr2:24594726-24594747	CCCAGCACATGGGACAGCTCC	Cacna1b49					5' proximal					0.971568	0.8971	39.1532	0.953	0.9159	49.0621	0.988039	0.8823	37.928
mus25248:143	0.9549	chr12:113587888-113587909	TTCAGCACCACAGACAGGACC	Crip2	Mta1				5' proximal	3' proximal				2.31185e-06	1.3039	8.99379	0.0681	1.0819	24.0697	0.73981	0.9652	30.3405
mus2528:6	0.8917	chr2:24574457-24574478	ATGAGCACCGTGGACAGGACC	Cacna1b					intronic					0.917876	0.9238	39.1357	0.265	1.0335	35.4517	0.649064	0.9791	27.2333
mus2529:7	0.8334	chr2:24574122-24574143	TTTAGCACCATGGAAGGAAGC	Cacna1b					intronic					0.938612	0.9158	39.1649	0.948	0.9183	48.8688	0.453902	1.0064	23.8459
mus2530:124	0.8616	chr2:24471547-24471568	TTCAGAAACAGGGACAGAGCA	Cacna1b					intronic					0.88607	0.933	38.8929	0.49	1.0014	38.8461	0.922423	0.9246	36.5395
mus25381:46	0.9105	chr13:8316177-8316198	ATCAGCACCATGGACAGATCA	Adarb2					intronic					0	4.1443	0	0	2.8527	0	0	1.6354	0
mus25392:39	0.909	chr13:9285889-9285910	TTCAGTACCCAGGACAGAGCT	DIP2C	AK048802				intronic	5' proximal				0.33948	1.0239	30.6606	0.927	0.9269	49.1848	0.999395	0.8345	38.5237
mus25477:171	0.9041	chr13:18538109-18538130	ATCAGCACCTTGGTCAGCTCC	AK132085					5' distal					0.0133235	1.1342	16.2607	0.996	0.87	49.1848	0.965485	0.9047	36.7782
mus25488:147	0.9146	chr13:19079911-19079932	TTCAGAACCTTGGACAGCCAC	Amph	AK079834				intronic	3' proximal				0.106978	1.0732	21.5164	0.282	1.0316	35.5018	0.999572	0.8306	38.6545
mus25575:50	0.9001	chr13:23998486-23998507	ATCAGCACCATGGACAACGCA	Scgn					mixed intronic and exonic					0	2.8533	0	0	2.4383	0	0	1.7982	0
mus25582:43	0.9156	chr13:25276686-25276707	TTCAGGACCTTGGAGAGCTCC	Vmp					intronic					3.18634e-14	1.5721	1.51096	0	2.1197	0	0	1.6454	0
mus2570:156	0.9617	chr2:25686080-25686101	CTCAGCACCGCGGACAGCTCC	Kcnt1					mixed intronic and exonic					0	2.3566	1.05455	4.26e-14	1.5092	1.87371	7.30518e-08	1.3412	2.73453
mus2579:171	0.9816	chr2:25141022-25141043	TTCAGCACCTCGGACAGCACC	Grin1	AK146156				exonic	3' proximal				3.53128e-06	1.2983	9.63999	2.49e-07	1.3078	4.04258	0.957581	0.9089	36.9832
mus25859:155	0.9104	chr13:48409847-48409868	TTCAGCACCTTGGATAGTGGC	CJ059460					intronic					0	2.5607	0	3.07e-11	1.43	2.45924	0.644891	0.9796	27.2809
mus259:136	0.9501	chr1:34524220-34524241	GTCAGCACCACGGCCAGCTCC	NM_213727	AK007108				mixed intronic and exonic	exonic				5.95835e-07	1.3305	6.99517	0.0218	1.1133	19.2159	0.00158649	1.1789	4.59898
mus25934:45	0.9213	chr13:51501614-51501635	GTCAGCACCCTGGACAGAACT	Shc3					intronic					0	2.2793	1.99229	6.82e-05	1.2305	5.15099	9.804e-05	1.2301	4.21939
mus25956:136	0.904	chr13:53955767-53955788	CTCAGCACTAAGGACAGCTCC	CR515573					5' distal					0.000858885	1.197	12.1135	0.000188	1.2072	6.66442	0.00118077	1.1829	4.21573
mus25975:146	0.9475	chr13:54760502-54760523	TTCAGGACCACGGACAGCGCA	AK020532	Sncb				3' proximal	3' proximal				0	2.058	1.57984	0	2.0339	0	0	1.9172	0
mus25984:50	0.9272	chr13:54955144-54955165	TCCAGGACCAAGGACAGCACC	Unc5a					5' proximal					0	2.7335	0	0	1.9561	0	1.95399e-14	1.5428	0
mus25989:140	0.9075	chr13:54768132-54768153	GTCAGCACCAAGGCCAGAGCG	Sncb					3' proximal					1.11022e-16	1.6346	1.08827	0	1.6403	0	0.612341	0.9843	26.534
mus26000:143	0.9157	chr13:55585754-55585775	GTCACCACCATGGACAGCTCC	Tmed9	NM_145382.3				intronic	5' proximal				0	2.0435	1.55833	0.112	1.0672	29.5644	0.262225	1.036	21.2348
mus26015:171	0.9108	chr13:56006311-56006332	CTCAGCACCATGGACATCACC	AK043531					intronic					1.37779e-13	1.5334	1.47554	0.0278	1.1059	20.2461	4.29931e-07	1.314	2.58326
mus26040:44	0.9626	chr13:56905214-56905235	TTCAGCACCACGGAGAGCGGC	Trpc7					exonic					0	1.7178	1.18786	7.33e-15	1.5341	1.93593	1.36832e-06	1.2986	2.51894
mus26065:13	0.9492	chr13:57988753-57988774	TCCAGAACCACGGACAGCGCC	AK033046					3' distal					0	2.6553	0	1.19e-06	1.2914	3.86394	0.123902	1.0657	19.0559
mus26083:36	0.9199	chr13:58673129-58673150	GCCAGCACCATGGACAGCGGA	Slc28a3					5' distal					0	2.316	2.0574	1.44e-15	1.5583	2.00498	0.0317316	1.1088	13.3799
mus26090:30	0.9092	chr13:59755966-59755987	CTCAGCACCTCGGAAAGCTCC	AK077007	CN839214	AK077008	Hbld2		intronic	intronic	3' proximal	3' proximal		1.20957e-07	1.3483	6.82564	0.953	0.9151	49.0447	0.998759	0.8451	38.446
mus26174:123	0.9264	chr13:69346702-69346723	CTCAGCACCAAGGCCAGCAGC	Adcy2					intronic					1.8896e-13	1.543	1.4698	0.00154	1.1729	10.2335	0.758957	0.9617	31.0733
mus2618:156	0.9939	chr2:26030280-26030301	TTCAGCACCGCGGACAGCGCC	AK035055	Lhx3	Qscn6l1			exonic	exonic	3' proximal			0	3.2331	0	0	2.9543	0	0	2.0255	0
mus26187:121	0.9101	chr13:70133283-70133304	CTCAGCACCAAGGAGAGAGCT	AK133439					3' distal					0.698917	0.9706	37.4769	0.353	1.0202	36.5711	0.969243	0.901	36.6025
mus26192:0	0.9429	chr13:69687987-69688008	GTCAGCACCAAGGACAGAGAC	CN834512					3' distal					0.0148206	1.1314	16.4712	0.035	1.1016	21.164	0.998606	0.8471	38.2872
mus26195:167	0.9252	chr13:70364088-70364109	TTCAGCACCAAGGTCAGTGCC	AK015718					5' distal					0	2.0696	1.59182	0	2.883	0	2.69784e-14	1.5377	0
mus26256:30	0.9192	chr13:73368751-73368772	AGCAGCACCAAGGACAGCTCC	AK021357					5' distal					0	2.2009	1.84353	8.14e-07	1.2947	3.89582	0.0227253	1.1168	11.0952
mus26307:46	0.923	chr13:78634929-78634950	CCCAGAACCATGGACAGCGCC	AK138291	BC067033	AK043346	BC057380		intronic	5' proximal	3' proximal	3' proximal		0	2.2153	1.86815	8.05e-11	1.4597	2.39439	0.0241127	1.1275	11.0519
mus2634:171	0.9146	chr2:27122907-27122928	TTCAGGACCAGGGACAGTGAC	Vav2					intronic					0	1.8208	1.3048	1.83e-05	1.2481	4.80218	0.1391	1.0619	18.8029
mus26350:38	0.9004	chr13:84485756-84485777	TCCAGCACCGTGGACAGTGTT	AK082072					3' distal					0.0421399	1.1035	19.2993	0.0617	1.0852	22.6967	0.880107	0.937	35.7376
mus26458:135	0.9128	chr13:95979189-95979210	TTCAGCACCGTGGATAGCTCT	Otp					intronic					0.166412	1.0569	24.0684	0.741	0.9664	44.5504	0.999217	0.8374	38.3655
mus26488:1	0.9053	chr13:97830290-97830311	TTCAGCACCTTGGGGAGAGGC	BG083479					5' distal					0.00882263	1.1455	15.591	0.00165	1.1683	10.1871	0.362484	1.0196	23.0835
mus26531:40	0.9476	chr13:100664694-100664715	TTCAGCACCATGGAGAGCGAC	BY731302					5' proximal					4.94855e-10	1.4264	4.8462	0.00352	1.1567	13.3466	0.465141	1.0048	23.756
mus26619:138	0.937	chr13:106563169-106563190	TTCAGCACCCGGGACAGCTCT	Htr1a					5' proximal					0.101214	1.0751	21.3317	1.2e-06	1.2881	3.86078	0.326545	1.025	22.1912
mus2664:155	0.9315	chr2:26964569-26964590	GTCAGCACCAGGGACAGTTCC	NM_175427	AK032445				exonic	3' proximal				0.0335304	1.1098	19.1761	0.843	0.9483	46.4795	0.999562	0.8296	38.6814
mus26652:18	0.9007	chr13:110622030-110622051	TGCAGCACCTGGGCCAGGTCC	Pde4d					intronic					0.999732	0.82	39.6886	0.958	0.9129	48.9923	0.940455	0.9177	36.8126
mus2673:127	0.9211	chr2:28017156-28017177	TTCAGGACCGTGGCCAGCTCC	Olfm1					intronic					0	2.6368	0	8.1e-14	1.511	1.86042	4.08343e-05	1.247	4.37524
mus26889:36	0.9155	chr14:12298808-12298829	TTCAGCACCGAGAACAGCTCC	Synpr	AK035448				intronic	3' proximal				0	1.8542	1.33808	0	1.8291	0	0.000967268	1.1874	4.26177
mus26910:2	0.9085	chr14:14987624-14987645	GTCAGCACCAAAGACAGCCAC	Oxsm					5' distal					0.632568	0.98	36.9631	0.788	0.9587	44.8005	0.999635	0.8289	38.641
mus26941:124	0.9023	chr14:18884383-18884404	TTCAGTACCACGGAGAGTTCC	BC027644					intronic					0	4.3151	0	0	5.636	0	0	2.8306	0
mus26992:162	0.964	chr14:22518119-22518140	TTCAGGACCACGGACAGGGCC	Kcnma1					intronic					0	1.7517	1.22364	1.8e-11	1.4434	2.493	4.47886e-09	1.3806	2.22368
mus270:121	0.9116	chr1:34962209-34962230	ATCAGTACCCCGGACAGCGAC	CO814234					3' distal					0	1.6747	1.13537	3.7e-11	1.4308	2.4465	0.499914	1	24.1478
mus2704:47	0.9592	chr2:28738197-28738218	CTCAGCACCGCGGACAGCGAC	Barhl1					mixed intronic and exonic					0	2.1375	1.70845	2.56e-05	1.2416	4.73357	0.0611734	1.0886	14.9129
mus2705:28	0.9497	chr2:28738272-28738293	GCCAGCACCGTGGACAGCGCC	Barhl1					mixed intronic and exonic					0	2.088	1.62259	8.22e-15	1.5131	1.93118	4.23874e-11	1.4493	0.820358
mus27071:147	0.9015	chr14:27455709-27455730	CCCAGCACCCAGGACAGTGGC	AI466991					5' distal					0.993513	0.8679	39.1553	0.891	0.937	48.0061	0.968552	0.9025	36.6834
mus27082:0	0.9059	chr14:28784511-28784532	GTCAGCACCAAGGATAGATCC	AY512916					5' proximal					1.436e-08	1.38	6.72433	0.0257	1.1091	19.9398	0.379974	1.017	22.8913
mus27091:165	0.9601	chr14:28484213-28484234	TTCAGCACCAAGGACAGCAAC	Cacna2d3	AK035471				intronic	3' proximal				0	2.2524	1.92528	0	1.9661	0	0.187674	1.0512	19.5933
mus2715:17	1	chr2:29395778-29395799	TTCAGCACCACGGACAGCGCC	Rapgef1					5' distal					0	4.7097	0	0	3.7226	0	0	2.6423	0
mus27152:121	0.9027	chr14:29928610-29928631	TTCATCACCTAGGACAGAGGC	AK036279	BC055708				intronic	intronic				0.27302	1.0352	28.3447	0.682	0.9751	43.1459	0.773093	0.9589	31.6206
mus27154:40	0.9326	chr14:31150922-31150943	GTCAGCACCTCGGACAGCGAG	CJ171761	AK133572				5' proximal	5' proximal				8.93363e-09	1.3889	5.94731	0.000115	1.2078	6.73572	0.0117129	1.1331	10.3736
mus27170:12	0.9202	chr14:31426379-31426400	ATCAGGACCTTGGACAGCGGC	NM_177134	Prrxl1				exonic	5' proximal				0	2.1025	1.6524	0	1.9068	0	2.38475e-07	1.3284	2.64516
mus27174:40	0.9394	chr14:31296790-31296811	TCCAGCACCACGGACAGTTCC	AK049621	Chat				intronic	5' proximal				0.851594	0.9424	38.5167	0.936	0.9235	49.0614	1.02526e-07	1.3371	2.71011
mus27208:126	0.9797	chr14:33696535-33696556	GTCAGCACCTCGGACAGCGCC	Grid1					intronic					0	3.5939	0	0	2.8191	0	0	1.9343	0
mus27211:36	0.9336	chr14:33777536-33777557	GTCAGCACCCTGGACGGCGCC	Grid1					intronic					0	5.095	0	0	2.3612	0	4.20097e-05	1.2428	4.37131
mus27237:135	0.9268	chr14:35764405-35764426	GTCAGGACCAGGGACAGAGCC	Gcap14					3' distal					0.00175496	1.2105	13.8077	0.00647	1.1418	15.2714	0.334769	1.024	22.6742
mus27239:0	0.9033	chr14:35927307-35927328	TTCAGCACCATGGCCAGAGTG	Rgr					3' distal					0.0544334	1.096	20.1599	0.00126	1.174	10.3207	0.0416172	1.1036	13.507
mus27243:125	0.9195	chr14:35979953-35979974	TTCAGTACCATGGACAGCGTT	Lrrc22	Lrrc21	Pcdh21			exonic	3' proximal	3' proximal			0	1.7539	1.22484	9.8e-11	1.4236	2.38472	0.00251908	1.1681	5.88066
mus27258:47	0.9011	chr14:38231651-38231672	TTCAGAACCATGGACAGTGTT	Nrg3	AK045628				intronic	exonic				0.121587	1.0683	22.1386	0.372	1.0175	37.0412	0.998153	0.8518	38.3814
mus27287:12	0.9385	chr14:45679710-45679731	TGCAGCACCCAGGACAGGGCC	Cdkn3					5' proximal					0.942144	0.9126	39.137	1	0.8363	49.3552	0.979375	0.8926	36.946
mus2729:48	0.9403	chr2:29132165-29132186	TTCAGAACCACGGACAGCTAC	Crsp8					5' distal					2.68674e-14	1.5615	1.51702	5.6e-09	1.3638	3.65008	4.20297e-12	1.469	0
mus27322:146	0.9462	chr14:48447248-48447269	TTCAGCACCGAGGACAGCGGA	Slc35f4					intronic					1.22436e-07	1.3575	6.82129	0	1.7918	0	2.40048e-05	1.2554	3.91655
mus27388:48	0.9189	chr14:53981416-53981437	TTCAGCACCGTGGAGAGCTCA	Ngdn					3' proximal					0	1.7172	1.18674	0.000268	1.2018	6.59922	0.000303525	1.2084	4.00043
mus27400:3	0.9016	chr14:54445725-54445746	GTCAGGACCAGGGGCAGCTCC	BC036313	Dhrs4	AK041714			intronic	3' proximal	3' proximal			3.91146e-08	1.3696	6.9906	0.615	0.9832	41.942	0.217933	1.0443	19.5003
mus27423:171	0.9204	chr14:54828584-54828605	TTCAGCACCCCGGGGAGCTCC	BC057379	cbln3				exonic	3' proximal				0.00645874	1.1527	15.4475	0.853	0.9459	46.6495	0.941441	0.9173	36.7711
mus2744:125	0.902	chr2:29887878-29887899	TTCAGAACCGAGGGCAGAGGC	Set					intronic					0.00116006	1.1918	12.9979	0.929	0.925	49.1142	0.677847	0.9747	28.2234
mus27529:45	0.9439	chr14:62635728-62635749	GGCAGCACCACGGACAGCTCC	Xkr6					intronic					3.96576e-07	1.3313	7.05615	2.36e-05	1.2458	4.75144	1.55753e-12	1.4857	0
mus27530:41	0.9439	chr14:62635792-62635813	GGCAGCACCACGGACAGCTCC	Xkr6					intronic					0	2.7965	0	0	2.8771	0	0	2.7512	0
mus27531:44	0.9439	chr14:62635857-62635878	GGCAGCACCACGGACAGCTCC	Xkr6					intronic					0	2.399	0	0	3.1594	0	0	2.5866	0
mus27533:25	0.9218	chr14:62667301-62667322	CTCAGCACCCTGGACAGACCC	Xkr6					intronic					0	2.0371	1.54305	0	1.9718	0	1.53877e-13	1.5172	0
mus27534:121	0.9152	chr14:62667330-62667351	TTCAGTACCTTGGACAGAGTC	Xkr6					intronic					0	2.151	1.74637	0	1.9285	0	2.66453e-15	1.5631	0
mus27535:131	0.9373	chr14:62667410-62667431	TTCAGCACCAAGGACAGAGAT	Xkr6					intronic					7.11506e-11	1.4634	3.17047	3e-14	1.5222	1.88267	0.00279072	1.1675	5.85449
mus27562:157	0.9387	chr14:64013116-64013137	GTCAGCACCATGGACAGCTCA	Extl3					mixed intronic and exonic					0	6.5973	0	0	2.4375	0	0	2.9813	0
mus27572:47	0.9457	chr14:63522877-63522898	TTCAGCACCGAAGACAGCACC	AK032087	AK046241				5' proximal	5' proximal				0	5.3966	0	0	5.2397	0	0	2.6484	0
mus27594:6	0.9052	chr14:64486111-64486132	CCCAGCACCTCAGACAGCAGC	Elp3					intronic					0.487261	1.0018	34.6482	0.76	0.9557	44.5784	0.9995	0.8321	38.7083
mus27600:160	0.9698	chr14:65115648-65115669	TTCAGCACCTAGGACAGCACC	Ptk2b	Chrna2				intronic	3' proximal				1.31394e-07	1.3522	6.80828	0.543	0.9943	39.4752	0.981591	0.8906	37.0189
mus27605:38	0.9373	chr14:65863998-65864019	GTCAGGACCACGGCCAGCGCC	Pnma2					5' proximal					1.06918e-07	1.3478	6.8431	0.00336	1.1548	13.3634	0.755524	0.9625	31.1121
mus27627:27	0.9086	chr14:67033816-67033837	CTCAGAACCATGGACAGAAGC	Nef3	Nef1				3' proximal	3' proximal				0	2.451	0	4.71e-06	1.2713	3.70042	7.12985e-13	1.499	0
mus27638:12	0.9467	chr14:67079053-67079074	GGCAGCACCAAGGACAGCGCC	Nef3	AK164995				5' proximal	mixed intronic and exonic				0	2.7727	0	0	1.8889	0	0	1.952	0
mus27639:46	0.9252	chr14:67141846-67141867	TTCAGCACCATGGCGAGCGAC	BU563687					5' distal					4.21885e-15	1.5958	1.55833	0.167	1.0725	34.1027	0.0143917	1.1294	10.6359
mus27683:5	0.9539	chr14:69403818-69403839	TTCAGCACCGTGGACAGCATC	Npm2	AK084066	Xpo7	AK141850		5' proximal	3' proximal	mixed intronic and exonic	3' proximal		4.20808e-06	1.2924	9.62864	0.648	0.9801	42.5215	0.287206	1.0314	22.1647
mus27789:44	0.9211	chr14:75929641-75929662	TTCAGCACCAAGGAGAGTGAC	AK082388	AK081213				intronic	3' proximal				0.131217	1.0664	22.2879	0.56	0.9921	39.8539	0.0053956	1.1516	9.11249
mus27802:134	0.911	chr14:76096984-76097005	GTCAGCACAGCGGACAGCTGC	D230005D02Rik					intronic					0.00104359	1.1921	13.0255	0.126	1.0626	30.3266	0.933388	0.9207	36.5204
mus27837:130	0.9539	chr14:78504016-78504037	GTCAGCACCTCGGACAGGGAC	Pcdh8	AK006960				MULTITARGET-exonic					0.000186485	1.229	11.1551	0.000208	1.2071	6.64566	0.707732	0.9702	29.6696
mus27841:129	0.9472	chr14:78950175-78950196	GTCAGCACCTCGGACAGAGAC	CD742360					5' distal					0	2.936	0	0	2.9173	0	1.37668e-14	1.5437	0
mus27853:40	0.9073	chr14:78991427-78991448	CCCAGCACCATGGACAGTGTC	CD742360					intronic					0	1.9583	1.4423	0	1.6114	1.10218	0.00715233	1.1456	9.39862
mus27874:0	0.9123	chr14:85465753-85465774	CTCAGTACCAAGGACAGCGCA	Diap3					3' distal					1.49271e-09	1.4145	4.77601	1.69e-05	1.2483	4.81319	0.420772	1.011	23.6065
mus2790:45	0.951	chr2:31168302-31168323	TTCAGGACCACGGACAGCAGC	Freq					3' distal					0	4.0613	0	0	2.5054	0	0	2.7419	0
mus28000:44	0.9413	chr14:102422199-102422220	TTCAGCACCATGGACAGGCAC	Scel					intronic					0	1.6533	1.11034	2.65e-13	1.4901	1.81536	0.000169162	1.2636	4.12268
mus28014:159	0.941	chr14:103851915-103851936	TACAGCACCAAGGACAGCGCC	AK051495					exonic					0	1.6659	1.12724	3.64e-11	1.4279	2.44903	0.491872	1.0012	24.2939
mus2807:162	0.9112	chr2:30764981-30765002	TTCAGGACCAGAGACAGCGCT	Tor1b					5' distal					0	2.4165	0	0.389	1.015	37.1395	0.0661896	1.0865	15.4643
mus28082:127	0.9059	chr14:113655253-113655274	TTCAGCACCATGGAGAGGTAT	AK015882					5' distal					1.29738e-08	1.386	6.73782	0.741	0.9661	44.5334	0.999975	0.798	38.6639
mus28086:33	0.9054	chr14:114566307-114566328	GCCAGCACCAGGGACAGCCAC	Gpc5					intronic					0.871979	0.9377	38.7776	0.87	0.9424	47.5111	0.997393	0.8573	38.3162
mus28164:146	0.9329	chr14:121457515-121457536	GTCAGCACCACGGTCAGCTCC	Clybl					intronic					0	1.794	1.26292	1.71e-14	1.5486	1.89628	0.0568063	1.0915	14.6369
mus28181:16	0.9534	chr14:123330695-123330716	TTCAGCACCGCGGACAGTGAC	Fgf14					intronic					0.000276646	1.2183	11.0571	0.0935	1.0722	27.3552	0.0274195	1.1127	12.0557
mus28277:136	0.9081	chr15:11909345-11909366	GCCAGCACCATGGCCAGCTGC	BC027576					mixed intronic and exonic					3.98146e-10	1.513	4.8598	0.331	1.0235	36.2684	0.159492	1.0572	18.8879
mus28305:47	0.9062	chr15:14219763-14219784	TTCAGCACCAAGGACAAGTCT	DESERT					N.A.					0.272549	1.035	28.3564	0.922	0.9283	48.6894	0.99071	0.8781	38.0639
mus28369:121	0.9262	chr15:25062886-25062907	CTCAGGACCAAGGACAGCGAC	AK033789					3' distal					0	3.8281	0	0	3.0236	0	0	1.9791	0
mus28374:149	0.9748	chr15:26254583-26254604	TTCAGCACCACGGACAGCGCA	AK162044					mixed intronic and exonic					0	2.292	2.02433	0	2.2134	0	2.22045e-16	1.5915	0
mus28396:140	0.9767	chr15:27599901-27599922	TTCAGCACCACGGACAGGTCC	AK152590					exonic					0.00521947	1.1594	14.6337	0.0648	1.0849	23.3993	0.883389	0.9365	35.6542
mus28415:18	0.9181	chr15:27692250-27692271	CTCGGGACCACGGACAGCGCC	BC092282					intronic					0	2.2161	1.87092	0.105	1.0682	28.5526	0.000109613	1.2267	4.18305
mus2842:156	0.9229	chr2:31746948-31746969	TTCAGCACCTGGAACAGCGCC	Lamc3					intronic					0	2.0093	1.49896	0.672	0.9747	42.4804	0.0306964	1.1104	13.0469
mus28421:171	0.9584	chr15:28768300-28768321	CTCAGCACCATGGACAGAGCC	AK156107					5' distal					1.68251e-10	1.4448	3.13217	3.52e-10	1.4047	3.86901	0.0947217	1.075	17.4544
mus28435:169	0.9049	chr15:30858136-30858157	ATCAGCACCTTGGACAGCAAA	Ctnnd2	AK051877				intronic	3' proximal				0	1.7946	1.26546	5.72e-07	1.3042	3.93806	0.0502551	1.0954	14.0234
mus28442:43	0.9326	chr15:30351030-30351051	TTCAGAACCTTGGACAGTGCC	Ctnnd2					intronic					1.19932e-11	1.4822	1.85987	0.00111	1.1779	8.84806	3.49197e-05	1.2483	3.86666
mus2852:128	0.9416	chr2:32840222-32840243	GCCAGCACCAAGGACAGCACC	Garnl3					intronic					0	4.1062	0	0	3.8352	0	0	3.16	0
mus2855:145	0.9028	chr2:33027108-33027129	TTCAGCAGCACGGCCAGGGCA	Ralgps1					intronic					0.939962	0.9154	39.1509	0.853	0.946	46.6323	0.999134	0.8407	38.3789
mus28570:10	0.9179	chr15:37907900-37907921	ATCAGCACCAAGGACAGAGGT	Rrm2b	AY550908				exonic	3' proximal				0.00176091	1.1835	13.8005	0.992	0.8795	49.0814	0.937495	0.9183	36.8682
mus28615:135	0.9003	chr15:44610837-44610858	TTCAGCACCATGGATAGAACA	5730410E15Rik	A930017M01Rik	AK010129			intronic	intronic	5' proximal			7.7556e-07	1.3205	7.71054	1.77e-10	1.4144	3.93085	4.34751e-08	1.3508	2.76567
mus28715:16	0.9675	chr15:58465639-58465660	CTCAGCACCGCGGACAGGGCC	BP753386					5' proximal					0	2.6998	0	2.22e-16	1.5768	2.07094	1.44329e-14	1.5603	0
mus28764:12	0.9062	chr15:62126991-62127012	TTCAGGACCAAGGACAGTATC	AK090048					intronic					0	2.5599	0	6.66e-16	1.563	2.03086	1.11022e-16	1.5978	0
mus28782:42	0.9066	chr15:64021163-64021184	TTCAGCAGCGTGGACAGTTCC	Ddef1	AK034965				mixed intronic and exonic	5' proximal				0.0341071	1.1101	19.1581	0.974	0.9032	48.6462	0.0239013	1.114	11.0663
mus28786:44	0.9048	chr15:64458287-64458308	TCCAGGACCTAGGACAGAGGC	Adcy8					3' distal					0.587985	0.9875	36.3118	0.9	0.9344	48.4193	0.387277	1.0158	22.7908
mus28804:18	0.9054	chr15:65377778-65377799	TTCAGCACCATGGCCAGTAGT	DESERT					N.A.					5.70032e-06	1.2882	9.58916	0.162	1.0539	33.4559	0.767337	0.9605	31.4086
mus28868:46	0.9367	chr15:71788330-71788351	TTCAGCACCACAGACAGTTCC	COL22Al					intronic					3.64191e-08	1.3669	7.00891	0.91	0.9317	48.5986	0.0757	1.0819	17.0504
mus28872:127	0.9509	chr15:72030006-72030027	TTCAGCACCGTGGACAGTACC	DESERT					N.A.					0	1.862	1.34666	2.52e-10	1.4635	3.89582	8.88178e-16	1.5817	0
mus28874:14	0.9202	chr15:72466417-72466438	GTCAGCACCTTGGACAGAGAT	BC070463					intronic					0	2.1076	1.66552	0	1.8964	0	0.0459159	1.098	13.3994
mus28880:5	0.9403	chr15:72517235-72517256	TTCAGCACCACGGAGAGCTCT	BC070463	AK137338				intronic	exonic				5.79313e-11	1.4649	2.27773	3.56e-08	1.4988	3.54166	0.00578575	1.1521	9.50565
mus28884:1	0.9202	chr15:72464963-72464984	GTCAGCACCTTGGACAGAGAT	BC070463					intronic					0	1.7428	1.2142	0	1.7644	0	0	1.7249	0
mus28886:171	0.9188	chr15:72395990-72396011	TTCAGGACCCTGGACAGCTCT	CO797882					5' distal					0	2.0754	1.60808	0	2.5217	0	0	3.2687	0
mus28887:152	0.9677	chr15:72395960-72395981	CTCAGCACCGTGGACAGCGCC	CO797882					5' distal					0	1.9452	1.42597	0	2.6933	0	0	3.4674	0
mus28888:42	0.9232	chr15:72395912-72395933	TTCAGCACCGAGGACAGTGAT	CO797882					5' distal					0	3.1878	0	0	3.1812	0	0	3.7306	0
mus28896:50	0.9504	chr15:72854168-72854189	CTCAGCACCATGGACAGTGCC	BC070463					intronic					0	1.776	1.2442	2.86e-07	1.3109	4.02192	0.0035608	1.1608	7.54394
mus28922:3	0.9211	chr15:73980290-73980311	TTCAGCACCATGGACAGGTAG	BU937417					5' proximal					8.80543e-06	1.283	9.89421	0.0323	1.1028	20.8811	2.88452e-07	1.3233	2.61666
mus28934:48	0.9058	chr15:74376852-74376873	TCCAGGACCAAGGACAGAGAC	Bai1					intronic					0.100612	1.0751	21.3412	0.778	0.9607	44.8677	0.273466	1.0337	21.7475
mus28936:32	0.9486	chr15:74486397-74486418	CTCAGCACCACGGACAGAGCT	Arc					3' proximal					0	2.6868	0	0	1.8938	0	0	2.6184	0
mus28938:128	0.9264	chr15:74513113-74513134	TTCAGCACCTTGGACAGAGAA	Arc					5' distal					0.0881241	1.08	20.7019	0.818	0.9532	46.669	5.21289e-06	1.2764	2.38533
mus28948:23	0.9273	chr15:74209995-74210016	TTCAGCACTGCGGACAGCTCC	AK081279	BY265853				5' proximal	3' proximal				0	1.817	1.29807	7.45e-08	1.3665	3.46983	0.00010279	1.2315	4.20114
mus28959:161	0.9496	chr15:73903408-73903429	TTCAGGACCATGGACAGCTCC	BU937417					3' proximal					0	2.2629	1.9431	0	2.4908	0	0	2.9717	0
mus28960:8	0.9271	chr15:73903352-73903373	TTCAGGACCTCGGACAGGACT	BU937417					3' proximal					0	3.56	0	0	3.2668	0	0	3.1998	0
mus28966:158	0.9298	chr15:75081519-75081540	CTCAGCACCTAGGCCAGCACC	Ly6c					intronic					0.000923786	1.1949	12.0748	0.94	0.9218	48.9562	0.0110843	1.1334	10.4235
mus28976:36	0.918	chr15:75403818-75403839	GTCAGAACCAGGGACAGTGCC	Ly6h					5' proximal					0	1.7869	1.25913	3.78e-07	1.3114	3.98459	0.000612673	1.1975	3.86666
mus28977:26	0.93	chr15:75416408-75416429	GTCAGCACCATGGCCAGAGGC	Gpihbp1					5' proximal					0	2.0923	1.63523	0.0258	1.1091	19.9062	0.00711897	1.1454	9.41186
mus29011:165	0.9074	chr15:76549606-76549627	ACCAGAACCTTGGACAGCGCC	Lrrc14	Lrrc24	AK140366	D15Wsu169e		3' proximal	5' proximal	exonic	3' proximal		0	2.2992	2.03743	2.8e-05	1.2657	4.71231	0	1.7686	0
mus29059:31	0.9291	chr15:77857060-77857081	TTCAGCACCTTGGTCAGAGCC	Cacng2					intronic					0	2.3491	1.04753	4.22e-09	1.3731	3.67737	0	1.6245	0
mus2906:5	0.9185	chr2:33887282-33887303	GTCAGTACCCTGGACAGCTCC	AK048710					intronic					7.14077e-11	1.4613	3.16819	0.17	1.0522	34.0386	0.00157858	1.1773	4.60247
mus29084:12	0.9032	chr15:78540433-78540454	CCCAGCACCTTGGACAGAGCA	BC094219					intronic					0	1.7122	1.18117	0.00225	1.1627	12.5792	0.0186902	1.1214	10.8476
mus29100:121	0.9428	chr15:77893950-77893971	TTCAGCACCTTGGAGAGCTCC	Cacng2					intronic					0.00480803	1.1595	14.3663	0.228	1.0405	35.0872	0.800054	0.9496	31.9508
mus29104:13	0.9065	chr15:78674453-78674474	CTCAGCACTGGGGACAGCGCC	Cdc42ep1	Lga1s2				exonic	3' proximal				0	2.1075	1.66332	0.552	0.9932	39.6651	0.0306404	1.1082	12.6872
mus29115:10	0.9043	chr15:79621617-79621638	GCCAGCACCTTGGCCAGCAGC	Nptxr	AK145218				exonic	intronic				2.8214e-10	1.4552	4.43356	0.00734	1.14	15.1885	0.138668	1.0623	18.8237
mus29117:34	0.9385	chr15:79618952-79618973	TTCAGCACCCTGGACAGAGCA	Nptxr	AK145218				MULTITARGET-intronic					0	1.6911	1.15305	0	1.5845	1.07069	2.77556e-15	1.5656	0
mus29127:138	0.9003	chr15:78975125-78975146	TTCAGCACCAGGGACACGTGC	BC096672	Polr2f	BC023356			intronic	5' proximal	3' proximal			0.0388437	1.1069	19.3622	0.793	0.9573	45.0278	0.812149	0.9523	33.2066
mus29139:49	0.9315	chr15:80030818-80030839	TTCAGGACCACGGAGAGCTCC	Mgat3					intronic					0	4.3558	0	0	1.706	0	0	1.7365	0
mus29141:148	0.9571	chr15:80105072-80105093	ATCAGCACCACGGACAGCGAC	Cacna1i					5' proximal					0.00035168	1.2163	11.3404	0.265	1.0339	35.4675	0.158901	1.0571	18.8983
mus29243:171	0.9277	chr15:82749054-82749075	CCCAGCACCCTGGACAGCACC	Tcf20					intronic					0	1.7818	1.25162	1.46e-11	1.433	2.50092	0	1.7045	0
mus29278:171	0.9682	chr15:83936864-83936885	TTCAGCACCGTGGACAGCGAC	Sult4a1	Pnpla5				5' proximal	3' proximal				0	3.5834	0	0	2.4652	0	0	2.3133	0
mus29282:128	0.9242	chr15:83707803-83707824	CCCAGCACCCTGGACAGCTCC	BC065111					intronic					0.10813	1.0729	21.4973	0.841	0.9493	46.4967	0.970027	0.9014	36.589
mus29291:17	0.9353	chr15:84793531-84793552	GGCAGCACCATGGACAGCTCC	AK149782					intronic					5.09329e-10	1.4341	4.83943	0.000134	1.2229	6.71656	8.88667e-11	1.4434	0.805126
mus29303:121	0.9191	chr15:85293129-85293150	ATCAGAACCTTGGACAGCACC	Atxn10					3' proximal					0	5.1534	0	0	3.21	0	0	2.4314	0
mus29307:14	0.9073	chr15:84681803-84681824	TTCAGCACCACGAACAGATGC	Ph21b	AK134350				intronic	5' proximal				0	1.9209	1.40059	1.91e-06	1.2782	3.81093	0.620601	0.9832	26.7312
mus29309:154	0.9533	chr15:84657360-84657381	GCCAGCACCACGGACAGCACC	Phf21b					intronic					0	6.323	0	0	9.6565	0	0	5.3407	0
mus29310:15	0.9177	chr15:84657309-84657330	TTCAGGACCACGGACAGTTAC	Phf21b					intronic					0	5.2927	0	0	6.9294	0	0	6.5031	0
mus29318:27	0.9441	chr15:86088416-86088437	GTCAGCACCAAGGCCAGGGCC	Tbc1d22a					intronic					6.38378e-14	1.5547	1.49068	0.0104	1.1302	15.4031	0.174	1.0531	19.3709
mus29323:155	0.9378	chr15:86372074-86372095	TTCAGGACCATGGACAGAACC	Tbc1d22a					3' distal					0	2.5045	0	2.32e-10	1.412	3.90355	3.81543e-06	1.2839	2.41859
mus29363:124	0.9253	chr15:88256396-88256417	ATCAGCACCATGGACAACGCC	AK045598					3' distal					0	2.7996	0	6.19e-07	1.2957	3.91846	0.499913	1	24.1702
mus29369:0	0.9048	chr15:88153084-88153105	GTCAGTACCATGGACAGAGCA	AK045598	AK019614				intronic	5' proximal				0	3.4237	0	5.11e-15	1.5412	1.9455	7.86482e-13	1.5024	0
mus29372:128	0.9364	chr15:87948325-87948346	TTCAGAACCCTGGACAGCTCC	CR521526					5' distal					0	2.0741	1.60603	7.08e-14	1.4867	1.86262	0	1.6046	0
mus29410:14	0.906	chr15:88479946-88479967	GTCAGCACTATGGACAGCGTC	Brd1					3' distal					0	1.919	1.39593	0.000681	1.187	8.45054	0.109584	1.0759	17.9157
mus29612:50	0.905	chr15:99062007-99062028	CTCAGGGCCAGGGACAGCGCC	Kcnh3	Mcrs1				exonic	3' proximal				0.0207309	1.1224	17.7469	0.386	1.0155	36.8833	0.982362	0.8805	37.1987
mus29622:33	0.901	chr15:100509742-100509763	TTCAGCACCTCAGGCAGCAGT	Ela1					intronic					0.991377	0.8713	39.1827	1	0.82	49.7798	0.999949	0.8049	38.7041
mus29646:23	0.9232	chr15:101301148-101301169	GTCAGGACCTCGGACAGCGGT	Krt85	Krt2-10				intronic	5' proximal				0	8.9296	0	0	3.0207	0	0	8.1627	0
mus29660:148	0.9194	chr15:101708009-101708030	TTCAGCACCATGGACAGAATA	Krt85	Krt76				intronic	3' proximal				0	1.8546	1.3395	6.71e-06	1.2642	3.69174	0	1.6502	0
mus29701:171	0.9135	chr15:102910843-102910864	TTCAGCACCATGAACAGGGAC	BY731049					3' distal					4.42201e-07	1.3287	7.02988	0.35	1.0206	36.342	0.00522278	1.1526	9.13207
mus2980:157	0.918	chr2:38240137-38240158	ATCAGAACCACGGACAGCAAC	AK046052					5' proximal					0	4.5518	0	0	4.7719	0	0	4.4792	0
mus29836:0	0.9202	chr16:9766699-9766720	TCCAGCACCCAGGACAGCTCT	Grin2a					intronic					0	2.878	0	0	1.6585	0	0	1.9985	0
mus2991:36	0.921	chr2:38240175-38240196	CCCAGCACCCAGGACAGCTCC	AK046052					5' proximal					0	3.3854	0	0	3.7797	0	0	3.5989	0
mus3015:131	0.9071	chr2:41475513-41475534	GCCAGCCCCAAGGACAGGGCC	Lrp1b					intronic					0.816536	0.9499	38.5119	0.382	1.0161	36.9621	0.981842	0.8907	37.0054
mus3033:39	0.963	chr2:43435759-43435780	TTCAGCACCAAGGACAGCGCA	Kynu					intronic					1.77742e-09	1.4144	4.77272	0	1.8282	0	0.765417	0.9609	31.1831
mus3070:122	0.9097	chr2:47919320-47919341	CTCAGCACCAGGGTCAGAGCC	AK042510					intronic					0.943023	0.9142	39.0951	0.981	0.8956	49.0462	0.960373	0.9079	36.8873
mus3074:4	0.9233	chr2:49325792-49325813	TTCAGAACCTCGGAGAGCTCC	Epc2	AK036532				intronic	3' proximal				2.73108e-06	1.2997	9.7086	0.304	1.0277	36.2573	0.980678	0.8921	37.0727
mus3085:150	0.9288	chr2:49744030-49744051	TTCAGTACCAAGGACAGAACC	AK009282					intronic					0.651855	0.9781	37.2426	0.968	0.9067	48.8013	0.999994	0.7835	38.6238
mus313:147	0.9116	chr1:37630935-37630956	TTCAGCACCACAGACGGGAGC	BC072639					intronic	3' proximal				0.291442	1.032	29.252	0.566	0.9913	40.1218	0.433061	1.0094	23.5162
mus3137:41	0.9397	chr2:53262500-53262521	TTCAGGACCACGGACAGCTCT	DESERT					N.A.					1.8225e-08	1.3786	6.69305	1.59e-09	1.3807	3.78709	0.974663	0.8977	36.4817
mus3146:130	0.9204	chr2:54246637-54246658	TTCAGGACCATGGAGAGCGAC	Galnt13					5' proximal					4.70524e-07	1.3321	7.02117	1.13e-05	1.2611	4.85401	0.00132387	1.1826	4.1963
mus3171:38	0.9046	chr2:57768188-57768209	TTCAGCACCTGGGAGAGCTGT	Galnt5					5' distal					0.881655	0.9351	38.7355	0.995	0.8726	49.2364	0.99781	0.8544	38.4489
mus32196:89	0.8766	chr17:87135902-87135923	GTCAGCGCCTGGGAGAGAACC	Mcfd2					3' distal					0.679463	0.9736	37.2971	0.934	0.9235	49.079	0.571837	0.99	24.5114
mus3228:38	0.9201	chr2:62987051-62987072	ATCAGCACCACGGATAGCTCC	Kcnh7					5' proximal					0.000275677	1.2191	11.0632	6.58e-09	1.3659	3.63658	0.922632	0.9246	36.4978
mus3251:41	0.989	chr2:65420802-65420823	TTCAGCACCACGGACAGCACC	AK035787					5' proximal					0.00596285	1.1558	15.1931	0.00659	1.1415	15.2529	0.901451	0.9306	35.8061
mus32911:164	0.8588	chr18:51602963-51602984	ATCAGAACCCAAGCCAGAGCC	AK042678					3' distal					0.719236	0.9675	37.572	0.999	0.8465	49.4409	0.996471	0.8619	38.2505
mus3344:3	0.906	chr2:72242324-72242345	CTCAGCTCCAGGGACAGCGGC	B23012H23Rik					exonic					0.831593	0.9465	38.6293	0.892	0.9367	48.2393	0.0260632	1.1142	11.3507
mus34136:62	0.8696	chr19:44928318-44928339	GTCAGAACCCTGGAGAGGTCT	Pax2					3' distal					0	1.7222	1.19462	0.393	1.0143	37.3788	0.00812867	1.1425	9.35255
mus3438:121	0.9192	chr2:79261663-79261684	ATCAGCACCGTGGACAACGCC	AK044315	Neurod1				exonic	5' proximal				0.000187195	1.2286	11.1489	9.06e-11	1.4229	2.38954	0.0998415	1.0736	17.3845
mus3459:132	0.902	chr2:80980631-80980652	GTCAGCACCTAAGACAGATGC	AK034480					5' distal					0.00291461	1.1743	13.9471	0.607	0.9858	41.468	0.941187	0.9177	36.7849
mus350:150	0.9043	chr1:39595295-39595316	TCCAGCAGCGCGGGCAGCGCC	Creg2					exonic					2.6375e-08	1.3723	7.06443	0.00099	1.1775	8.88921	0.00682516	1.1461	9.44514
mus3501:2	0.9102	chr2:84760000-84760021	CCCAGCACCCAAGACAGCGCC	Slc43a3					3' proximal					0.970746	0.898	39.1809	1	0.8344	49.3381	0.999972	0.7954	38.6773
mus355:50	0.952	chr1:38884328-38884349	GTCAGCACCGTGGACAGCGTC	Nms					intronic					0	3.7108	0	0	3.1761	0	0	3.4105	0
mus3556:50	0.9109	chr2:90980854-90980875	TTCAGCACCAAGGGCAGAGGA	Madd	Nr1h3				intronic	3' proximal				2.15165e-05	1.2771	10.4447	0.0428	1.0947	22.0721	0.998167	0.8499	38.3544
mus3557:151	0.9331	chr2:90968399-90968420	TCCAGCACCACGGCCAGCAGC	Madd					mixed intronic and exonic					0	1.7231	1.19803	2.89e-06	1.2697	3.75636	2.56105e-05	1.2517	3.90216
mus3573:145	0.9613	chr2:92472708-92472729	TTCAGCACCCAGGACAGCTCC	Chst1					3' distal					0	2.0208	1.5152	0	2.2727	0	0	1.7613	0
mus3578:171	0.9009	chr2:92202205-92202226	GTCAGCACTTCGGAGAGCGCC	Mapk8ip1	Cry2	AK053012			5' proximal	3' proximal	5' proximal			0.199982	1.0492	26.0987	0.764	0.9626	44.4608	0.974402	0.8974	36.5219
mus3581:47	0.9026	chr2:91922761-91922782	CTCAGCACCTAGGAGAGGTGC	BB632961					3' distal					0.995664	0.8614	39.5125	0.998	0.8621	49.0478	0.773489	0.9592	31.8321
mus3586:171	0.9683	chr2:91722171-91722192	TTCAGCACCTCGGACAGCCCC	AK148887	AK138202	Chrm4	Mdk		3' proximal	exonic	5' proximal	3' proximal		0	2.1631	1.786	7.77e-06	1.2587	4.28026	3.30646e-07	1.3248	2.60543
mus3614:0	0.9939	chr2:92872678-92872699	TTCAGCACCGCGGACAGCGCC	BY724675					3' distal					0	2.9938	0	0	2.6504	0	0	2.1684	0
mus3637:50	0.9121	chr2:94332448-94332469	TTCAGCACCATGGGCAGCAAA	Api5					5' distal					0.0494789	1.0991	19.9724	0.371	1.0177	37.0729	0.339977	1.0231	22.9195
mus3638:0	0.9687	chr2:94325556-94325577	TTCAGCACCTTGGACAGAGCC	Api5					5' distal					0	1.9265	1.40685	0	1.7951	0	1.0785e-05	1.2666	3.46235
mus3708:167	0.9556	chr2:104100202-104100223	TTCAGGACCACGGACAGCGAC	AI845358	AK140644				intronic	3' proximal				1.74305e-13	1.547	1.47095	1.92e-13	1.5151	1.83868	0.0622113	1.0885	14.8773
mus3760:169	0.9687	chr2:109476883-109476904	TTCAGCACCTTGGACAGAGCC	Bdnf					mixed intronic and exonic					0	1.8526	1.33666	0	1.6094	1.10064	9.99201e-16	1.5733	0
mus3966:161	0.9273	chr2:124827393-124827414	TTCAGCACTGCGGACAGCTCC	AK030357	AK141570				exonic	5' proximal				0	3.0639	0	0	3.7687	0	0	3.8658	0
mus402:127	0.9005	chr1:42366665-42366686	GTTAGCACCAAGGAGAGCACC	DESERT					N.A.					0.448558	1.0074	33.9569	0.75	0.965	44.6796	0.992942	0.8732	38.0904
mus4059:125	0.9376	chr2:129407309-129407330	TGCAGCACCATGGACAGCGCA	Pdyn					5' distal					0	2.6345	0	0	2.5956	0	0	2.1328	0
mus4096:135	0.9465	chr2:131649595-131649616	TTCAGCACCTCGGAGAGGGGC	Prnd					3' proximal					1.16495e-08	1.3868	5.91538	0.000311	1.2007	6.57166	0.326625	1.025	22.169
mus4112:125	0.9731	chr2:132473234-132473255	TTCAGCACCCCGGACAGCTCC	Chgb					mixed intronic and exonic					0	2.2848	1.99862	0	2.2784	0	2.61502e-11	1.4508	0.830459
mus4137:50	0.9364	chr2:133960111-133960132	TTCAGCACCATGGTCAGAGCC	DESERT					N.A.					0.442955	1.0082	33.5536	0.174	1.0509	33.911	0.99754	0.8561	38.2892
mus4138:15	0.9218	chr2:134652355-134652376	ATCAGCACCAGGGGCAGGGCC	Plcb1					intronic					0.35327	1.0216	30.5738	0.823	0.9522	46.5999	0.997095	0.8574	38.3568
mus4152:35	0.9125	chr2:136405728-136405749	CTCAGCACCCTGGACAGGAGT	Snap25					intronic					0	1.6937	1.15835	0	2.819	0	0	2.1917	0
mus4153:149	0.9583	chr2:136405778-136405799	TTCAGCACCGCGGACAGCGAT	Snap25					intronic					3.12266e-10	1.4397	4.42732	0	1.9686	0	8.60847e-08	1.3432	2.72532
mus4177:43	0.9021	chr2:138338203-138338224	TTCAGCACCTGGGCCAGCTGA	Btbd3					intronic					5.5943e-07	1.3266	7.00382	0.0148	1.1209	17.3964	0.000931481	1.1842	3.79416
mus4186:49	0.9367	chr2:138990169-138990190	TTCAGCACCAGGGACAGCGTA	AK090153					intronic					0	2.0076	1.49363	0	2.4886	0	0.07764	1.0821	17.0305
mus4188:167	0.9096	chr2:139787634-139787655	GTCACCACCGTGGACAGCTCC	AK132230					3' distal					0.0001507	1.2304	11.1798	0.96	0.9115	48.9401	0.763223	0.961	30.9959
mus4213:22	0.9095	chr2:142179523-142179544	CTCAGGACCAAGGACAGAGCT	BC076574					3' distal					5.34017e-13	1.5258	1.4562	2.08e-05	1.2458	4.77305	0.0793996	1.0806	16.971
mus4217:135	0.9621	chr2:142898819-142898840	TTCAGCACCACGGACAGTTCC	DESERT					N.A.					6.82257e-11	1.4542	3.17275	1.27e-08	1.3596	3.61653	0.389161	1.0158	22.7686
mus4219:17	0.9533	chr2:143228117-143228138	GTCAGCACCACGGACAGAGCT	AK158662	AK086597	Pcsk2			5' proximal	3' proximal	exonic			0.00200427	1.1812	13.736	0.143	1.0594	32.1284	0.986217	0.8848	37.8322
mus4220:171	0.918	chr2:143143296-143143317	TTCAGTACCTTGGACAGCTCT	AK031982					5' distal					9.42866e-09	1.3848	5.9433	0.294	1.0293	36.0068	0.999933	0.8087	38.7309
mus4338:147	0.905	chr2:149423310-149423331	TTCATCACCAGGGACAGCTGC	BG919781					intronic					0.767152	0.9593	37.6345	0.943	0.92	48.9387	0.452348	1.0066	23.8685
mus4339:50	0.9047	chr2:149332823-149332844	TCTAGCACCCTGGACAGCTCC	BG919781					intronic					0.0367133	1.1139	19.1134	0.881	0.9394	47.8419	0.999686	0.8269	38.6276
mus4379:167	0.9239	chr2:151629436-151629457	CTCAGGACCAAGGACAGGGGC	Angpt4	AK080248				MULTITARGET-intronic					3.8565e-05	1.2555	10.3971	0.000374	1.1985	7.04575	0.892931	0.9332	35.7374
mus4382:5	0.9284	chr2:151404273-151404294	TTCAGCACCCTGGTCAGCACC	AK043999	Psmf1				exonic	3' proximal				0	2.239	1.90489	1.72e-13	1.4982	1.84083	2.61265e-08	1.3553	2.10787
mus4384:142	0.9068	chr2:152155905-152155926	CTCAGCACCACGGGCAGCCCA	Defb23	BE646673				mixed intronic and exonic	intronic				0.131036	1.0661	22.032	6.08e-07	1.2973	3.92171	0.00229472	1.1719	5.90707
mus4389:145	0.9582	chr2:152723833-152723854	GTCAGCACCAAGGACAGCGAC	Xkr7					exonic					0	1.7416	1.21187	1.24e-14	1.52	1.91241	0.956543	0.9103	37.0244
mus4390:134	0.9206	chr2:152723869-152723890	ATCAGCACCAAGGACAGTGCT	Xkr7					exonic					0	1.7187	1.1901	0.000105	1.2149	6.74534	0.0146633	1.1288	10.6216
mus4452:171	0.9678	chr2:155467206-155467227	TTCAGCACCGCGGACAGAGGC	Mmp24					intronic					0	4.2164	0	0	6.1539	0	4.86735e-09	1.3892	2.21827
mus4480:125	0.9583	chr2:156344470-156344491	TTCAGCACCATGGCCAGCGGC	Dlgap4					intronic					0	2.2955	2.03086	0	1.6281	0	8.86674e-06	1.2751	2.9074
mus4494:171	0.9179	chr2:156368534-156368555	TTCAGGACCACGGACAACTCC	Dlgap4					intronic					0	3.0904	0	0	2.1532	0	0	2.0548	0
mus4510:14	0.9686	chr2:157355208-157355229	GTCAGCACCACGGACAGCGCT	Ctnnbl1					5' distal					0	2.3281	1.03547	0	2.4721	0	1.95741e-09	1.399	1.50637
mus4520:0	0.948	chr2:157662310-157662331	TTCAGCACCATGGACAGAAAC	AK128940					3' distal					0	3.4	0	0	2.74	0	9.66192e-10	1.4073	0.768437
mus4526:49	0.9139	chr2:157604996-157605017	TTAAGAACCGCGGACAGCGCC	Gm691					5' proximal					0	4.07	0	0	4.6436	0	0	3.7737	0
mus4527:50	0.9554	chr2:157604952-157604973	TTCAGCACCGTGGACAGATCC	Gm691					5' proximal					0	4.3052	0	0	5.1784	0	0	4.8426	0
mus4528:41	0.9855	chr2:157604713-157604734	TTCAGCACCACGGACAGCTCC	Gm691					5' proximal					0	8.938	0	0	11.2029	0	0	9.0089	0
mus4550:143	0.9481	chr2:158642683-158642704	ATCAGCACCACGGACAGAGGC	Dhx35					3' distal					0	2.0767	1.6122	1.21e-06	1.287	3.85763	0.311684	1.0274	22.2469
mus4560:1	0.9287	chr2:158276227-158276248	GTCAGAACCAAGGACAGCGCT	AK143055					3' distal					0	5.2819	0	0	3.6578	0	0	2.1379	0
mus4596:17	0.9398	chr2:161117219-161117240	TTCAGTACCAAGGACAGAGCC	AK140628					3' distal					0	3.2004	0	0	2.2331	0	6.55032e-15	1.5572	0
mus4604:14	0.9211	chr2:161453432-161453453	TCCAGCACCAAGGGCAGCGCT	Ptprt					intronic					0.441851	1.0084	33.5669	0.996	0.8701	49.202	0.99998	0.7947	38.6505
mus4633:12	0.9536	chr2:163130815-163130836	TTCAGCACCATGGCCAGAGCC	Gdap1l1					intronic					0	2.2697	1.96126	0	1.9613	0	2.90329e-11	1.451	0.829324
mus4637:123	0.9526	chr2:163256283-163256304	GCCAGCACCAAGGACAGCGCC	Hnf4a					intronic					0	2.5412	0	1.92e-10	1.4107	3.92693	1.22124e-15	1.5739	0
mus4639:140	0.9064	chr2:163142991-163143012	TCCAGCACCATAGCCAGCTCC	Gdap1l1					mixed intronic and exonic					2.16177e-09	1.411	4.76615	0.000963	1.1776	8.37745	0.017932	1.1234	10.8909
mus468:125	0.901	chr1:52374118-52374139	CCCAGCACCCTGGCCAGAGCC	Nab1					3' distal					0.0820845	1.0838	20.7487	0.95	0.917	48.834	0.184284	1.0517	19.625
mus4692:145	0.9361	chr2:164850438-164850459	TTCAGCACCAAGAACAGCGCC	Cdh22	BQ550926				intronic	5' proximal				0	1.8423	1.3296	0	1.8185	0	4.26131e-11	1.4424	0.819251
mus4693:162	0.9439	chr2:164851856-164851877	ATCAGCACCAAGGACAGCGCT	Cdh22	BQ550926				MULTITARGET-intronic					0	2.0952	1.63949	0	1.6072	1.08997	1.15407e-05	1.2675	3.44923
mus4706:138	0.9012	chr2:165148108-165148129	TTCAGGACCATGGAGAGCACA	Slc13a3					intronic					0	3.041	0	2.77e-13	1.538	1.81118	0	1.9996	0
mus4712:42	0.9783	chr2:164671139-164671160	TTCAGCACCACGGACAGCAGC	Slc12a5					intronic					0	3.3762	0	0	2.7001	0	0	2.3325	0
mus4713:39	0.9345	chr2:164659853-164659874	TCCAGAACCGTGGACAGCGCC	Slc12a5					intronic					0	2.2271	1.88775	0	1.8737	0	1.00969e-08	1.3709	2.18369
mus4714:50	0.921	chr2:164657774-164657795	TTCAGGACCTTGGACAGAGTC	Slc12a5					intronic					0	3.0834	0	0	2.6461	0	0	1.857	0
mus4772:162	0.9071	chr2:167218164-167218185	GTCAGCACCGAGGACAGGTTT	Zfp313					3' distal					0.054181	1.0987	20.1691	0.5	1	38.9774	0.518684	0.9974	24.1163
mus4839:144	0.9055	chr2:168779692-168779713	CTCAGCACAAGGGACAGCTCC	AK016713					5' proximal					1.16018e-13	1.6089	1.48133	0.712	0.9709	43.9876	0.119696	1.0669	18.1162
mus4880:41	0.9171	chr2:171802087-171802108	GTCAGCACCATGGACAGCATG	Cbln4					5' distal					0	1.9206	1.39903	6.66e-16	1.6137	2.03611	1.21014e-14	1.549	0
mus4962:50	0.919	chr2:174238088-174238109	CTCAGGACCTGGGACAGCACC	DESERT					N.A.					0	1.8084	1.28483	0.342	1.0217	36.0802	0.702377	0.971	29.7328
mus4980:38	0.9582	chr2:178206797-178206818	TTCAGCACCACGGACAGTGCT	Phactr3					intronic					3.97909e-08	1.3677	6.98604	1.33e-08	1.3496	3.60989	0.365206	1.0193	23.0607
mus4985:165	0.9046	chr2:178664686-178664707	TCCAGGACCTTGGACAGCACT	CR515668					3' distal					0	1.6983	1.16371	0.000412	1.1923	7.5617	1.20401e-07	1.3321	2.69807
mus5006:154	0.9073	chr2:178259619-178259640	TCCAGCACCTTGGATAGCTCC	Phactr3					intronic					0.00437499	1.1792	14.0971	1.41e-06	1.2841	3.82947	0.0117794	1.1334	10.3595
mus5010:122	0.9079	chr2:179132414-179132435	TTCAGCACCATGGCGAGTACC	DESERT					N.A.					0	1.8363	1.3254	3.43e-08	1.3394	3.54485	0.0357679	1.1048	13.659
mus5018:148	0.905	chr2:179627798-179627819	GTCAGGACCCTGGACAGAGCT	Cdh4					intronic					0.0044691	1.1611	14.0756	0.0118	1.1278	16.2307	0.693607	0.9725	29.6003
mus5023:155	0.9584	chr2:180033981-180034002	GGCAGCACCACGGACAGCGCC	Hrh3					5' proximal					2.34451e-08	1.3758	7.08313	0.000358	1.2429	7.06034	0.254034	1.0373	21.2786
mus5034:2	0.9375	chr2:179545502-179545523	ATCAGCACCATGGACAGCAAC	Cdh4					intronic					0	7.337	0	0	4.456	0	0	3.9375	0
mus5043:49	0.9162	chr2:179123307-179123328	TTAAGCACCCTGGACAGCACC	DESERT					N.A.					3.72591e-13	1.5282	1.46071	1.78e-11	1.4406	2.49563	0.92545	0.9233	36.4562
mus5052:121	0.9225	chr2:180347303-180347324	TCCAGCACCACGGAGAGCAAC	CK019762					intronic					5.32704e-11	1.4622	2.28103	2.03e-05	1.2496	4.7803	0.073251	1.0841	16.0505
mus5057:29	0.9248	chr2:180774604-180774625	GTCAGCACCTCGGATAGAGCC	AK045142	BB650468				MULTITARGET-intronic					0	2.2457	1.91648	4.88e-11	1.4261	2.42638	0.610034	0.9846	26.3474
mus5070:125	0.9465	chr2:180823942-180823963	GCCAGCACCGAGGACAGCGCC	AK045142	AK013369	Ythdf1			5' proximal	3' proximal	3' proximal			0	1.6819	1.14259	7.22e-07	1.3095	3.90549	0.00117363	1.1828	4.21899
mus5074:21	0.964	chr2:180685490-180685511	CTCAGCACCTCGGACAGCACC	Bhlhb4					3' distal					0	2.6079	0	1.11e-16	1.5853	1.05208	7.43377e-09	1.3774	2.20484
mus5114:50	0.9223	chr2:181243607-181243628	GCCAGCACCATGGCCAGCACC	Stmn3	Rtel1				mixed intronic and exonic	5' proximal				4.55191e-15	1.5825	1.55576	0.656	0.9773	42.6959	1.31778e-06	1.2937	2.52944
mus5123:42	0.9145	chr3:4939514-4939535	TTCAGCCCCATGGACAGCAGT	AK045029					3' distal					0.131452	1.0658	22.2587	0.386	1.0154	36.8676	0.992373	0.8739	38.1857
mus5150:48	0.9815	chr3:8491302-8491323	TTCAGCACCACGGACAGCGCT	Stmn2					5' proximal					0.0117389	1.138	15.7237	0.0192	1.1171	18.887	0.130919	1.0637	18.9496
mus5167:136	0.9014	chr3:8029599-8029620	AGCAGTACCACGGACAGCACC	AK005828					5' distal					1.11022e-16	1.6424	1.09872	0.174	1.0512	33.9269	0.00551264	1.1507	9.09948
mus523:27	0.9201	chr1:56783631-56783652	TTCAGTACCATGGACAGGACT	Satb2					intronic					0	4.8947	0	0	3.2252	0	0	2.2596	0
mus5260:47	0.9735	chr3:19886779-19886800	TTCAGCACCGCGGACAGCGTC	Crh	BC002189				intronic	3' proximal				0	1.6958	1.16156	0	1.5828	1.06923	2.96056e-07	1.3215	2.61384
mus5284:145	0.9306	chr3:23996064-23996085	TTCAGCACATTGGACAGGGCC	AK012899					exonic					0.98182	0.8868	39.1543	0.528	0.9963	39.5712	0.490663	1.0013	24.3052
mus530:171	0.9312	chr1:58560921-58560942	TTCAGCACCTGGGACAGTGTC	Ndufb3					3' distal					0.281911	1.0336	29.0768	0.707	0.9716	43.4849	0.922469	0.9243	36.5256
mus5310:14	0.9702	chr3:27561403-27561424	TTCAGCACCTCGGCCAGCGCC	Fndc3b	Ghsr				intronic	5' proximal				4.38003e-05	1.2541	10.3676	3.63e-08	1.3377	3.53847	0.173679	1.0535	19.3814
mus5390:170	0.9769	chr3:31499925-31499946	TTCAGCACCCCGGACAGCGGC	Slc7a14	AK135877				MULTITARGET-intronic					0	5.5273	0	0	3.9629	0	0	2.9507	0
mus5411:38	0.9036	chr3:32132538-32132559	TTCAGGACGCTGGACAGCGCC	Kcnmb2					intronic					0	1.6731	1.13435	1.01e-12	1.4776	1.78651	0.00490204	1.1535	9.15831
mus543:144	0.9109	chr1:59476545-59476566	GGCAGCACCCAGGACAGTGCC	Gm973	AK006768	AK007236			intronic	3' proximal	3' proximal			0.00422761	1.1617	14.1331	0.00758	1.1368	15.1702	0.0218704	1.1172	11.1097
mus5442:0	0.9033	chr3:34086661-34086682	TGCAGCACCATGGCCAGAAGC	AK015276					intronic					0.448287	1.0074	33.7356	0.0686	1.0828	24.0572	0.83278	0.9477	33.6716
mus545:171	0.9131	chr1:59281608-59281629	TGCAGCACCAGGGACAGAGCA	AK042881					intronic					0.201515	1.0485	26.0656	0.0452	1.0942	21.9655	0.539425	0.9945	24.7669
mus5453:43	0.9241	chr3:34517421-34517442	TTCAGCACCTGGGACAGAGAT	BY123131	CV308052	BU936801			intronic	intronic	5' proximal			5.24938e-05	1.2501	10.6646	0.00188	1.1739	11.6549	0.80419	0.954	31.8728
mus5600:16	0.9071	chr3:51898829-51898850	TCCAGGACCAAGGCCAGGGCC	Maml3	CB235345				intronic	5' proximal				1.20599e-08	1.384	5.91141	0.0605	1.0852	22.7683	0.344973	1.0223	22.8854
mus5623:171	0.903	chr3:53391918-53391939	TTCAGGACCGCAGACAGGACT	Lhfp					3' distal					0.76244	0.9603	37.6762	0.151	1.0566	32.6336	0.000184109	1.2179	4.10526
mus5665:151	0.912	chr3:57206134-57206155	TTCAGTACCCTGGACAGGGCA	DESERT					N.A.					6.42595e-06	1.2852	9.56674	2.86e-07	1.3114	4.02535	0.365099	1.0191	23.0721
mus5668:44	0.9245	chr3:56877374-56877395	ACCAGCACCTTGGACAGCACC	AK145706					3' proximal					0	1.9605	1.44396	0	1.8912	0	0	1.7435	0
mus5673:125	0.9341	chr3:57824768-57824789	TTCAGCACCGTGGGCAGCTGC	Rnf13					intronic					0.000789705	1.1972	11.8339	0.356	1.0237	36.524	0.000257956	1.2118	4.03701
mus5689:6	0.9236	chr3:59414162-59414183	TTCAGGACCGTGGACAGTACC	AK129412	AK081990	AK047052	AK040638		3' proximal	exonic	3' proximal	5' proximal		0.0160277	1.1301	16.4155	0.0369	1.1003	21.5015	0.850064	0.9435	34.1293
mus5734:26	0.9356	chr3:63870654-63870675	GTCAGCACCAGGGACAGAGCT	Plcl3					intronic					0.123464	1.068	22.1094	0.454	1.0061	38.5475	0.0874633	1.078	17.2043
mus5782:12	0.923	chr3:68152861-68152882	TTCAGCACCATGGAGAGGTCT	D230050A05					3' proximal					8.63633e-07	1.3223	7.69169	1.85e-07	1.314	4.05996	0.981248	0.8907	37.0323
mus5819:12	0.9279	chr3:70524796-70524817	AGCAGCACCAGGGACAGCGCC	DESERT					N.A.					2.99921e-08	1.3663	7.03194	3.66e-09	1.3705	3.6981	0.0788647	1.0819	17.0007
mus5865:164	0.909	chr3:78911613-78911634	GTCAGGACCCTGGACAGATCC	DESERT					N.A.					9.2514e-11	1.4505	3.15911	0	1.7866	0	0.00499287	1.1555	9.15174
mus5883:140	0.9383	chr3:80888915-80888936	TTTAGCACCGCGGACAGCGCT	Gria2					5' proximal					1.14783e-11	1.4823	1.86124	0	1.6183	1.11152	1.15449e-05	1.2661	3.44597
mus5907:25	0.9633	chr3:82498506-82498527	TTCAGCACCATGGACAGCAAC	AK147287					3' distal					6.77646e-09	1.3936	5.12189	4.44e-16	1.5699	2.0467	0.000183291	1.2182	4.10873
mus592:140	0.9766	chr1:63549074-63549095	TTCAGCACCCCGGACAGCACC	Adam23					3' distal					2.92433e-13	1.5289	1.46297	2.22e-16	1.5695	2.0655	0.00267169	1.1732	5.85883
mus5946:2	0.9157	chr3:84276743-84276764	CTCAGCACCCCGGACGGCAGC	Trim2					exonic					0.0256556	1.1184	17.5956	0.0118	1.1289	16.2211	0.15312	1.058	18.6482
mus5955:129	0.9058	chr3:85374484-85374505	CTCAGCACCCTGGACAAAGCC	AK147159					intronic					3.66374e-15	1.5913	1.55962	1.35e-06	1.2892	3.83881	2.21267e-13	1.5089	0
mus5963:3	0.9084	chr3:85231683-85231704	TTCAGGACCAAGGACAGTGGT	AK147159					intronic					9.95803e-05	1.2385	11.2737	0.0231	1.1482	19.596	1.03919e-10	1.4306	0.80406
mus5984:122	0.9398	chr3:87661877-87661898	TTCAGCACCTCGGACAGTACT	Etv3					3' distal					0	3.0266	0	0	2.3235	0	0	2.5575	0
mus6005:40	0.9824	chr3:88079587-88079608	TTCAGCACCAGGGACAGCGCC	Bcan					mixed intronic and exonic					0	3.954	0	2.22e-16	1.6195	2.0819	0	2.7263	0
mus6010:124	0.9628	chr3:88306951-88306972	TCCAGCACCACGGACAGCTCC	CJ152928	AK016424				mixed intronic and exonic	3' proximal				0.00024675	1.2669	11.0998	0.00198	1.164	11.6399	6.54287e-08	1.3476	2.7469
mus6044:156	0.9466	chr3:89245263-89245284	TTCAGCACCACGGACAGCAAA	Hcn3	Clk2				intronic	5' proximal				0	6.505	0	0	3.037	0	0	3.0821	0
mus606:50	0.9106	chr1:64093221-64093242	GTCAGGACCATGGACAGAGCA	AK042153					3' distal					0	2.5926	0	0	2.3925	0	0	1.6597	0
mus6091:159	0.9815	chr3:89850380-89850401	TTCAGCACCACGGACAGCGCT	Chrnb2	4632404H12Rik	Ube2q			exonic	3' proximal	5' proximal			0	1.9654	1.45564	0	1.7584	0	0.00138048	1.1795	4.18987
mus6131:122	0.939	chr3:94563415-94563436	TCCAGCACCGGGGACAGCTCC	Tnrc4	3210007A19Rik				5' proximal	5' proximal				0	2.1712	1.80391	0.0678	1.0822	24.0822	0.450292	1.0069	23.9252
mus6192:155	0.9097	chr3:97609575-97609596	CTCAGCACCACTGACAGCGGT	Chd1l					3' distal					0.460701	1.0057	33.8635	0.0844	1.0916	26.0449	0.934808	0.9194	36.7084
mus6216:2	0.9147	chr3:99440142-99440163	ATCAGCACCATGGACAGAGAT	Tbx15					intronic					0	1.8096	1.28614	3.56e-12	1.4586	1.72957	0.00503882	1.1528	9.14517
mus6235:149	0.9166	chr3:100555834-100555855	CCCAGCACCGAGGACAGCTGC	AK015105					intronic					0.152722	1.0599	23.3675	0.478	1.003	39.0226	0.969221	0.9018	36.6159
mus6248:139	0.917	chr3:101277448-101277469	TTCAGCACCTCAGGCAGCCCC	Ptgfrn					5' distal					0.329728	1.0254	30.529	0.879	0.9403	47.6422	0.945519	0.9149	36.9161
mus6267:2	0.9088	chr3:101088201-101088222	TCCAGCACCCCGGAGAGCACT	Ttf2					mixed intronic and exonic					1.632e-10	1.4444	3.13662	9.23e-05	1.2193	6.20984	0.0595152	1.1066	14.5667
mus6293:48	0.9681	chr3:103703049-103703070	TTCAGCACCGCGGACAGGGAC	Syt6					5' proximal					0	5.0765	0	0	6.4348	0	0	4.5539	0
mus6318:133	0.9065	chr3:105435926-105435947	GTCAGCACCTTGGAGAGTTCC	DESERT					N.A.					0.00595832	1.1555	15.2008	9.35e-06	1.2633	4.86526	0.370504	1.0185	22.97
mus6320:44	0.989	chr3:105403491-105403512	TTCAGCACCACGGACAGCACC	DESERT					N.A.					2.57572e-14	1.5582	1.51824	0	1.7372	0	1.68531e-09	1.3984	1.51388
mus6330:167	0.9397	chr3:105615413-105615434	TTCAGCACCACGGCCAGTTCC	Kcnd3					intronic					0	3.0954	0	2.89e-07	1.3648	4.0185	0	2.0887	0
mus6349:28	0.9132	chr3:107090721-107090742	TTCAGCACCATGGACAAGGGT	AK038087					intronic					1.88948e-07	1.3426	7.15867	0.0287	1.1064	20.1784	0.506823	0.9991	24.3273
mus6351:24	0.9552	chr3:107300208-107300229	CTCAGCACCAAGGACAGAGCC	AK157965					5' distal					0.0109189	1.1395	15.7778	0.0419	1.0969	21.6945	0.177967	1.0522	19.35
mus6362:154	0.9042	chr3:107586331-107586352	CCCAGCACCAGGGCCAGAGCC	Kcnc4	AK077483	Slc6a17			mixed intronic and exonic	5' proximal	3' proximal			0	1.873	1.35682	0.039	1.0966	21.443	7.53624e-08	1.3338	2.73145
mus6431:30	0.9592	chr3:114896218-114896239	TTCAGCACCTCGGCCAGCACC	Olfm3					exonic					0	1.8847	1.36713	4.19e-10	1.4177	3.86142	6.87355e-08	1.3432	2.73761
mus6476:131	0.9054	chr3:118865786-118865807	TTCAGCACATTGGACAGGGCA	Dpyd	AK042868				intronic	3' proximal				1.12989e-08	1.3818	5.91935	0.151	1.0564	32.6491	0.638793	0.9805	27.0988
mus6564:11	0.917	chr3:128073939-128073960	TTCAGCACCCAGGACAGTGAT	AK050844					3' distal					0.748001	0.9624	37.5686	0.204	1.0451	34.4997	0.997902	0.8536	38.4218
mus6674:50	0.919	chr3:136952263-136952284	TTCAGAACCATGGACAGGGAT	AK005676					3' distal					0	1.6798	1.14155	0	1.9155	0	0.00019041	1.2184	4.09487
mus6720:17	0.9218	chr3:141748962-141748983	ATCAGCACCAAGGACAGAGCA	Unc5c	AK158510				intronic	3' proximal				0	3.6531	0	0	3.8732	0	0	1.6473	0
mus675:137	0.9824	chr1:70658973-70658994	CTCAGCACCACGGACAGCGCC	BC094541	Spag16				exonic	3' proximal				0	2.021	1.51702	0	2.0713	0	1.43514e-07	1.3313	2.67724
mus6834:0	0.9021	chr3:151931874-151931895	CCCAGCACCAAGGCCAGTGCC	AK076901					3' proximal					0.0935041	1.0781	21.1453	0.00598	1.1424	15.3365	0.0135368	1.1311	10.6647
mus6851:50	0.9616	chr3:152758765-152758786	TTCAGCACCATGGACAGATCC	St6galnac5	AK043033				intronic	exonic				0	3.028	0	0	3.1286	0	0	3.0053	0
mus6888:45	0.9609	chr3:154755174-154755195	TTCAGCACCGCGGACAGCTCT	Tnni3k					intronic					0	4.4482	0	0	4.5984	0	0	2.591	0
mus6891:21	0.9119	chr3:154914590-154914611	GTCAGCACCATGAACAGCTCC	Tnni3k					mixed intronic and exonic					4.63301e-07	1.3293	7.02553	4.55e-15	1.5349	1.95275	9.96808e-05	1.2309	4.21207
mus707:137	0.9045	chr1:74308985-74309006	CCCAGCACCTCAGCCAGCGCC	Slc11a1	Gm216				mixed intronic and exonic	3' proximal				0.0637505	1.0915	20.059	0.0572	1.0892	22.4964	0.192509	1.0493	19.5407
mus7070:39	0.9508	chr4:14072786-14072807	ATCAGCACCACGGACAGTGCC	AK144882					3' distal					0	2.0797	1.61427	6.66e-16	1.5617	2.02824	0.00138289	1.1808	4.18666
mus7074:168	0.9394	chr4:15808437-15808458	AGCAGCACCGCGGACAGCGCC	Calb1					mixedexonicandintronic					0	2.0635	1.58581	4.43e-06	1.2821	3.71498	0.331893	1.0241	22.6969
mus720:165	0.937	chr1:74873195-74873216	ACCAGCACCACGGACAGCTCC	AK133278	Ihh				5' proximal	3' proximal				0	3.3039	0	0	2.0727	0	0	1.8693	0
mus7217:171	0.9509	chr4:32929938-32929959	TTCAGCACCCTGGACAGCAAC	Gja10					exonic					1.56541e-14	1.5688	1.53303	7.29e-07	1.313	3.90226	0.000130394	1.2249	4.16869
mus7250:18	0.9477	chr4:36073810-36073831	TTCAGCACCCAGGACAGCAAC	Lrrn6c					intronic					0	1.8716	1.35536	0	1.6091	1.0991	1.4483e-08	1.3672	2.16551
mus7297:49	0.9053	chr4:41795650-41795671	TTCAGCACTTTGGAGAGCGCC	Dnaic1					intronic					0	1.8735	1.35829	5.11e-15	1.5887	1.94791	2.08988e-08	1.3629	2.12757
mus7314:160	0.9549	chr4:41721300-41721321	TTCAGCACCTCGGAGAGCACC	AK009522	AK086793				intronic	3' proximal				0	3.9972	0	0	2.4419	0	0	1.8346	0
mus7336:46	0.9072	chr4:42966362-42966383	TTCAGCACTGTGGACAGAGGC	AK122428	Dnajb5				3' proximal	5' proximal				0.00803597	1.148	15.3324	0.00429	1.1499	13.1974	0.451645	1.0074	23.9025
mus734:50	0.9678	chr1:75160523-75160544	CTCAGCACCACGGACAGCTCC	Resp18					intronic					0	4.2493	0	0	3.5837	0	0	2.8998	0
mus735:50	0.9633	chr1:75146302-75146323	TTCAGAACCATGGACAGCGCC	AK139398					intronic					0	2.909	0	0	2.7685	0	0	2.3158	0
mus7357:165	0.9893	chr4:44532978-44532999	TTCAGCACCACGGACAGCGGC	Pax5					3' distal					0	2.1113	1.67215	0	1.9755	0	2.71495e-09	1.3903	2.24009
mus7358:155	0.9163	chr4:44548144-44548165	CTCAGCACCACGGCCAGGTTC	AK144818					exonic					0.925938	0.9205	39.0936	0.342	1.0218	36.0646	0.90068	0.9311	35.8199
mus7363:17	0.9385	chr4:44281614-44281635	TTCAGGACCGCGGACAGCAAC	AK137652					3' distal					0	2.2429	1.91067	0	2.1979	0	0	2.3082	0
mus7389:50	0.9263	chr4:44599882-44599903	GTCAGGACCAAGGACAGCAGC	Pax5					intronic					2.09138e-11	1.4742	1.85166	2.14e-07	1.3155	4.04952	0.55258	0.9927	24.6886
mus7391:39	0.9017	chr4:45478888-45478909	GTCAGCACCACAGGCAGGTGC	AK145414					intronic					0.0886198	1.0796	20.6926	0.2	1.0453	34.2155	0.00477016	1.1531	8.75364
mus7399:135	0.9199	chr4:45865574-45865595	GTCAGCACCTTGGAAAGCGCC	AK050152					5' proximal					0	2.2679	1.95214	1.57e-07	1.3212	4.06346	0.0270965	1.1126	11.6893
mus740:152	0.9631	chr1:74824914-74824935	ATCAGCACCACGGACAGCACC	Cryba2	Fec				intronic	5' proximal				0	2.3552	1.05278	1.11e-16	1.5908	1.05774	3.43895e-08	1.3665	2.08853
mus7407:4	0.9032	chr4:46371280-46371301	CTCAGCACCTAGGACAGACTC	Foxe1	BG082497				3' proximal	5' proximal				0.996013	0.8596	39.4987	0.00305	1.1559	12.9254	0.0010318	1.1865	4.24521
mus741:166	0.9577	chr1:74791436-74791457	TTCAGCACCACGGACAGCGAA	AK158969	cdK5R2				intronic	3' proximal				1.05133e-09	1.4214	4.79586	0.000928	1.181	8.38303	0.494557	1.0008	24.2713
mus7443:125	0.9314	chr4:46595203-46595224	TTCAGCACCCTGGCCAGCTGC	Coro2a	AK016238				intronic	3' proximal				0	1.9625	1.44894	0.0159	1.1196	17.3158	0.0305909	1.1087	12.6953
mus7462:44	0.9026	chr4:48102360-48102381	GTCAGCACCTGAGACAGTGGC	Nr4a3					intronic					0.999985	0.7864	40.0276	0.997	0.8651	49.0991	0.0611988	1.0888	14.904
mus7636:165	0.945	chr4:61743489-61743510	ATCAGCACCGTGGACAGCTCC	Slc31a2					5' proximal					0	1.8808	1.36122	0	1.6734	0	0	1.6954	0
mus7658:12	0.9318	chr4:62775312-62775333	CCCAGCACCTAGGACAGGGCC	Col27a1					intronic					1.81401e-08	1.3864	6.6975	0.118	1.0643	30.208	0.0490906	1.0958	14.0405
mus7675:127	0.9226	chr4:64948238-64948259	CTCAGCACCTAGGACAGAGCA	Astn2					intronic					0.360246	1.0206	31.0331	0.202	1.0453	34.5475	0.890806	0.9341	35.8067
mus7678:121	0.9018	chr4:65469402-65469423	TTCAGTACCACAGACAGCTCA	Astn2					intronic					0.355143	1.0214	30.8036	0.0451	1.0938	21.9773	0.9607	0.907	36.8736
mus7695:42	0.9334	chr4:67635723-67635744	TTCAGCACCACGGGCAGAGCA	W82157					3' distal					0.859114	0.9402	38.6896	0.289	1.03	35.7865	0.995255	0.8661	38.3319
mus7698:20	0.9309	chr4:68442186-68442207	GTCAGTACCATGGACAGCTCC	Dbcr1					5' proximal					0	2.0096	1.50075	0	1.9366	0	0	2.0436	0
mus7731:136	0.9158	chr4:72836012-72836033	TTCAGCACCATGGAGAGGAGT	NM_001013393					3' distal					0.00419712	1.1629	14.1403	9.54e-05	1.2205	6.75983	0.580398	0.9889	24.4237
mus7793:171	0.9399	chr4:82778283-82778304	CTCAGCACCTAGGACAGTGCC	AK049108					intronic					0	2.1688	1.79619	5.66e-15	1.5372	1.94071	5.69401e-09	1.3822	2.21019
mus7962:3	0.9051	chr4:98244026-98244047	CTCAGTACCAAGGACAGAGAC	Ankrd38					exonic					0	2.4106	0	1.11e-16	1.588	1.0549	3.12686e-06	1.2891	2.44046
mus8001:171	0.9246	chr4:101048765-101048786	GCCAGCACCACGGACAGCTCA	Dnajc6	BF470239				mixed intronic and exonic	5' proximal				0	1.7117	1.18007	4.14e-07	1.3025	3.97453	0.000165393	1.2186	4.1297
mus8027:168	0.9355	chr4:103373674-103373695	ATCAGCACCCAGGACAGCTCC	BC051993					intronic					3.67844e-07	1.3341	7.06495	0	1.7405	0	0.253694	1.0373	21.2895
mus8034:1	0.9099	chr4:103070073-103070094	TTCAGTACCATGGAGAGCAGC	BU935677					3' distal					0	4.6676	0	0	4.7184	0	0	2.0232	0
mus8047:125	0.9124	chr4:104362043-104362064	TGCAGCACCTGGGACAGGGCA	C8a					intronic					0.984905	0.8838	39.113	0.613	0.9849	41.9586	0.340277	1.0231	22.9081
mus813:122	0.9525	chr1:81428108-81428129	TTCAGCACCCAGGACAGTGCC	AK157121					5' distal					0.0889714	1.0888	20.674	0.55	0.9934	39.4114	0.99105	0.8776	38.0367
mus8134:141	0.9039	chr4:108832756-108832777	TGCAGCACCTAGGTCAGGGCC	Eps15					intronic					0.760667	0.9582	37.6902	0.611	0.9852	42.025	0.976017	0.8965	36.8053
mus8145:145	0.9221	chr4:109617524-109617545	TTCAGGACCACGGTCAGCACC	AK135753					intronic					1.28803e-09	1.419	4.77931	2.81e-07	1.3083	4.02879	2.7853e-07	1.3221	2.61948
mus8146:14	0.92	chr4:109630161-109630182	ATCAGCACCACGGTCAGCTCC	AK135753					intronic					0	2.011	1.50434	0	1.7673	0	8.88178e-16	1.5792	0
mus8150:50	0.9092	chr4:109585968-109585989	TTCAGAACCATGGATAGCTCC	AK135753					intronic					2.65526e-08	1.3711	7.05977	0.00092	1.1821	8.38861	0.0811665	1.08	16.9512
mus819:127	0.9327	chr1:82177795-82177816	TTCAGGACCATGGACAGCATC	Irs1					5' proximal					5.38458e-14	1.5569	1.49304	2.98e-11	1.4322	2.4618	0.170212	1.0545	19.4024
mus8199:8	0.964	chr4:115226835-115226856	GTCAGCACCATGGACAGCTCC	AK030011					5' proximal					0	3.8579	0	0	3.3766	0	0	3.4476	0
mus8253:15	0.9345	chr4:117391502-117391523	GTCAGGACCACGGACAGCGCA	Ipo13	Dph2	Atp6v0b			3' proximal	5' proximal	5' proximal			0	5.2437	0	0	2.5025	0	0	3.5303	0
mus8264:5	0.9351	chr4:118219864-118219885	ATCAGGACCAAGGACAGCGCC	Olfr1340					intronic					0	2.7	0	0	1.7569	0	1.11022e-16	1.6006	0
mus8308:33	0.9168	chr4:119534626-119534647	TGCAGCACCAGGGCCAGCTCC	Hivep3					intronic					0.00121955	1.1897	12.9636	0.00251	1.1602	12.5232	2.40856e-06	1.2902	2.46024
mus8323:136	0.9171	chr4:120378528-120378549	TCCAGTACCAAGGACAGAGCC	Rims3					intronic					0	2.1639	1.79108	7.77e-16	1.5503	2.01784	0	1.6785	0
mus8339:31	0.9211	chr4:120444307-120444328	CTCAGCACCAGGGACAGGTTC	Zfp69					intronic					0.964155	0.9023	39.0549	0.672	0.9767	42.4969	0.963762	0.9043	36.819
mus8341:28	0.9231	chr4:120364103-120364124	AGCAGCACCAAGGACAGCGGC	Rims3					intronic					0	3.4801	0	0	2.4136	0	0	1.9595	0
mus8395:2	0.9456	chr4:124135771-124135792	TTCAGCACCATGGCCAGTGCC	BY274800	AK003532				intronic	5' proximal				1.11022e-16	1.631	1.08639	2.78e-15	1.5431	1.98226	0.000112815	1.2286	4.17586
mus8400:12	0.9243	chr4:124380453-124380474	TTCAGCACCATGGCCAGCCTC	Epha10					5' proximal					0	3.0059	0	2.67e-07	1.3076	4.03223	0.0533112	1.093	14.3401
mus8410:171	0.9094	chr4:124748662-124748683	TTCAGCACCACGGGGAGTTCC	Ftl2	AK006677				intronic	3' proximal				0	2.8257	0	1.76e-09	1.3767	3.77256	0.00113581	1.1871	4.22551
mus8415:20	0.9473	chr4:124803013-124803034	TTCAGCACCGCGGACAGCAAT	Ftl2					intronic					0	2.5515	0	0	2.1778	0	2.34528e-11	1.4446	0.836178
mus8417:50	0.9049	chr4:124831297-124831318	TCTAGCACCATGGAGAGCGCC	Ftl2					intronic					0	3.6224	0	1.37e-12	1.4679	1.76844	7.88258e-15	1.554	0
mus8428:34	0.9039	chr4:124384784-124384805	TTCAGCACTGCGGACAGTTCC	Epha10	AK007278				intronic	3' proximal				0	1.9378	1.41634	2.25e-09	1.3744	3.75098	0.405026	1.0134	22.9303
mus8434:122	0.9626	chr4:125005366-125005387	TTCAGCACCACGGAGAGCGGC	Ftl2	BC118004				MULTITARGET-intronic					1.4471e-05	1.2736	10.166	0.123	1.0635	30.0748	0.67248	0.9752	28.0103
mus8435:130	0.9196	chr4:125021366-125021387	TTCAGAACCATGGACAGTGTC	BC118004					intronic					0	2.3363	1.04233	8.31e-05	1.2249	5.69021	0.13102	1.064	18.9391
mus8438:165	0.9256	chr4:125092997-125093018	ATCAGCACCTCGGAGAGCTCC	BC118004					intronic					0	1.7272	1.20261	2.36e-10	1.4015	3.89969	0.0656677	1.0881	15.4735
mus8445:166	0.9425	chr4:125337717-125337738	GTCAGGACCATGGACAGGGCC	AK031953					3' distal					0	1.6643	1.12122	4.32e-10	1.3954	3.85763	0.0329195	1.1073	13.3631
mus8447:169	0.9451	chr4:125499072-125499093	TCCAGCACCAGGGACAGCTCC	Csf3r					5' distal					0	2.1477	1.73913	1.32e-11	1.4389	2.50623	1.07777e-09	1.4088	0.764566
mus8485:50	0.9224	chr4:126676015-126676036	TTCAGTACCCGGGACAGCTCC	Dlgap3					intronic					0	2.4877	0	0	2.5365	0	0	2.2122	0
mus8497:4	0.9268	chr4:125975498-125975519	GTCAGAACCAGGGACAGCTCC	Eif2c1					5' proximal					0	2.1239	1.68784	2.41e-13	1.4883	1.82166	0	1.8681	0
mus8509:156	0.9198	chr4:127472649-127472670	TTCAGGACCTTGGCCAGCTCC	AK140129					5' distal					0	3.0412	0	2.09e-10	1.4073	3.91521	0	1.939	0
mus8511:136	0.9464	chr4:127545117-127545138	TTCAGCACCATGGACAGGACA	AK140129					intronic					0	1.9763	1.46411	0.084	1.0755	26.0582	0.538682	0.9946	24.5362
mus8541:156	0.9557	chr4:128416313-128416334	TTCAGCACCTCGGCCAGCTCC	Trim62					3' proximal					0	4.6529	0	0	2.697	0	0	2.6415	0
mus8542:161	0.9214	chr4:128394309-128394330	CTCAGTACCTAGGACAGGGCC	Trim62					intronic					2.8548e-07	1.3354	7.10927	0.0599	1.0864	22.437	0.151142	1.0583	18.6789
mus8562:155	0.963	chr4:129528045-129528066	TTCAGCACCACGGGCAGCACC	CF580542	Bai2				mixed intronic and exonic	3' proximal				0	5.6421	0	0	2.2426	0	0	3.4588	0
mus8588:50	0.941	chr4:130387535-130387556	TTTAGCACCTCGGACAGCTCC	DESERT					N.A.					0	5.0959	0	0	3.9152	0	0	4.1819	0
mus8589:8	0.9062	chr4:130387492-130387513	TTCAGAACCTCGGACAGTTTC	DESERT					N.A.					0	4.7791	0	0	3.2539	0	0	4.2152	0
mus865:150	0.9285	chr1:84575375-84575396	TTCAGCACCAAGGACAAGGGC	Dner					5' proximal					0	2.5172	0	0	2.9754	0	2.77556e-15	1.5673	0
mus8668:162	0.9486	chr4:133292901-133292922	TTCAGCACCAGGGACAGAGCT	AK144469	Lin28				exonic	5' proximal				0	1.8345	1.32262	0	2.0844	0	0	1.8811	0
mus8669:132	0.9209	chr4:133292871-133292892	CTCAGCACCCTGGACAGAGCA	AK144469	Lin28				exonic	5' proximal				0	1.6756	1.13845	0	2.1826	0	0	1.7993	0
mus8719:45	0.9288	chr4:135332379-135332400	CTCAGCACCAAGGACAGTGCT	BY201225	Rpl11				intronic	5' proximal				6.62248e-13	1.521	1.44839	0.0563	1.0877	22.5441	0.628738	0.982	26.9037
mus8747:23	0.9185	chr4:136196798-136196819	CCCAGCACCTTGGACAGCGCA	Epha8					3' proximal					0	1.6908	1.15199	0	1.723	0	3.15978e-08	1.3577	2.09815
mus8784:28	0.9164	chr4:137111729-137111750	TCCAGCACCATGGCCAGATCC	Ece1					5' distal					0	2.0301	1.53179	3.15e-09	1.3694	3.71908	0	1.9266	0
mus8802:17	0.9045	chr4:136957087-136957108	ATTAGCACCTCGGACAGCTGC	BC052065					intronic					0	4.3144	0	7.77e-16	1.5551	2.02043	0	1.7178	0
mus8803:9	0.9324	chr4:136948321-136948342	TCCAGGACCAGGGACAGCGCC	BC052065					intronic					1.45558e-10	1.4445	3.13886	0.00042	1.1924	7.54099	3.05935e-11	1.4419	0.827064
mus8813:133	0.9542	chr4:137870055-137870076	TCCAGCACCATGGACAGCTCC	AK016425					intronic					0	2.7364	0	1.25e-14	1.5202	1.90777	0.00536836	1.1513	9.11901
mus8825:18	0.9341	chr4:138331877-138331898	GTCAGCACCAAGGAGAGCTCC	Tmco4	Htr6				3' proximal	3' proximal				0	2.7628	0	0	2.3274	0	0	2.0911	0
mus8841:131	0.944	chr4:137822819-137822840	TTCAGCACCACGGACAGAGGG	AK016425					3' distal					0	3.089	0	0	1.7296	0	0.954503	0.911	36.8672
mus8870:123	0.9409	chr4:139555719-139555740	GTCAGCACCCTGGACAGCTGC	Igsf21					5' distal					0	1.705	1.16911	3.94e-07	1.3049	3.98123	0.00101335	1.1865	4.24851
mus8876:162	0.924	chr4:139521648-139521669	GTCAGCACCAAGGACAGAGGA	Igsf21					5' proximal					0.0936193	1.0791	21.1358	0.345	1.0212	36.3734	0.968796	0.9017	36.6564
mus8893:138	0.9725	chr4:139630368-139630389	GTCAGCACCACGGACAGCTCC	AK043727					5' distal					0	4.4827	0	0	2.4109	0	0	1.873	0
mus8894:134	0.9044	chr4:139727473-139727494	TCCAGAACCATGGACAGCACA	AK135002					intronic					0	4.6608	0	7.05e-11	1.4247	2.40414	0	1.7649	0
mus8933:0	0.9048	chr4:139598971-139598992	TTCAGTACCAAGGTCAGCGGC	AK029698	AK030056				3' proximal	5' proximal				0	3.2995	0	0.00252	1.1611	12.5152	0.00140448	1.1806	4.17705
mus8988:129	0.9029	chr4:142541823-142541844	TTCAACACCAAGGACAGAGCA	Pdpn					intronic					0.0875575	1.0802	20.7112	0.093	1.0729	27.3828	0.0349875	1.1054	13.6761
mus9036:9	0.9913	chr4:146801120-146801141	TTCAGCACCACGGACAGGGCC	AK153761					3' proximal					0	4.2139	0	0	2.8562	0	0	2.5661	0
mus9038:21	0.9145	chr4:146829174-146829195	ATCAGAACCACGGACAGCTAC	Nppb					5' proximal					0	2.9941	0	0	2.2714	0	0	1.9825	0
mus9040:24	0.9379	chr4:146845852-146845873	TTCAGCACCAAGGACAGACGC	Nppa	BQ771223				exonic	mixed intronic and exonic				0	2.0437	1.56026	6.65e-07	1.2988	3.91521	1.38734e-06	1.2995	2.51633
mus9048:148	0.9595	chr4:147137277-147137298	TTCAGCACCACGGACAGTGAC	BC070441					5' proximal					0	3.7791	0	0	3.8337	0	0	2.1766	0
mus9058:15	0.9399	chr4:147438685-147438706	TTCAGCACCTCGGAGAGAGGC	Srm	Masp2	BE623325			mixed intronic and exonic	5' proximal	5' proximal			0	1.9276	1.40842	0.322	1.0247	36.395	0.636526	0.9809	27.1225
mus9060:39	0.9221	chr4:147340332-147340353	TTCAGCACCAAGGACAAGGAC	Frap1	Angptl7				intronic	mixedexonicandintronic				0	2.7584	0	1.16e-08	1.3528	3.61986	4.52185e-09	1.3838	2.22097
mus9065:164	0.9214	chr4:147130669-147130690	GTCAGTACCTCGGACAGCGCA	Ptchd2					intronic					0	9.7977	0	0	5.0293	0	0	2.2856	0
mus9068:50	0.9308	chr4:147073633-147073654	TTCAGCACCATTGACAGCGAC	Ptchd2					3' proximal					3.10862e-15	1.599	1.56349	0	1.7832	0	0.153552	1.0588	18.6176
mus9077:22	0.9362	chr4:147787090-147787111	TTCAGCACCTTGGACGGAGCC	AK138981	BC035954				mixed intronic and exonic	5' proximal				1.0498e-06	1.3165	7.65429	0.312	1.0263	36.5065	0.385634	1.0163	22.8354
mus9136:48	0.9173	chr4:150006352-150006373	TGCAGCACCAGAGACAGCACC	AK122383					intronic					0	2.7283	0	1.23e-10	1.4176	2.37273	1.13767e-08	1.3718	2.18107
mus9139:42	0.9011	chr4:150089052-150089073	TTCAGCACCCTGGAGAGAGGA	AK122383					intronic					0	1.9671	1.45902	0.395	1.0141	37.3313	0	1.6845	0
mus9140:30	0.9297	chr4:150132808-150132829	GCCAGCACCATGGACAGAGGC	AK122383					intronic					0	7.1015	0	0	3.4526	0	0	4.2248	0
mus9141:10	0.903	chr4:150132914-150132935	TCCAGCACCACGCACAGAGGC	AK122383					intronic					0	3.21	0	5.42e-11	1.4376	2.42389	0	1.9478	0
mus9142:1	0.9016	chr4:150132964-150132985	GCCAGAACCATGGACAGAGGC	AK122383					intronic					0	1.9048	1.38977	2.02e-11	1.4363	2.47991	0	1.7649	0
mus9145:37	0.9383	chr4:150133174-150133195	GCCAGCACCACGGACAGAGGC	AK122383					intronic					0	3.1722	0	1.2e-11	1.4448	1.68513	0	2.702	0
mus9203:50	0.9613	chr4:151268338-151268359	TTCAGCACCCAGGACAGCTCC	Kcnab2					intronic					6.10623e-15	1.585	1.55448	1.92e-07	1.3128	4.05648	0.196303	1.0483	19.4676
mus9205:153	0.9529	chr4:151195963-151195984	TTCAGCACCACAGACAGCAGC	AK147563	AK155847				intronic	exonic				6.66973e-06	1.2847	9.56115	0.0257	1.1095	19.9286	0.0655272	1.087	15.4827
mus9208:11	0.9584	chr4:151130897-151130918	GGCAGCACCACGGACAGCGCC	Hes3	Gpr153				exonic	3' proximal				0	2.2768	1.98601	0	2.1093	0	5.53099e-11	1.447	0.812671
mus9219:161	0.9329	chr4:150607935-150607956	GTCAGCACCACGGTCAGCTCC	AK144150					intronic					0	2.3314	1.03889	7.77e-16	1.5587	2.02302	1.23422e-05	1.2643	3.42009
mus9220:1	0.9059	chr4:150603089-150603110	GTCAGCACCATGGTCAGCTCT	AK144150					intronic					0	1.7096	1.17566	1.22e-15	1.5666	2.01268	0.000143405	1.2273	4.15087
mus9223:50	0.9446	chr4:150448927-150448948	TTCAGGACCACGGACAGCAAC	AK144150					intronic					0	7.1022	0	0	3.2206	0	0	3.666	0
mus9226:159	0.9034	chr4:150448593-150448614	TTTAGGACCAGGGACAGCTCC	AK144150					intronic					0	2.3132	2.0507	0	1.7995	0	4.21885e-15	1.5644	0
mus9228:165	0.9543	chr4:150448485-150448506	TTCAGAACCAGGGACAGCGCC	AK144150					intronic					0	2.2659	1.94912	0	1.6084	1.09452	0	1.6937	0
mus9231:22	0.9438	chr4:150448386-150448407	TTCAGGACCGAGGACAGCACC	AK144150					intronic					0	2.1706	1.80133	0	1.777	0	5.79756e-07	1.3136	2.57231
mus9239:13	0.9588	chr4:152201513-152201534	TTCAGCACCACGGAGAGCTCC	BI990953					3' distal					0	2.1884	1.82748	0.353	1.0202	36.5869	0.375476	1.0176	22.9137
mus9243:6	0.9545	chr4:152273956-152273977	TTCAGCACCATGGCCAGCTCC	BI990953					intronic					0	2.7215	0	0.00411	1.1503	13.2303	0.229189	1.0417	20.3308
mus9249:134	0.9079	chr4:152326488-152326509	GTCAGAACCTGGGACAGAGGC	BI990953					intronic					1.2923e-13	1.5378	1.47901	0.0233	1.1105	19.5849	0.209905	1.0457	19.6139
mus9257:50	0.9187	chr4:152033490-152033511	TCCAGAACCTTGGACAGCTCC	AI117792					5' distal					0	2.7023	0	0.617	0.9839	41.9089	0.00374056	1.1594	7.53293
mus9269:41	0.9292	chr4:152481955-152481976	GTCAGCACCAGGGACAGCAGT	CR522791					5' distal					1.43745e-06	1.3142	7.95958	0.999	0.8517	49.219	0.904744	0.9299	35.6823
mus9273:130	0.9157	chr4:152751422-152751443	CTCAGGACCAGGGACAGCAGC	BB618686					exonic					0	3.9317	0	0.0269	1.1077	19.8504	2.3281e-05	1.259	3.92016
mus9283:29	0.9473	chr4:153310272-153310293	ATCAGCACCCCGGACAGCTCC	Prdm16	AK084320				intronic	3' proximal				2.07612e-14	1.5704	1.52931	0.00187	1.1674	11.6624	7.65385e-06	1.2772	2.92421
mus9300:50	0.9225	chr4:152668049-152668070	TTCAGCACCAAGGTCAGAGGC	BB618686					3' distal					0.00249649	1.1738	14.0121	0.999	0.8522	49.2361	0.996499	0.8617	38.2369
mus9302:50	0.9341	chr4:152523150-152523171	GCCAGCACCATGGACAGCAGC	CO429371					5' distal					0	2.2518	1.92234	0.999	0.8263	49.3894	0.817232	0.9512	33.1394
mus9318:141	0.9136	chr4:154241479-154241500	TTCAGCACCGAGGACGGCGGA	Gabrd					intronic					0	2.8092	0	0	1.6979	0	2.45157e-05	1.2526	3.91294
mus9325:171	0.935	chr4:153862632-153862653	GTCAGCACCATGGACAGAAAC	Plcl4					intronic					0	3.808	0	0	2.0571	0	0	1.8171	0
mus9344:171	0.9195	chr4:154744890-154744911	TTCAGCACCGAGGACACCTCC	Centb5	AK151452				intronic	5' proximal				0.00160697	1.1838	13.8366	0.796	0.9573	44.9605	0.999999	0.77	38.5971
mus9361:153	0.9646	chr4:154703330-154703351	GTCAGCACCACGGCCAGCGCC	Dvl1	Tas1r3	BC002216			3' proximal	exonic	3' proximal			0	1.8305	1.31846	1.39e-05	1.255	4.83166	0.938219	0.918	36.8404
mus9362:171	0.9314	chr4:154703239-154703260	GCCAGCACCAGGGACAGAGCC	Dvl1	Tas1r3	BC002216			3' proximal	exonic	3' proximal			5.55567e-12	1.4898	1.87371	0.000911	1.1779	8.3942	0.0100173	1.1356	9.66932
mus937:12	0.926	chr1:91613213-91613234	TTCAGGACCCTGGACAGGGAC	Centg2					intronic					0	1.66	1.11724	3.65e-09	1.3722	3.70158	2.17899e-08	1.3595	2.12261
mus9394:37	0.9022	chr5:4399374-4399395	CTCAGCACCTTGGCCAGTGCT	DESERT					N.A.					0.000467641	1.2081	11.2789	0.825	0.9521	46.5827	0.412184	1.0123	23.1012
mus9436:29	0.9234	chr5:9452338-9452359	TTCAGCACCAAGGTCAGCTGC	AK036245					intronic					0	2.2644	1.94611	0	2.0858	0	8.87522e-05	1.2323	4.2415
mus9469:4	0.9161	chr5:14686608-14686629	TTCAGCACCACGGTCAGGGAT	Pclo					exonic					0	3.6983	0	0	2.1501	0	0	1.8295	0
mus949:166	0.9224	chr1:91859723-91859744	GGCAGCACCTGGGACAGCACC	AK139726					3' distal					0	2.2342	1.89628	1	0.8094	49.7626	0.956486	0.9091	37.0382
mus9498:134	0.9525	chr5:19665754-19665775	TTCAGCACCCAGGACAGTGCC	AK147530					intronic					0.386497	1.0165	31.7809	0.00385	1.1519	13.2799	0.987051	0.8845	37.9962
mus950:154	0.9038	chr1:91859711-91859732	GACAGCACCTGGGACAGCACC	AK139726					3' distal					0	2.3183	2.06077	0.953	0.9073	49.0272	0.786631	0.9568	31.6621
mus951:142	0.9038	chr1:91859699-91859720	GACAGCACCTGGGACAGCACC	AK139726					3' distal					0	2.2994	2.04073	0.911	0.9314	48.5811	0.884825	0.9359	35.6403
mus9527:33	0.9223	chr5:21911145-21911166	CTCAGAACCATGGACAGTGCC	AK054556					5' proximal					0	1.6886	1.14989	0.135	1.0737	31.2345	0.667407	0.9763	28.0587
mus9533:40	0.9524	chr5:21748821-21748842	TTCAGTACCACGGACAGCTCC	Reln					intronic					3.21965e-15	1.5891	1.56091	0.00165	1.172	10.2003	0.131207	1.0637	18.9285
mus9537:160	0.926	chr5:22455323-22455344	GTCAGAACCACGGACAGCTCT	AK033906					intronic					0.00487986	1.1606	14.3591	0.492	1.0012	38.8141	0.999881	0.8144	38.5605
mus9573:148	0.9666	chr5:23867673-23867694	TTCAGCACCTCGGACAGAGGC	Kcnh2	Nos3				5' proximal	5' proximal				5.03375e-05	1.2512	10.6706	0.000326	1.2007	6.55797	0	1.7354	0
mus9593:146	0.9128	chr5:25111473-25111494	GTCAGCACCCTGGACAGCAAA	AK140523					3' distal					0.000157791	1.2331	11.1736	0.995	0.86	49.2192	0.999514	0.8321	38.6949
mus9608:141	0.9535	chr5:26866537-26866558	CTCAGCACCAAGGACAGCGAC	AK016349					5' distal					0	2.2723	1.96739	9.21e-15	1.5309	1.92175	0.000150328	1.221	4.14026
mus9609:140	0.9427	chr5:27032068-27032089	TTCAGCACCCTAGACAGCACC	DESERT					N.A.					8.03956e-08	1.3592	6.88714	0.00975	1.1328	15.4673	0.863703	0.9408	34.7237
mus9620:44	0.9009	chr5:27875671-27875692	TCCAGAACCATGGACAGCTCA	Dpp6	AW046526				intronic	3' proximal				0	4.9177	0	0	3.6555	0	0	1.773	0
mus9627:48	0.9134	chr5:27225325-27225346	TTCAGGACCTCGGAGAGCTGC	Dpp6					intronic					0	2.5057	0	0	2.0651	0	1.40379e-07	1.333	2.68316
mus9633:28	0.9095	chr5:28089735-28089756	CCCAGCACCCAGGACAGAGGC	Paxip1					intronic					0.792166	0.955	37.4962	0.999	0.8398	49.4066	0.949784	0.9134	36.7918
mus9694:3	0.9204	chr5:31415784-31415805	TTCGGAACCACGGACAGCTCC	Ucn	Trim54	Mpv17			5' proximal	3' proximal	3' proximal			0	2.043	1.5564	5.85e-07	1.3236	3.93151	0.0265792	1.1135	11.3215
mus9711:146	0.9017	chr5:32735599-32735620	GGCAGCGCCACGGACAGCCCC	Ppp1cb	AK061364				exonic	5' proximal				9.31118e-07	1.3166	7.66827	0.225	1.0407	34.8084	0.875466	0.9385	35.612
mus9722:42	0.9333	chr5:33755199-33755220	GTCAGTACCGCGGACAGCTCC	CR517297					5' proximal					1.33449e-13	1.549	1.4767	0	1.7185	0	0	1.6416	0
mus9723:4	0.9129	chr5:33755255-33755276	GTCAGTACCGCGGACAGCCGC	CR517297					5' proximal					0	2.0721	1.59991	0	2.1786	0	0	1.9934	0
mus9747:122	0.9269	chr5:34441163-34441184	TTCAGCACCAGGGCCAGCTCT	Poln	AK016164				MULTITARGET-intronic					0.00145283	1.1868	13.8656	0.887	0.9376	48.041	0.0525962	1.0944	13.9894
mus9777:25	0.908	chr5:35779294-35779315	ACCAGCACCAGGGACAGGGAC	Cpz					3' distal					0.0112322	1.1395	15.7391	0.581	0.9893	40.8564	0.481685	1.0025	24.135
mus9778:165	0.9437	chr5:35800444-35800465	CTCAGCACCCAGGACAGCTCC	Cpz					3' distal					0	2.1367	1.70383	0.00951	1.1344	15.495	0.000439595	1.2035	3.94518
mus9845:140	0.9821	chr5:35848677-35848698	TTCAGCACCGAGGACAGCGCC	Cpz					5' proximal					0	2.8201	0	4.02e-07	1.309	3.97788	0.018213	1.1245	10.8836
mus9848:125	0.9413	chr5:37184615-37184636	ATCAGCACCATGGACAGCCCC	Ppp2r2c					intronic					0	4.2052	0	0	1.7261	0	0	1.7098	0
mus9852:50	0.9086	chr5:37298161-37298182	CTCAGCACCTCGGAGAGCTCA	Wfs1					5' distal					0	3.9349	0	0	1.9912	0	3.30225e-12	1.4758	0
mus9855:166	0.9028	chr5:37298406-37298427	TTCAGCACCTCGGAGAGTTCA	Wfs1					5' distal					0	2.524	0	3.29e-09	1.3717	3.71206	0.0273479	1.1133	12.0635
mus9859:131	0.9201	chr5:37545683-37545704	GGCAGGACCACGGACAGCACC	Crmp1					intronic					0	2.4967	0	0	2.0948	0	0	1.9906	0
mus9861:42	0.9111	chr5:37601749-37601770	TGCAGCACCGTGGACAGCGTA	Evc					mixed intronic and exonic					0	2.1578	1.76349	0.000902	1.1791	8.3998	8.66809e-06	1.2698	2.91019
mus9873:33	0.9205	chr5:37420276-37420297	TTCAGGACCAAGGACAGTGAC	Jakmip1					3' proximal					0	3.7901	0	0	2.1177	0	0	3.0284	0
mus9876:42	0.9191	chr5:37124389-37124410	TTCAGCACCAAGAACAGCGAC	Man2b2					5' proximal					0	1.7066	1.17237	5.66e-14	1.515	1.86926	2.39357e-11	1.4526	0.832737
mus9878:162	0.9034	chr5:37093496-37093517	TTCAGCACCCAGCACAGCCCC	Man2b2	Mrfap1				3' proximal	5' proximal				0.998895	0.8405	39.6352	1	0.795	49.5764	0.940412	0.9177	36.8265
mus9889:156	0.9052	chr5:38277183-38277204	TCCACCACCATGGACAGAGCC	AK030193	AK006850				3' proximal	5' proximal				0.00109152	1.1934	13.0186	0.989	0.8629	48.9085	0.974735	0.8974	36.4684
mus9891:40	0.9386	chr5:38635031-38635052	GTCAGCACCATAGACAGCTCC	AK019659	Slc2a9				intronic	3' proximal				0	3.291	0	0	2.4751	0	0	1.9783	0
mus9909:121	0.9296	chr5:37845913-37845934	ATCAGCACCCGGGACAGCTCC	Stk32b					intronic					0	3.2308	0	0	1.8037	0	0	2.1349	0
mus9924:35	0.9078	chr5:38766141-38766162	GGCAGCACCAGGGACAGCTCT	Slc2a9					intronic					0.00240752	1.1738	14.0266	0.418	1.0108	37.7104	0.880184	0.9374	35.7236
mus9957:123	0.9101	chr5:42962758-42962779	TCCAGGACCACAGACAGCTCC	CR517519					5' distal					1.98268e-05	1.2695	10.1019	4.11e-05	1.2359	5.24249	0.0206568	1.1204	10.7622
mus9986:133	0.9275	chr5:45818128-45818149	TTCAGCACCATGGGCAGTTCC	9630031F12Rik	Med28				exonic	3' proximal				6.00487e-06	1.2866	9.58355	0.0195	1.1162	18.8654	0.499874	1	24.215
mus9996:171	0.9032	chr5:47637312-47637333	TCCAGCACCTCAGGCAGAGCC	DESERT					N.A.					0.269279	1.0359	28.3682	0.987	0.8891	48.9428	0.9967	0.8596	38.2099
