# Supplementary material for: REST Regulates Distinct Transcriptional Networks in Embryonic and Neural Stem Cells
Source: PLoS Biol. 2008 Oct 28;6(10):e256. doi: 10.1371/journal.pbio.0060256 (PMC2573930; doi:10.1371/journal.pbio.0060256)
Supplement: Dataset S2 — (319 KB XLS) [file pbio.0060256.sd002.xls]

## Sheet: Canonical RE1
PET ID	Chromosome	Motif Start	Motif End	Sequence	Direction
7.57459	chr7	57460216	57460237	GTCAGCACCTAGGACAGCGCC	-
7.24849	chr7	24854848	24854869	TTTAGTACCTTGGACAGCAGC	-
9.57856	chr9	57859196	57859217	TTCAGCACCGCGGACAGCAGC	-
11.8011	chr11	80112089	80112110	CTCAGCACCTTGGCCAGGGTC	+
2.10948	chr2	109476883	109476904	TTCAGCACCTTGGACAGAGCC	+
11.3974	chr11	3976829	3976850	TTCAGCACCCCGGACAGCGCC	+
12.5786	chr12	57859054	57859075	GATACCACCATGGACAGCTCC	+
15.8637	chr15	86372074	86372095	TTCAGGACCATGGACAGAACC	+
12.1063	chr12	106256421	106256442	CGAAGGACCTTGGACAGCGTC	+
10.6999	chr10	69993771	69993792	TTCAGCACCAAGGACAGACAC	-
11.9569	chr11	95692286	95692307	TTCAGGGCAGAGGCCAGAGGC	-
2.28014	chr2	28017156	28017177	TTCAGGACCGTGGCCAGCTCC	+
1.19416	chr1	194158441	194158462	GTCAGCACCCTGGACAGCTCC	-
11.6499	chr11	6500442	6500463	CTCAGGACCAAGGCCAGTGCC	-
2.15807	chr2	158075636	158075657	TCCAGCCCCCAGGAGAGTCTT	+
2.15766	chr2	157662310	157662331	TTCAGCACCATGGACAGAAAC	-
14.2423	chr14	24227615	24227636	TGCAGGACCATGGCCAGCGGT	+
4.12422	chr4	124216974	124216995	TTCAGACCCCCAGCCAGCAGG	+
13.1756	chr13	17559847	17559868	ATCAGCACCAAGGTCAGGCAC	+
5.12606	chr5	126062399	126062420	TTCAGCACCTAGGATAGCTCC	+
11.9814	chr11	98140248	98140269	GTCAGCACCTAGGAGTGGACA	+
11.1014	chr11	101418761	101418782	TTCAGCACCAGGGACAGCTCC	+
15.7618	chr15	76178160	76178181	AGCAGGACCCGAGACAGTGTC	+
13.5867	chr13	58673129	58673150	GCCAGCACCATGGACAGCGGA	-
12.8269	chr12	82695180	82695201	TTCAGCACCGAGACCAGAGTC	-
11.7763	chr11	77636771	77636792	GTCAGAACCCCGGAGAGGGAC	-
11.539	chr11	53905921	53905942	CTCAGTGCCAAGGGCATGTCC	+
17.725	chr17	72508171	72508192	TTCAGCACCCTGGACAGCGTC	+
2.1636	chr2	163598031	163598052	GTCAGTACCCTGGACAGACCC	+
17.3011	chr17	30116886	30116907	TTCAGCACCTAGGACAGTTCC	+
18.2581	chr18	25811242	25811263	GTCAGCACCAAGGACAGGACT	-
13.4884	chr13	48844363	48844384	TTCAGTACCATGGACAGCTTG	-
2.93698	chr2	93701002	93701023	GTAAGCACCCTGGACAGCTCC	+
7.18305	chr7	18306167	18306188	CTCAGCACCATGGAGAGAGAC	-
18.6417	chr18	64168120	64168141	ATCAGCACCATGGACAGCGCC	+
11.4848	chr11	4849400	4849421	TTCAGCACCACGGACAGCAGC	+
7.60124	chr7	6014284	6014305	TTCAGCACCAAGGACAGCGTG	+
7.44458	chr7	44462028	44462049	GCCAGAACCATGGACAGCTCC	-
4.90866	chr4	90867089	90867110	CGTAGGACCAAGGACAGGGCT	+
4.10657	chr4	106568846	106568867	ATCAGCACCATGGAGAAGGTC	+
18.7781	chr18	77809749	77809770	TCCAGCCCCTAGGACAGTTTC	+
1.67195	chr1	6720271	6720292	GTCAGCACACCAGAGAGAAGA	+
7.10887	chr7	108874416	108874437	ACGAGCCCCGAGGCCAGCGCC	+
11.5303	chr11	53031058	53031079	ATCAGGACCTTGGAGAGCATC	-
7.12848	chr7	128478831	128478852	TTTAAGACCACGGCTAGGACT	+
2.16313	chr2	163130815	163130836	TTCAGCACCATGGCCAGAGCC	+
18.3734	chr18	37344299	37344320	TTCAGCACCCCAGATGCGGAC	-
9.56532	chr9	56536584	56536605	TTCAGCACCACGGACAGCGCC	-
7.15032	chr7	15033658	15033679	TCCAGCACCCGAGTCAGTGTG	+
4.15227	chr4	152273956	152273977	TTCAGCACCATGGCCAGCTCC	+
4.13787	chr4	137870055	137870076	TCCAGCACCATGGACAGCTCC	+
5.10669	chr5	106689178	106689199	CCTAGCACCACAGACAGCTCC	-
1.63546	chr1	63549074	63549095	TTCAGCACCCCGGACAGCACC	+
2.17821	chr2	178206797	178206818	TTCAGCACCACGGACAGTGCT	+
2.12483	chr2	124827393	124827414	TTCAGCACTGCGGACAGCTCC	+
11.1149	chr11	114868467	114868488	TTCAGAACCACGGACAGAGAC	-
4.1194	chr4	119401586	119401607	GTCAGTACCCTGGAGAGCTCC	+
14.2642	chr14	26424224	26424245	TTGAGCACCACATACAGTTCA	-
10.8088	chr10	80880866	80880887	TTCAGCACCGCGGACAGCGGC	-
Y.744154	chrY	751660	751681	TTCAGTGACAAAGACAGATAC	+
6.88975	chr6	8898648	8898669	GGCAGGACCTCGGACAGCGCC	+
8.90239	chr8	90240033	90240054	TTCAGCACCATGGACATCTCA	-
8.86917	chr8	86917726	86917747	CTCAGCACTCTGGACAGGGCA	+
Y.572940	chrY	581947	581968	CTCATTACCTAGGGCAGCAGT	+
2.17826	chr2	178259619	178259640	TCCAGCACCTTGGATAGCTCC	-
7.12138	chr7	121387734	121387755	GTCAGCACCATGGACAGCAGG	+
13.6063	chr13	60626046	60626067	AGCAGCACGCTGGACAGTGAC	+
4.12712	chr4	127122385	127122406	GCCAGCACCTTAGACAGGGAA	+
16.1781	chr16	17815311	17815332	ATCAGCAGCCTGGCCAGACAG	+
15.7251	chr15	72517235	72517256	TTCAGCACCACGGAGAGCTCT	-
1.43691	chr1	43691866	43691887	TTCAGCACCAAGGATAGCCCA	-
9.37135	chr9	37135493	37135514	CTCAGAACCCAGGACAGTGGA	+
2.15546	chr2	155467206	155467227	TTCAGCACCGCGGACAGAGGC	+
4.41795	chr4	41795650	41795671	TTCAGCACTTTGGAGAGCGCC	+
5.24038	chr5	24039794	24039815	TTTAGGACCAAGGACAGATGC	+
8.12299	chr8	122986729	122986750	CCTAACACCATGGCCAGGGGC	+
X.70120047	chrX	70122256	70122277	GTCAGCACCATGGACAGGAAC	-
11.1022	chr11	102209541	102209562	CTCAGCACCTCGGAGAGCTCC	+
10.9025	chr10	90253420	90253441	GTCAGTACTCTGGACAGCGAC	-
1.9283	chr1	9283730	9283751	GACAGCAGCAGAGGCAGCAGC	+
5.12776	chr5	127761279	127761300	TTCAGAACCATGGACAGATGT	+
17.9975	chr17	9975069	9975090	TGCAGAAACACGGATAGAACT	-
17.877	chr17	87706909	87706930	GTCAGCACCGCGGACAGCGCA	+
4.12509	chr4	125092997	125093018	ATCAGCACCTCGGAGAGCTCC	+
7.13175	chr7	131755906	131755927	GTCAGCACCACGGACAGTGTC	+
3.88143	chr3	88142904	88142925	CTCAGCACCTGAGGGAATGTC	+
19.373	chr19	37304465	37304486	TTCAGGACCAAGGATAGCAAC	-
14.5444	chr14	54445725	54445746	GTCAGGACCAGGGGCAGCTCC	-
10.8456	chr10	84558438	84558459	GCTAGGACCTTGGACAGGGCA	+
2.90965	chr2	90968399	90968420	TCCAGCACCACGGCCAGCAGC	-
10.64	chr10	64004008	64004029	TTCAGCACCAAGGACAGCTTC	+
2.12941	chr2	129407309	129407330	TGCAGCACCATGGACAGCGCA	-
10.1154	chr10	115423476	115423497	TTCAGCACCACGGTCAGTATC	+
14.3115	chr14	31150922	31150943	GTCAGCACCTCGGACAGCGAG	+
9.10865	chr9	108653429	108653450	TTCAGGACCATGGACGTGGAG	+
13.1021	chr13	102133116	102133137	TTCAGCACCACAGCTGGGGGA	-
11.3055	chr11	3058840	3058861	CTCAGCACTCAGGGCAGACAC	-
1.14787	chr1	147869317	147869338	TTCAGCACCAAAGTCGATGGA	+
1.3496	chr1	34962209	34962230	ATCAGTACCCCGGACAGCGAC	+
18.3497	chr18	34972202	34972223	GCCAGATCCCCGGACAGAGAC	+
8.10818	chr8	108180200	108180221	TTCAGGACCAAGGCCAAGGCT	+
8.91714	chr8	91714300	91714321	GTCGCCACCGTGGACAGCTCC	+
13.5558	chr13	55585754	55585775	GTCACCACCATGGACAGCTCC	+
10.1281	chr10	128071814	128071835	TGCAGCACCTTGGCCAGAGAC	-
9.89534	chr9	89535387	89535408	TTCAGCACTTCGGACAGAGCC	-
18.6145	chr18	61453596	61453617	GTCAGGACTAGGGACAGCAAC	+
12.8788	chr12	87877759	87877780	AGCAGCCGCAAGGCCAGCATC	+
4.13912	chr4	139124599	139124620	GTCAGCAGCCAGGGTAGAGAC	-
9.21799	chr9	21800769	21800790	GCCAGGGCCCAGGAGAGAGGA	+
8.12677	chr8	126777571	126777592	GGCAGCACCACGGCCAGCGCC	+
2.32125	chr2	32125893	32125914	TTCTGCAGCTCGGCCAGCTGC	-
7.79371	chr7	79375872	79375893	CTCAGCACCATGGCCAGGGCC	+
2.16688	chr2	166880147	166880168	TTCAGCACCGGCGGGAGGAAC	-
5.12226	chr5	122264243	122264264	TTCAGGACCCTGGACAAAGCT	+
3.96397	chr3	96397818	96397839	ACCCAGACCTTGGACAGCACC	+
15.3086	chr15	30858136	30858157	ATCAGCACCTTGGACAGCAAA	+
6.85459	chr6	85463997	85464018	TTCAGCACCCTGGACAGCGAC	+
19.5423	chr19	54229263	54229284	CCTAGCACCAAGGACAGCTCC	+
16.7533	chr16	75330031	75330052	CTTAGCACCACGGACAGAGCA	-
17.2695	chr17	26956321	26956342	GTCAGCACCGCGGACAGCGCC	-
8.2444	chr8	24440964	24440985	TTCAGCACCTTGAACAGAGGC	+
7.10129	chr7	101296150	101296171	TTCAGCACCATGGAGAAGGAC	+
1.16902	chr1	169024663	169024684	GCCAGGACCTCGGACAGCAGC	+
4.11779	chr4	117795328	117795349	AGCAGAACCTAAGAGAGTACC	+
19.385	chr19	3851116	3851137	CTCAGCACCACGGACAGGGAA	+
4.15013	chr4	150133174	150133195	GCCAGCACCACGGACAGAGGC	+
4.45859	chr4	45865574	45865595	GTCAGCACCTTGGAAAGCGCC	+
8.81471	chr8	81474328	81474349	TTTAGTACCAAGGACAGGGCC	-
7.99455	chr7	99458812	99458833	TTTAGGACCTGGAACAGAACC	+
7.13103	chr7	131036344	131036365	TTCAGAACTCTGGACAGTTCC	-
4.62976	chr4	62978061	62978082	GGAAGGACCTTGGACAGCCCC	+
11.1153	chr11	115277023	115277044	TTCAGCACCCTGGTCAGAGCT	-
5.11717	chr5	117176084	117176105	TTCAGGACCCTGGAGAGCGCC	+
17.3564	chr17	35641288	35641309	CTCAGGACCTCTGGGAGAGCA	+
15.8003	chr15	80030818	80030839	TTCAGGACCACGGAGAGCTCC	+
15.7913	chr15	79135314	79135335	CCCACTACCATGGACAGGGCT	+
14.7452	chr14	74520747	74520768	CTCAGTACCCGGGATAGGGCT	-
4.13619	chr4	136196798	136196819	CCCAGCACCTTGGACAGCGCA	+
12.4529	chr12	45295528	45295549	CTCAGGACCAAGGAGAGCGTC	+
15.7655	chr15	76549606	76549627	ACCAGAACCTTGGACAGCGCC	+
5.24036	chr5	24036387	24036408	GGCAGCGCAGTGGTCAGCGCC	+
2.17201	chr2	172012280	172012301	TTCAGCACTATGGCCACGGAC	-
11.4648	chr11	4650455	4650476	TTCAGCACCAGGGAGAGCGCC	+
6.83052	chr6	83054767	83054788	GCTAGAACCTCGGACAGCGAG	+
16.3498	chr16	34981077	34981098	TGCAGAACCAGTCACAGGGTC	-
7.27362	chr7	27362697	27362718	ATCAGCACCGGGGACAGCGCG	-
6.67503	chr6	67504497	67504518	ATCAACACCACAAACAGCAGA	-
4.13792	chr4	137919733	137919754	GTCAGGACCCAGAACAGCAGT	+
2.25222	chr2	25224535	25224556	ATGACCACCTTGGACAGCTCC	+
4.41719	chr4	41721300	41721321	TTCAGCACCTCGGAGAGCACC	-
16.5062	chr16	5062268	5062289	TCCAGGACCCGGGACAGAGGG	-
3.20302	chr3	20304249	20304270	TGCACCACCATGGACAGCTCC	+
17.7146	chr17	71458008	71458029	TTTAGAACCTTGGACAGGGGC	+
5.25111	chr5	25111473	25111494	GTCAGCACCCTGGACAGCAAA	-
11.3026	chr11	3050315	3050336	TACAGCGCCCAGGACGGGGTC	+
5.14838	chr5	148382352	148382373	GTCAGCACCACGGACAGCTAC	+
4.13915	chr4	139157438	139157459	TTTAGTACCATGGAGAGAGCC	+
14.6512	chr14	65115648	65115669	TTCAGCACCTAGGACAGCACC	+
Y.1835770	chrY	1837769	1837790	ATTGGCACCTGGGCTAGCACC	-
9.40623	chr9	40624936	40624957	TTCAGCACCGCGGACAGATCC	+
Y.20698	chrY	26390	26411	TCCAGACCAGAGGACAGGTGT	-
11.1194	chr11	119359739	119359760	TTCACCACCAGGGACACACAC	-
2.34769	chr2	34770815	34770836	TTCAGGACCATGGAGAGGGGT	+
19.4638	chr19	46379386	46379407	AGCAGCACCCCAGCCAGACAG	+
1.16154	chr1	161538903	161538924	TTCAGGACCTTGGACAGCTCA	-
6.95188	chr6	95189144	95189165	TTTAGCACCAAGGACAGCGAC	+
2.26026	chr2	26030280	26030301	TTCAGCACCGCGGACAGCGCC	-
11.1204	chr11	120440615	120440636	CCTGGCACTTCGGACAGCTCC	+
3.10834	chr3	108342638	108342659	GCCAGGACCAGGGCCAGGGCC	-
13.7036	chr13	70364088	70364109	TTCAGCACCAAGGTCAGTGCC	+
17.2681	chr17	26815238	26815259	TTCAGCACCTCCTCCAGGTGG	-
7.12802	chr7	128023050	128023071	TGTACCACCATGGACAGCTCC	-
5.2817	chr5	28172515	28172536	AGCGGCACCGTGGACAGCGCC	+
5.13724	chr5	137241468	137241489	CTCAGCACCACGGAAAGCAGG	+
4.14683	chr4	146829174	146829195	ATCAGAACCACGGACAGCTAC	+
4.13302	chr4	133023929	133023950	ACCAGCACTTCAGAGAGAAGC	+
15.1422	chr15	14219763	14219784	TTCAGCACCAAGGACAAGTCT	+
4.11857	chr4	118568617	118568638	GCCAGCAGCTAGGAGAGGCCT	+
6.55036	chr6	55038084	55038105	TTCAGCACCACGGACAGCAAA	+
3.27154	chr3	27157188	27157209	TTAAGAACCAAGGCCAAAGGA	-
2.16467	chr2	164671139	164671160	TTCAGCACCACGGACAGCAGC	-
8.40215	chr8	40215851	40215872	TTCAGCACCTTGGACAGTTCA	-
15.839	chr15	83898242	83898263	ATCGGGACCCAGGACAGCGAC	+
15.801	chr15	80105072	80105093	ATCAGCACCACGGACAGCGAC	+
12.4112	chr12	41118090	41118111	TTCAAAACCATGGACAGCAGA	-
16.238	chr16	23805680	23805701	TTCAGCACCGGGGTCAGCAAC	+
1.16435	chr1	164345486	164345507	TTCAGCACCCTGGAGAGTGGG	-
18.6439	chr18	64391992	64392013	GTCAGCACCGCGGACAGCAGC	-
6.80913	chr6	8092068	8092089	TTCAGAACCATGGACAGTACC	+
10.4947	chr10	49474089	49474110	TTCAGGACCTTGGACAGCACT	+
9.49092	chr9	49093425	49093446	TTCAGCACCAAGGACAGCAGA	-
2.14645	chr2	146453165	146453186	TTAAGGACCAAGGACAGTGGC	+
14.6721	chr14	6725730	6725751	TAAAGTACCGCGGACAGCACG	+
2.15842	chr2	158419684	158419705	TGCAGAACCTTGGAGAGCTCC	+
17.2551	chr17	25512275	25512296	GACAGCACCATGGTCAGAGAC	+
15.8815	chr15	88153084	88153105	GTCAGTACCATGGACAGAGCA	-
8.89049	chr8	89050685	89050706	CTCAGGACCTTGGCTAGCTCC	+
4.127	chr4	127003232	127003253	TCCAGCACCCAGGGGAAAAGC	-
11.9429	chr11	94295348	94295369	ATGAGCACCTGAGATAGGGGC	+
5.11194	chr5	111941703	111941724	GGCATCACCAGGGACATCAGC	+
7.10718	chr7	107184133	107184154	TCCAGCACCACGGACAGTGCC	-
8.13015	chr8	130151076	130151097	GTCAGTACCTAGGACAGCACT	-
15.7867	chr15	78674453	78674474	CTCAGCACTGGGGACAGCGCC	+
10.6031	chr10	60309940	60309961	GTCAGGACCATGGACAGAGAC	-
9.5641	chr9	56410838	56410859	TGCTGGACCATGGACAGGTCC	+
16.9508	chr16	95081464	95081485	TTCAGGACCAGAGACAGCGCC	-
5.14479	chr5	144796339	144796360	TTCAGCACCGAGGATAGTTCC	+
1.13849	chr1	138494840	138494861	CCCAGCACTCTGGACAGAGGC	-
14.597	chr14	59704853	59704874	GTCATCACCGTGGTCAGCCCT	+
6.82852	chr6	82852750	82852771	GCAAGAACCACGGACAGCATC	-
4.12775	chr4	127747687	127747708	TTCAGCACTATGGACAGAGCT	-
11.1039	chr11	103930997	103931018	CCTAGGACCCTGGACAGCTCC	-
2.1718	chr2	171802087	171802108	GTCAGCACCATGGACAGCATG	+
15.1011	chr15	101086469	101086490	GGGTGCACCAAGGACAGCAGC	-
4.13049	chr4	130492833	130492854	CTCAGCACCATGGATAGCATT	-
12.8922	chr12	89222986	89223007	TTCAGCACCACGGAGAGCTCC	-
12.8521	chr12	85206442	85206463	CTGAGGACCTGTGACAGCTCC	-
5.14315	chr5	143152037	143152058	GAGAGCACCTTGGACAGCCGC	+
6.94405	chr6	94408051	94408072	TTCAGGACCAAGGACAGTAGC	+
10.4089	chr10	40897337	40897358	CTTAGCACCATGGACAGTGCT	+
8.90359	chr8	90361360	90361381	TCCCCCACCGCGGACAGAATC	-
2.54255	chr2	54256174	54256195	GCCTATACCTTGGACAGCTCC	-
5.11681	chr5	116806920	116806941	TTCAGAACCATGGACAGCGCC	+
5.37121	chr5	37124389	37124410	TTCAGCACCAAGAACAGCGAC	-
13.8214	chr13	82135588	82135609	TTCAGCACTTAGGACAGAATC	-
4.15001	chr4	150006352	150006373	TGCAGCACCAGAGACAGCACC	+
11.6553	chr11	65529307	65529328	GTGGTCACCATGGACAGCTCC	-
15.3478	chr15	34780615	34780636	ACCAGCACCACCGCCACCACC	+
9.86818	chr9	86819740	86819761	ATCAGCACCAGGGCTGGGGAA	+
19.4507	chr19	45073281	45073302	TTTAGAAGCAGAGGCAGAAGC	+
11.9291	chr11	92913270	92913291	GTCAGCACCACGGATAGCGAC	-
7.30003	chr7	30004146	30004167	GGCGTGACCATGGACAGCGAC	-
14.3598	chr14	35979953	35979974	TTCAGTACCATGGACAGCGTT	+
18.8308	chr18	83084029	83084050	TTCAGCACTCAGGACAGATGC	-
15.8676	chr15	86760628	86760649	TTCAGCACCATAGACAGCGCC	+
7.57309	chr7	5733623	5733644	GTCAGCACCACGGACAGAGAC	-
4.21802	chr4	21803169	21803190	ATTGCCACCGTGGACAGCTCC	+
3.83214	chr3	83215720	83215741	CCCAGGACCTTGGAGAGCCGC	+
2.17019	chr2	170187906	170187927	TGCGGGACCTCGGGCAACCCC	-
7.825	chr7	82501709	82501730	GTCAGAACCATGGACAGCGCC	-
3.10543	chr3	105435926	105435947	GTCAGCACCTTGGAGAGTTCC	+
16.2045	chr16	20451359	20451380	CCTAGCAGCTAGGCCAGTGCC	-
16.3432	chr16	34320261	34320282	TTCAGAACCGAGGACAGCGGC	-
10.7711	chr10	77117039	77117060	GGCAGGACCAAGGCCAGAGAC	-
8.14391	chr8	14393321	14393342	TTCAGCACAAAGGACAGCGCT	-
13.5495	chr13	54955144	54955165	TCCAGGACCAAGGACAGCACC	-
1.36596	chr1	3660904	3660925	TTCAGCACCGAGGACAGCTCC	-
7.2869	chr7	28690639	28690660	TTCAGCACCAGCGCCGGTTGT	+
6.12043	chr6	120432879	120432900	TCCAGAACCATGGCCAGCACT	-
17.3096	chr17	30969567	30969588	CTCAGCAACACAGAAAGGTTC	-
6.83527	chr6	83528969	83528990	GACAGCACCGCAGACAGCTAC	+
17.5587	chr17	55875794	55875815	GGCAGAAGCTGGGAGAGTGTC	+
8.1263	chr8	126300545	126300566	GTCAGCACCTCGGACAGCAAC	+
7.37483	chr7	37485850	37485871	GGTAGAACCTAGGCCAGCTGC	-
2.9172	chr2	91722171	91722192	TTCAGCACCTCGGACAGCCCC	-
2.29132	chr2	29132165	29132186	TTCAGAACCACGGACAGCTAC	-
7.2324	chr7	23242253	23242274	GTCAGCACCATGGACAGAGAG	-
11.986	chr11	98603976	98603997	CTCAGGACCTTGGGAAGAGCA	-
7.422	chr7	4223255	4223276	ATCAGCACCAAGGACAGCACC	-
4.1547	chr4	154703330	154703351	GTCAGCACCACGGCCAGCGCC	-
5.37181	chr5	37184615	37184636	ATCAGCACCATGGACAGCCCC	+
17.2513	chr17	25128233	25128254	TTCAGCACCACGGACAGCGAC	-
1.13456	chr1	134561560	134561581	ATCAGCACTGCGGACAGCGAC	+
12.5499	chr12	54989494	54989515	TCCAGCAACCCGGACAGCCGT	+
11.8082	chr11	80822211	80822232	GTCAGCACCATGGACAGTGGC	-
8.1252	chr8	125204275	125204296	TTCAGCACCTTGGACCAGCCC	+
1.13549	chr1	135488062	135488083	TTCAGAACCAAAGCCTGGTAG	+
2.13978	chr2	139787634	139787655	GTCACCACCGTGGACAGCTCC	+
13.3372	chr13	3372444	3372465	TTTTGCACCATGTACAGAGAC	-
5.11381	chr5	113814449	113814470	GTCAGCACCTGGGACAGCGCC	+
17.4313	chr17	43130212	43130233	TTCAGCACCTGAGGCCGCCGG	-
3.83097	chr3	83098850	83098871	TTCAGTACCTGGGACAACGAC	+
9.1051	chr9	105102310	105102331	TTCAGCACCGTGGACAGCTAC	+
13.8316	chr13	8316177	8316198	ATCAGCACCATGGACAGATCA	-
10.4076	chr10	40760329	40760350	TTCAGGACCGCGGACAGCGGC	-
2.16284	chr2	162837200	162837221	TTCAGGACCCCAGGCTGCATT	+
1.12667	chr1	126673326	126673347	TTCAGGACCCTGGACAGTGCA	+
16.4619	chr16	4621073	4621094	GGCAGAACCATGGATAGCTCC	+
5.14358	chr5	143584732	143584753	CTTTGCACAGTGGACAGTGGC	+
18.3707	chr18	37066374	37066395	GACAGCACCCAGGGGAGCATT	-
16.9188	chr16	91878379	91878400	GTCAGCACCTGGGGGAGGGGG	-
16.9122	chr16	91220185	91220206	TTCAGCACCAAGGACACCTCC	+
6.30101	chr6	30102381	30102402	GTCAGCACCTGGGCCAGCTGC	-
5.37569	chr5	37569879	37569900	CTAAGTACCTTGGACAGCACA	-
2.16465	chr2	164659853	164659874	TCCAGAACCGTGGACAGCGCC	-
Y.689765	chrY	692159	692180	TTCAGGACCTTTGGAAGAGCA	-
4.4428	chr4	44281614	44281635	TTCAGGACCGCGGACAGCAAC	-
6.11572	chr6	115726082	115726103	TCTAGGATCTGGGACAGGGAC	+
17.2719	chr17	27194415	27194436	TTCAGCACCTCGGAGAGCGGC	-
10.3557	chr10	3557654	3557675	TTCAGAACCATGGACAGCAGC	-
6.31234	chr6	31237371	31237392	AATAGGACCATGGACAGTGGT	+
9.12196	chr9	121965764	121965785	GCCAGGACGATGGACAGCGGC	-
3.84903	chr3	8491302	8491323	TTCAGCACCACGGACAGCGCT	+
18.6107	chr18	61067035	61067056	CTCAGCACCCAGGACAGCGCC	+
4.151	chr4	151002351	151002372	CCCAGTACCCTGGACAGAGCC	+
7.43349	chr7	43351310	43351331	GTCGGCACCTTGGACAGCTCA	-
4.12626	chr4	126256602	126256623	TCAAACACCAGAGACAGCAAC	-
15.8845	chr15	88457418	88457439	TTGAACACCATGGAGAGCTCC	+
7.18108	chr7	18110116	18110137	TTCAGCACCAAGGACAGCAGC	-
5.21373	chr5	21376133	21376154	TTCTGGACTATGGAGAGTGCC	-
17.6201	chr17	6202897	6202918	ATCAGGACCTAGGGCATAGCC	-
11.1185	chr11	118475564	118475585	TTCAGGACCATGGACAGTACC	+
9.27115	chr9	27116876	27116897	GGCAGGACCTTGGACAGGGAA	-
8.11717	chr8	117167266	117167287	TTTGGTACCTTGGACAGCGCC	+
9.45459	chr9	45461590	45461611	GGCAGAACCATGGACAGCTCC	-
6.39177	chr6	39179157	39179178	TCCAGCACGCTGGTCAGCTCT	+
2.49324	chr2	49325792	49325813	TTCAGAACCTCGGAGAGCTCC	+
7.14053	chr7	140527782	140527803	TGTAGGACCCTGGACAGCGGA	+
17.3241	chr17	32415159	32415180	TCTAGCAGCACAGCCAGAGAC	-
12.8559	chr12	85588426	85588447	TTCAGAACCGTGGACAGCTCC	+
8.67551	chr8	67553728	67553749	ATCAGCACCCTGGACAACGCC	-
8.25551	chr8	25551434	25551455	CCCAGCACCAAGGACAGCTCA	+
2.15177	chr2	151774129	151774150	TTGAGTCCCTAAGACAGGCCC	-
2.13899	chr2	138990169	138990190	TTCAGCACCAGGGACAGCGTA	-
8.20401	chr8	20402170	20402191	TTCAGAACCCAGGCCAGTCTT	-
8.12929	chr8	129290785	129290806	TTCAGCACCTTGGACAGCACT	+
9.43757	chr9	43758495	43758516	ATCAGTACCATGGACAGGGCA	+
13.7337	chr13	73368751	73368772	AGCAGCACCAAGGACAGCTCC	-
5.36089	chr5	36090765	36090786	TGCAGCCCCCAGGACAAGATA	-
5.33751	chr5	33755199	33755220	GTCAGTACCGCGGACAGCTCC	+
19.5537	chr19	55369883	55369904	GCCAGCACCACCCACAGCAGC	-
2.18081	chr2	180814854	180814875	GATAGCACCTTGGACAGCATC	+
9.57402	chr9	57404335	57404356	CTAAGTCCCGGGGACAGCTCC	+
9.12078	chr9	120781593	120781614	GTGGGGACCAAGGACAGCGAT	-
15.2506	chr15	25062886	25062907	CTCAGGACCAAGGACAGCGAC	-
14.6893	chr14	68934553	68934574	ACCAGCACCAGAGAGAGTTCC	-
12.8743	chr12	87437096	87437117	TTAAGTACCACGGACAGCAAC	+
12.1129	chr12	112908424	112908445	TGAAATACCCTGGACAGCAGC	+
2.49744	chr2	49744030	49744051	TTCAGTACCAAGGACAGAACC	+
7.24433	chr7	24436599	24436620	GTCACCACCTTGGACAGTTCC	-
14.236	chr14	23595657	23595678	ATCAGCACCCTGGAGAGTGGC	-
11.9138	chr11	9140214	9140235	TTCAGCACTGTGGACAGTTCC	+
6.12143	chr6	121438836	121438857	TTCAGCACCACGGTCAGCTCC	-
5.13532	chr5	135323517	135323538	CCCAGCACCACAGACAAATAC	-
9.20625	chr9	20625583	20625604	TTCAGCACTGTGGATAGGGAC	-
1.16896	chr1	168960421	168960442	CTCAGCACCTTGGACAGCTCA	-
5.12923	chr5	129231891	129231912	TTCAACACCTCAGGAAGGTCA	-
4.12534	chr4	125337717	125337738	GTCAGGACCATGGACAGGGCC	+
16.2998	chr16	29985136	29985157	TCCAGGACCAAGGAGAGAGGT	-
11.8016	chr11	80162480	80162501	TTCAGCACCTGAGGCGTGAGC	-
16.3655	chr16	36548023	36548044	ATCAGGACCATGGCCAGCTGT	-
14.337	chr14	33696535	33696556	GTCAGCACCTCGGACAGCGCC	+
8.71195	chr8	71195518	71195539	GGCAGGACCAAGGCTAGGTCC	-
6.70163	chr6	70166848	70166869	AGTACCACCATGGACAGCTCT	-
13.5498	chr13	54980209	54980230	CTCAGCATCACAGAGAGGCCA	+
8.96342	chr8	9635411	9635432	CTCAGCACCATGGACAGTCCA	-
5.1205	chr5	120499876	120499897	ATTAGCACCTAGGATAACCCC	-
2.1188	chr2	118800198	118800219	GCCACCACCATGGACAGCTCC	+
4.14778	chr4	147787090	147787111	TTCAGCACCTTGGACGGAGCC	+
8.74599	chr8	74600715	74600736	TTCAGCACCGGGGGCGCGGAC	+
5.1181	chr5	118105838	118105859	CCCAGCACCTTGGACAGCTCC	-
18.391	chr18	39104442	39104463	ATCAGCACCTAGAACAGCGCC	-
13.4272	chr13	42722701	42722722	TTCAGCACCAGGAAGAGAGGA	-
7.11263	chr7	112632802	112632823	TTCAGAACTTTAGGCAGGCTC	-
2.11847	chr2	118471173	118471194	TTCAGCACCAGAGCCCGGACA	+
19.6425	chr19	6427321	6427342	GTCAGGACCAAGGCCAGTTCC	-
12.1121	chr12	112127018	112127039	GTCAGCACCTTGGCCAGCATC	-
1.36265	chr1	36266919	36266940	GCCAGGACCACGGACAGGGGT	-
5.12133	chr5	121329499	121329520	TTCAGCACTGCGGACAGCACT	+
2.19346	chr2	19346918	19346939	TTCAGCACCAAGGCCAGCGCA	+
11.9689	chr11	96895018	96895039	GCCAGCACCATGGACAGCACA	+
7.139	chr7	139000597	139000618	GTCAGGACCTCGGATAGTAGC	+
11.2295	chr11	22948376	22948397	TCCAGGACCCTGGAGAGCAAG	-
7.13359	chr7	133591286	133591307	ATCAGCACCCTAGAGAAGAAC	+
6.10372	chr6	103719889	103719910	TTTGCTACCGTGGACAGCTCT	-
10.1209	chr10	120879158	120879179	ACCAGCAGCATGAGCAGCGGC	-
8.91121	chr8	91123757	91123778	TTCAGCACCTCGGATAGTTAT	+
5.14295	chr5	142947405	142947426	TCCAGCACCATGGACAGAGTC	-
1.12008	chr1	120085357	120085378	TTCAGCACCAAGGGCAGAGAG	-
7.44297	chr7	44300318	44300339	CTCAGGACCAGGGACAGAGGC	-
16.5808	chr16	5808682	5808703	TTCAGCACCATGGATAACCAT	+
1.63111	chr1	63112407	63112428	TTCAGAAGAATGGCCAGGGAC	-
17.46	chr17	45999268	45999289	TCCCTCACCATGGCCAGCACA	-
10.9442	chr10	94421091	94421112	CCCAGTACCTAGGAGAGCGTC	+
2.1602	chr2	160207241	160207262	GCTAGTACCAAGGACAGCTCT	-
13.704	chr13	70400234	70400255	GCTTCCACCACGGACAGCTCC	+
5.12434	chr5	124343483	124343504	CACAGAACCCTGGCCAGGCCT	-
11.8447	chr11	84478356	84478377	TTCAGCACCGGGGACAGCGAC	+
4.36071	chr4	36073810	36073831	TTCAGCACCCAGGACAGCAAC	+
18.3818	chr18	38182506	38182527	TTCAGGACCTTGGCCAGTACC	+
17.3467	chr17	34672300	34672321	GCAGGCACCATGGACAGAGGC	-
1.19464	chr1	194636237	194636258	TTAAGCACCATGGTCAGGGCT	-
7.11743	chr7	117427987	117428008	TTCAGTACCATGGATAGGAAA	+
15.1013	chr15	101301148	101301169	GTCAGGACCTCGGACAGCGGT	+
12.9899	chr12	98989809	98989830	TTCAGGACCTTGGACAGTAAA	+
14.7899	chr14	78991427	78991448	CCCAGCACCATGGACAGTGTC	-
11.1002	chr11	100161590	100161611	CCCAGCACCATGGAGAGTGGA	-
2.93301	chr2	93304151	93304172	CCCACCACCATGGACAGAGCT	-
3.21892	chr3	21893501	21893522	GGTGGTACCATGGACAGGGCC	-
18.2106	chr18	21059296	21059317	TTCAGAACCATGGAGAGCAAC	-
18.4977	chr18	49771115	49771136	GTCAGAACCACAGATGGTAGC	-
2.92198	chr2	92202205	92202226	GTCAGCACTTCGGAGAGCGCC	-
6.89066	chr6	8907684	8907705	TTCAGCACTACGGCCAGCGCC	+
9.10237	chr9	102367808	102367829	GCCAGGACCAAGGAGAGCAGC	-
8.89976	chr8	89977759	89977780	TTCAGCACCACGGCCAGCGCC	-
11.3369	chr11	33687551	33687572	TTCAGGACCATGGTCAGCGCC	+
11.4854	chr11	48539964	48539985	TTCAGCACCAAGGACAGCACC	-
11.6973	chr11	69730810	69730831	GGAAGGACCTTGGAGAGCACC	+
8.11018	chr8	110182144	110182165	TTCCACAGCTTGGACAGCAAC	-
12.1136	chr12	113635961	113635982	GGCAGCACCATGGTCAGCGGC	-
Y.233442	chrY	243410	243431	CTCAGGACCTTAGGAAGAGTC	+
5.23617	chr5	23617973	23617994	TCTGCCACCGTGGACAGCTCC	+
12.7783	chr12	77825657	77825678	GGTAGCACCATGGATAGAGCT	-
5.11103	chr5	111031991	111032012	TCCAGCAACAGGTACGGTGCC	-
4.4453	chr4	44532978	44532999	TTCAGCACCACGGACAGCGGC	+
3.3213	chr3	32132538	32132559	TTCAGGACGCTGGACAGCGCC	+
2.13329	chr2	133288278	133288299	CTCAGGACCCTGGTCAGCAGC	-
9.97467	chr9	97467308	97467329	TTCAGAACCATGGCTAGCACC	+
8.8782	chr8	87820416	87820437	GTCAGCACCATGGTCAACTCC	-
4.125	chr4	125005366	125005387	TTCAGCACCACGGAGAGCGGC	+
15.8928	chr15	89281215	89281236	ATCAGCACCCAGTGGAGAACA	+
10.8981	chr10	89806606	89806627	ATCAGGACCATGGACAGCTTG	-
7.12152	chr7	121521559	121521580	ATCAGCACCGTGGACAGCAAC	-
8.81334	chr8	81334456	81334477	TTAAGCACCACGGACAGATCC	-
2.18003	chr2	180033981	180034002	GGCAGCACCACGGACAGCGCC	+
12.3844	chr12	3845116	3845137	CTCAGCCCCTAGGACGGATGC	-
14.1215	chr14	121457515	121457536	GTCAGCACCACGGTCAGCTCC	-
4.1248	chr4	124803013	124803034	TTCAGCACCGCGGACAGCAAT	+
4.11968	chr4	119682429	119682450	ATCAGGACCCTGGACAGGGGT	-
10.9031	chr10	90310839	90310860	ATCAGAACCTTGGACAGCAAC	+
18.2589	chr18	25895934	25895955	TTCAGCACCACGGCGACGGAC	+
1.11751	chr1	117512265	117512286	TTCAGCACCAGGGAAGCGGAC	-
14.1918	chr14	19175858	19175879	TTCAGGACCAAGGTTGGGTGT	-
7.12118	chr7	121182548	121182569	TCTGGTACCCTGGACAGCTCC	+
5.22454	chr5	22455323	22455344	GTCAGAACCACGGACAGCTCT	+
2.14377	chr2	143768268	143768289	GCCAGGACCATGGACAAGTCA	+
10.8026	chr10	80268732	80268753	TTCAGCACCATGGGCAGCTGT	-
2.14791	chr2	147908782	147908803	GGCAGCACCATGGATAGTTCC	+
7.27104	chr7	27105039	27105060	TCCAGCACCACGGACAGTTCC	+
5.12748	chr5	127481272	127481293	GTCAGCACCTTGGACAGCTCT	+
9.40019	chr9	40020310	40020331	CTCAGCACCACGGACAGTAGC	-
7.18441	chr7	18441680	18441701	GCCAGCACCAGGGCCGGGGAC	-
4.15252	chr4	152523150	152523171	GCCAGCACCATGGACAGCAGC	-
2.12722	chr2	127223997	127224018	TTCAGGACCATGAACAGCGAC	+
17.3357	chr17	33566782	33566803	CCAAGCCCCAGGGACAGTGTC	+
11.882	chr11	88197663	88197684	GCCAGCACCTGGGACAGCAGT	-
15.1022	chr15	102163469	102163490	AGCAGTACCAAGGACAGCACC	+
18.7748	chr18	77478851	77478872	GGCAGCACCACGGAGAGCTCC	+
7.12622	chr7	126218652	126218673	GTTACCACCGTGGACAGCTCC	-
11.5212	chr11	52126185	52126206	TGCAGGCCCTGGGACGGGAGC	-
4.10105	chr4	101048765	101048786	GCCAGCACCACGGACAGCTCA	+
2.18169	chr2	181694205	181694226	ATCAGCACTCTGGACAGCGCT	-
8.81111	chr8	81113519	81113540	TTCAGCACCTAGGACAGTGTC	+
14.3364	chr14	33645532	33645553	TCAGGTACCCTGGACAGCTCC	+
2.12728	chr2	127276257	127276278	TTCAGCACCACAGACCTGGAG	-
18.6324	chr18	63239509	63239530	GTCAGTACAAAGGACAGCGGA	+
19.4043	chr19	40428212	40428233	ATCAGCACCCTGGACAGCTCC	+
4.10961	chr4	109617524	109617545	TTCAGGACCACGGTCAGCACC	+
16.9682	chr16	96817029	96817050	TTCAGAACCTTGGTCAGCGCC	-
2.28735	chr2	28738197	28738218	CTCAGCACCGCGGACAGCGAC	+
2.16716	chr2	167169487	167169508	AGCAGCACCTTGGAGAGCTGC	+
15.9429	chr15	94291577	94291598	ATTAGTACCATGGAGAGGGAC	+
7.8396	chr7	83961697	83961718	TTGAGAACCGTGGACAACTCA	+
2.16515	chr2	165148108	165148129	TTCAGGACCATGGAGAGCACA	-
5.13727	chr5	137269649	137269670	CCCAGGACCCTGGACAGCGGC	-
1.74872	chr1	74873195	74873216	ACCAGCACCACGGACAGCTCC	+
10.1272	chr10	127218461	127218482	GGCAGCACCCAGGACAGATCT	+
1.75362	chr1	75362218	75362239	GGCCGCAGCACGGACAGCAGC	+
15.8047	chr15	80470641	80470662	TGTGGTACCGCGGACAGCAGA	-
9.66104	chr9	66105568	66105589	GACAGCGCCCTAGGCAGAGGC	+
5.12836	chr5	128362008	128362029	GTCAGCACCCTGGATAGCTCC	-
16.373	chr16	37304175	37304196	GTTAGGACCTCGGAGAGCGCC	-
15.8811	chr15	88116635	88116656	TTCAGGACCTAGGACAGGGTC	+
12.1126	chr12	112589276	112589297	TTCAGCACCCTGGCCAGCGCC	-
18.6594	chr18	65943783	65943804	TCCAGCACCTTAGACAGTGGC	-
2.15715	chr2	157148516	157148537	GCCAGGACCATGGGCAGCAAC	+
19.1047	chr19	10470325	10470346	TTCAGCACCAAGGACAGGGAT	+
6.11316	chr6	113159683	113159704	ATCAGCACCATGGAAAGCAAC	+
2.14323	chr2	143228117	143228138	GTCAGCACCACGGACAGAGCT	+
12.4187	chr12	41866651	41866672	ATCAGCACCATGGATAGCTCT	+
4.14032	chr4	140318087	140318108	TTCAGCAGCGAGCACAGCCGC	-
10.6153	chr10	61533567	61533588	TTCAGCACCATGGTCAGGGCC	-
6.14639	chr6	146394247	146394268	GCCAGGACCATGGACAACCAC	-
10.8545	chr10	85452061	85452082	AGCCGGACCCCGGCCAGCACC	-
7.13901	chr7	139011713	139011734	GGCAGCACCAGGGACAGCTCC	-
11.5545	chr11	55451359	55451380	TTCAGCACCACGGAGAGCGTC	+
3.97986	chr3	97987104	97987125	GTCAGCAGCCTTAACAGCAGC	-
17.8618	chr17	86180947	86180968	ATCAGCACCACGTCCACTATC	-
5.2401	chr5	24013233	24013254	TGAAGTACCAAGGACAGAGAC	+
6.38283	chr6	38283705	38283726	TTCAGCAGCTCGTAGAGTTGC	+
9.10651	chr9	106517136	106517157	CTCAGCACCCCTGAGAGGGGT	-
6.12262	chr6	122625370	122625391	ATCAGCACCTTGGATAGCGTC	+
2.33886	chr2	33887282	33887303	GTCAGTACCCTGGACAGCTCC	-
18.8911	chr18	89105652	89105673	TTCAGCGCCTAGGATACCTGA	-
15.1017	chr15	101708009	101708030	TTCAGCACCATGGACAGAATA	+
7.24658	chr7	24660414	24660435	GACAGAGGCAAGGACAGCACC	-
1.74789	chr1	74791436	74791457	TTCAGCACCACGGACAGCGAA	-
7.14176	chr7	141765022	141765043	TTCAGAACCCTGGTGAGCCTG	-
2.16358	chr2	163581045	163581066	GCTAGCACCATGGACAGTTCC	-
11.4661	chr11	4662410	4662431	GTCAGGACATAGGATAGGGGT	-
9.42569	chr9	42570420	42570441	TCCAGGACCTTGGACAGTGCT	+
17.2497	chr17	24967335	24967356	GTCAGCACCTCGGCCAGCTCC	+
13.5476	chr13	54760502	54760523	TTCAGGACCACGGACAGCGCA	+
9.94464	chr9	94465801	94465822	TGCACCACCTTGGACAGCTCC	+
5.2191	chr5	21911145	21911166	CTCAGAACCATGGACAGTGCC	+
17.2909	chr17	29089198	29089219	TTCAGCACCTGGGACAGCTCA	+
17.2871	chr17	28712655	28712676	CCCAGCACCATGGAAAGCAGA	+
14.6714	chr14	67141846	67141867	TTCAGCACCATGGCGAGCGAC	+
5.11214	chr5	112142191	112142212	TTCAGGACCTTGGACAGAGAC	-
7.24394	chr7	24395716	24395737	GTCACCACCTTGGACAGTTCC	+
11.4044	chr11	40444100	40444121	TTCAGCACCTGGGAGAGCTCC	-
14.2925	chr14	29252679	29252700	GCCAGCGCCAGGAAGAGGGCC	+
14.5406	chr14	54063952	54063973	TCCAGAACCCTGGACAGTGCT	-
11.5454	chr11	54539559	54539580	GTCAGGACCATGGACAAGAGC	+
10.4226	chr10	42263204	42263225	TTCAGGACCGAAGACAGCGAC	+
2.16417	chr2	164168030	164168051	GTAGGCACCTTGGACAGCAGC	+
17.6399	chr17	6398973	6398994	AGCAGCAGCAGGGCCAGGAGG	-
15.8717	chr15	87169841	87169862	ACCAGCACCATGGAGAGCAAC	+
12.3602	chr12	3604194	3604215	GTCAGGACCTCAGACAAGGAC	-
9.10372	chr9	103724303	103724324	ATCAGAACCATGGATAGCATT	+
16.3534	chr16	35344906	35344927	GGCAGTAGCATGGACAGCCTG	+
9.61279	chr9	61282572	61282593	TTCAGAACCATGGACAGAGGC	+
9.12238	chr9	122388956	122388977	GGCAGAACCTTGGACAGCAAC	+
15.8898	chr15	88978011	88978032	GTCAGGACCAGGGACAGCGCA	+
11.1142	chr11	114181211	114181232	TGCAGCACCACGGACAGAGCA	+
14.6586	chr14	65863998	65864019	GTCAGGACCACGGCCAGCGCC	-
1.19474	chr1	194736879	194736900	GTCAGGACCACGGACAGGTCT	+
11.4948	chr11	49479323	49479344	CCCAGAACCACAGCCAGGACT	+
6.39828	chr6	39829027	39829048	TTCAGGACCATGGAGAGCGCC	-
15.8866	chr15	88665010	88665031	GTGCGAACCTTGGACAGAAAC	-
15.8848	chr15	88479946	88479967	GTCAGCACTATGGACAGCGTC	-
11.3358	chr11	33580275	33580296	TTCAGTACCACGGACAGCACC	+
8.72017	chr8	72017558	72017579	CCCAGCACTCTGGTCAGCTCC	+
5.42406	chr5	42408467	42408488	GGCAGAACCTTGGAGAGCAAC	+
19.4096	chr19	4096618	4096639	GTCAGGACCCTGGTCAAGACC	-
11.8078	chr11	80778647	80778668	TTCAGGACACTGGCCAGCTCC	+
4.11662	chr4	116620048	116620069	GTCAGAAGCCCGGACTGGTCT	-
3.10764	chr3	107640383	107640404	GGCGGGACCGTGGACAGCACC	+
3.95991	chr3	95991880	95991901	TCCAGCACCAGGGCTAAGACT	-
8.73282	chr8	73282238	73282259	CTCAGACCCCTGGACAGGAAC	+
10.1057	chr10	105699815	105699836	TTCAGGACCATGGAGAGAGCA	-
11.878	chr11	87802899	87802920	CGCAAGACCAGGGACAGAGGT	-
7.13778	chr7	137783526	137783547	TTCAGCACCAAGGCCAGGGGC	+
7.14064	chr7	140643749	140643770	TTCAACACCACGGCCAGTTCT	+
2.14841	chr2	148414279	148414300	AAGAGTACCTTGGACAGAGCC	+
11.8101	chr11	81010246	81010267	ATCAGCACCAAGGCCAGCACC	-
9.48965	chr9	48966823	48966844	GCCAGGACCAAGGACAGAGCC	+
5.14047	chr5	140470558	140470579	TCCAGCACCCTGGACAGCATC	-
2.1576	chr2	157604713	157604734	TTCAGCACCACGGACAGCTCC	-
15.7789	chr15	77893950	77893971	TTCAGCACCTTGGAGAGCTCC	-
15.7635	chr15	76349511	76349532	TTCAGCACCGCGGCCAGCGCT	+
5.31115	chr5	31121289	31121310	CTCAGCACCATGGAGACCGAG	+
5.14027	chr5	140276355	140276376	GCCAGCAGCACGGGCAGCTGA	-
4.15336	chr4	153357746	153357767	TCCAGCACCAGGGAATGTGGC	+
15.6619	chr15	66189481	66189502	ATCAGAACCTTGGAGAGCTCC	+
7.64473	chr7	64474268	64474289	CTCAGGACAGAGGATGGCAGC	-
9.10517	chr9	105167759	105167780	GGAAGGACCACGGACAGCGCT	+
2.29394	chr2	29395778	29395799	TTCAGCACCACGGACAGCGCC	+
8.10923	chr8	109226835	109226856	TCCAGCTCCACGGACAGATGG	+
2.64638	chr2	6464652	6464673	GCAGGCACCATGGACAGCAGT	+
1.16816	chr1	168156086	168156107	GTCAGCATGCTGGACAGAGGC	+
8.2864	chr8	28640560	28640581	GTCCAGACCGAGGACAGCGGC	-
11.9697	chr11	96968419	96968440	TTAAGAACCGTGGACAGAGGC	+
3.15276	chr3	152758765	152758786	TTCAGCACCATGGACAGATCC	-
2.1514	chr2	151404273	151404294	TTCAGCACCCTGGTCAGCACC	-
14.2848	chr14	28484213	28484234	TTCAGCACCAAGGACAGCAAC	-
8.12383	chr8	12384496	12384517	GTCAGCACTTTGGACTGGAGA	-
4.13695	chr4	136948321	136948342	TCCAGGACCAGGGACAGCGCC	-
16.8551	chr16	8553239	8553260	CTCAGGACCCCGCTCAGGACT	-
16.1802	chr16	18023004	18023025	TCCAGGACCATGGAGAGTGCC	+
7.63837	chr7	63839514	63839535	GACAGCACCACGGAGAGCCCT	+
13.7448	chr13	74475525	74475546	CCTCGGACCACGGACAGCGCC	-
10.8015	chr10	80151932	80151953	TTCAGCACCAAGGAGAGCTCC	-
6.88942	chr6	88942836	88942857	TTCAGGACCATGGAGAGCAAC	-
9.34587	chr9	34587554	34587575	ATCAGCACCTCGGACAGCTCC	-
6.14722	chr6	147225767	147225788	CTAACCACCATGGACAGCTCA	-
4.1506	chr4	150607935	150607956	GTCAGCACCACGGTCAGCTCC	-
7.37785	chr7	3781675	3781696	TTCAGCACCATGGTCAGAATC	-
11.7175	chr11	71753483	71753504	TTCAGCACCTGGGACAGCGGC	+
16.4185	chr16	4186056	4186077	TTCAGTCCCTGGGACACACAC	+
16.2053	chr16	20533441	20533462	TTTAGAACCTCGGGCCGCAGC	-
8.60378	chr8	60378804	60378825	GTCAGCTCTTCGGGCAGCTGC	-
7.4449	chr7	44491900	44491921	GCCAGCACCCTGGACAGAGCC	-
7.44202	chr7	44203842	44203863	TCCAGCACCGCGGACAGCTCC	-
2.35664	chr2	35667588	35667609	CACAGCACCTGGGAGAGATTG	-
2.18068	chr2	180685490	180685511	CTCAGCACCTCGGACAGCACC	-
18.3722	chr18	37218024	37218045	TTCAGGACCACGGAGAGCCAC	+
7.60566	chr7	6060659	6060680	TTCAGCACCAAGGACAGTGCC	+
12.7126	chr12	71265854	71265875	GCCAGCACCTTGGCCAGCGGC	+
9.69653	chr9	69655978	69655999	ATCAGGACCATGGACAGTACC	+
14.6401	chr14	64013116	64013137	GTCAGCACCATGGACAGCTCA	+
11.1177	chr11	117689190	117689211	GTCAGAACCACGGACAGCGTC	+
18.361	chr18	36103635	36103656	CCCAGCACCCTGGACAGCGGC	+
12.2164	chr12	21640579	21640600	TTCAGCACGTAGGACAGAGGC	-
14.4626	chr14	46263756	46263777	CTCAGCACAAAGGACAGTACC	-
18.2582	chr18	25820658	25820679	ATCAGCACCACGGACAGTGAT	+
11.7443	chr11	74435524	74435545	ATCAGCACCGCGGACAGCGCC	-
2.1364	chr2	136405778	136405799	TTCAGCACCGCGGACAGCGAT	+
17.4838	chr17	48379192	48379213	TTCAGCACCGAGGCCAGCGCT	+
1.15735	chr1	157356557	157356578	GGCAGTACCATGGACAGTAAC	+
1.17519	chr1	175198558	175198579	CCCAGCACCATGGAGAGCTCA	+
13.4614	chr13	46141261	46141282	CTCAGGACCATGGAGAGCACT	+
18.7705	chr18	77055376	77055397	TTCAGGAGCAGAGACAAAAGC	+
3.10492	chr3	104924963	104924984	GCCAGCACCCTGGCCAGCAGC	-
7.1846	chr7	18465829	18465850	CCCAGTCCCAGGGGCAGCCAC	-
2.26964	chr2	26964569	26964590	GTCAGCACCAGGGACAGTTCC	-
11.5913	chr11	5916535	5916556	TTCAGCACTAAGGACAGCAGC	+
9.1135	chr9	113502476	113502497	GCCGGGACCTTGGACAGCTCC	+
14.7852	chr14	78519724	78519745	GGCTGGACCTTGGACAGCGCC	+
4.12502	chr4	125021366	125021387	TTCAGAACCATGGACAGTGTC	+
10.1207	chr10	120714219	120714240	GCCAGCTCCGTGGACAGAAAC	+
9.11071	chr9	110715847	110715868	CTCAGGACCAAGGCCAGAGAC	+
14.6271	chr14	62712665	62712686	TTCAGGACCACGGCTAGTACC	+
4.13955	chr4	139555719	139555740	GTCAGCACCCTGGACAGCTGC	-
4.15003	chr4	150030429	150030450	TTCAGCACTCTGGACAGAGCT	+
Y.310604	chrY	310698	310719	TTCAGAAGAGCGGTCAGTGCT	+
12.1169	chr12	116928171	116928192	TCAAGGACCTGGGACAGCTCA	+
5.31193	chr5	31194836	31194857	CCCAACCCCTGGGCCAGCTCC	-
5.37301	chr5	37304223	37304244	CCCAGGACCAAGTCCAGCCAC	+
11.3279	chr11	32789483	32789504	TCCAGCACCCAGGACAGCACC	+
9.20561	chr9	20563590	20563611	ATCAGCACCATGGACAGGGCC	-
9.64419	chr9	64422733	64422754	TTCAGCACCAAGGACAGTACC	+
9.10724	chr9	107239975	107239996	ATCAGCACCACGGAGAGCTCC	+
10.1278	chr10	127811949	127811970	TCCAGCACCATGGAGAGAGCC	+
4.1544	chr4	154399154	154399175	CTCAGCAGAGGGGACAGTTAA	+
15.7858	chr15	78577340	78577361	TTCAGAACTATGGACAGAGCC	-
1.17733	chr1	177328765	177328786	TTCAGCACCGTGGACCGCGGC	+
1.74474	chr1	74476032	74476053	GGCTGGACCTAGGAGAGCGCT	+
11.5273	chr11	52736990	52737011	GTCAGGACCAAGGTCAGTACC	+
17.8292	chr17	82919340	82919361	TTCAGGACCCAGGACAGCACC	-
1.56783	chr1	56783631	56783652	TTCAGTACCATGGACAGGACT	-
7.29175	chr7	29178183	29178204	TCTAGCACCCTGGATAGCTCC	+
2.38235	chr2	38240137	38240158	ATCAGAACCACGGACAGCAAC	+
2.30765	chr2	30764981	30765002	TTCAGGACCAGAGACAGCGCT	-
8.87901	chr8	87901538	87901559	ATCAGCACCGCGGAGAGCCCT	+
13.4246	chr13	42458093	42458114	ATCAGGACCATGGACAGTAGC	-
1.12222	chr1	122218063	122218084	TTCAGCACCACGGTCAGCGCC	-
4.1378	chr4	137797325	137797346	TCCAGCACCCCTCCCAGCTCC	+
13.542	chr13	54203413	54203434	CTCAGAACCCAGGGGAGCTGT	-
6.33053	chr6	33056832	33056853	CTCAGCTGCTTTGACAGCTCT	+
13.1066	chr13	106563169	106563190	TTCAGCACCCGGGACAGCTCT	-
16.568	chr16	5680661	5680682	GTCAGCACCACGGACAGCTAC	+
12.5652	chr12	56518114	56518135	CCCAGCACCGGGGACGTGGTC	-
17.2554	chr17	25541310	25541331	AGCAGCACCACGGACAGCTCC	-
4.47013	chr4	47014127	47014148	GGCAGTACCTTGGACAGCTCC	+
11.8476	chr11	84760317	84760338	TTCAGCACCACAGGGTGGACA	-
9.65917	chr9	65920862	65920883	CTCTGGACCTGAGGCAGGGGC	-
17.2377	chr17	23770653	23770674	TTCAGCACCATGAACAGCACC	+
7.14007	chr7	140070755	140070776	TTCAGCACCATGGTCACCTCC	-
13.569	chr13	56905214	56905235	TTCAGCACCACGGAGAGCGGC	-
6.87965	chr6	87970726	87970747	TTCAAAACCCTCGACAGCTGG	-
2.16325	chr2	163256283	163256304	GCCAGCACCAAGGACAGCGCC	-
6.91801	chr6	91805282	91805303	GTCAGTACCCTGGACAGCTCC	+
7.34408	chr7	34411678	34411699	TTCAGGACCACGGACAGCTAC	+
1.12231	chr1	122308710	122308731	TTTAGGACCATGGATAGATCC	-
8.81325	chr8	81327624	81327645	TTCAGCACCATGGCCAGTAAC	-
8.12672	chr8	126724770	126724791	GTCAGCACCATGGACAGCATC	-
9.64461	chr9	64464733	64464754	CTCAGCACCTTGGACAGCACC	+
9.21695	chr9	21700927	21700948	GTCAGCACCAAGGACAGAGGC	-
8.19917	chr8	19919573	19919594	AGCACCACCATGGCCAGGTTT	+
3.19886	chr3	19886779	19886800	TTCAGCACCGCGGACAGCGTC	-
16.3546	chr16	35461408	35461429	TTCAGCAACTAGGATAGGTAG	+
4.15112	chr4	151125597	151125618	TTCAGCACCCTGGATGGCGCT	+
2.24308	chr2	24310836	24310857	CACAGTACCTTGGACAGCACC	-
18.3787	chr18	37875091	37875112	TGCAGGACCATGGCCAGCCTC	+
11.1092	chr11	109201360	109201381	TCCAGCACCCCTGACTGCCCT	-
Y.62975	chrY	72164	72185	TTCAGAGACAGAGACAGAGAC	-
1.15472	chr1	154718624	154718645	TTCAGCACCACCGCCTGTGGA	-
11.8213	chr11	82129509	82129530	TTCAGGACCGTGGACAGAGCC	+
13.9598	chr13	95979189	95979210	TTCAGCACCGTGGATAGCTCT	-
11.6166	chr11	6167025	6167046	GTCAGAACCATGTACTGCAAC	+
7.12725	chr7	127246254	127246275	GCCGCCACCGTGGACAGCTCC	+
4.12036	chr4	120364103	120364124	AGCAGCACCAAGGACAGCGGC	-
11.6027	chr11	60272323	60272344	TCCAGCACTACAGAAAGTGCC	+
13.5975	chr13	59755966	59755987	CTCAGCACCTCGGAAAGCTCC	+
7.30193	chr7	30193180	30193201	TCCAGCACCATGGACAGCGTC	-
5.14666	chr5	146664807	146664828	TTCAGGACCGCGGACAGCTCC	-
10.1101	chr10	110080802	110080823	ATCAGCACCATGGACAGCAGA	-
7.11301	chr7	113015143	113015164	TTCATAGCCCAGGACAGGTGC	-
5.12864	chr5	128638234	128638255	TTCAGGACCAAGGACAGTTCC	+
12.8788	chr12	87883489	87883510	TCTAGCACCATGGACAGCAGA	-
9.54067	chr9	54069206	54069227	GCTGCCACCATGGACAGCTCC	+
5.12919	chr5	129194029	129194050	GCCAGCACCATGGACAGAGTC	-
17.935	chr17	93502708	93502729	ACCAAGAGCCTGGACAGCACC	+
11.1184	chr11	118401041	118401062	TTCAGCACCAGGGACAGTAAC	-
4.13833	chr4	138331877	138331898	GTCAGCACCAAGGAGAGCTCC	+
17.2958	chr17	29582853	29582874	ATCAGGACCAGGGAAAGGGCT	+
7.63323	chr7	63323883	63323904	GGCAGCACCGTGGCCAGCGCC	-
15.6213	chr15	62126991	62127012	TTCAGGACCAAGGACAGTATC	+
7.12219	chr7	122199727	122199748	CCTAGGACCAAGGACAGAGGC	-
10.7642	chr10	76421942	76421963	TGCAGCACCATGGACAGAGAC	-
7.78367	chr7	78371538	78371559	TTCAGCACCATGGCCAGGGCT	-
14.2888	chr14	28878524	28878545	TTCAGAACCTGGGACAGAGAT	+
17.3871	chr17	38715447	38715468	TTCAGCACCAGCGACAATGGA	-
9.48649	chr9	48650676	48650697	TTCAGCACCACGGCTAGCACC	-
7.13792	chr7	137922546	137922567	TTCAGGACCACAGACAGCTCC	+
4.61743	chr4	61743489	61743510	ATCAGCACCGTGGACAGCTCC	-
2.18124	chr2	181243607	181243628	GCCAGCACCATGGCCAGCACC	-
4.44598	chr4	44599882	44599903	GTCAGGACCAAGGACAGCAGC	-
6.11514	chr6	115144618	115144639	ATCAGTACCCTGGAGAGCTCC	+
12.3955	chr12	3955635	3955656	TTCAGAACCTTGGACAGTTCC	-
12.1033	chr12	103350806	103350827	TTCAGCACCGGGGACAGCGCC	-
4.13038	chr4	130387535	130387556	TTTAGCACCTCGGACAGCTCC	-
11.103	chr11	103026559	103026580	TTCCCTACCTTGGACAGCTCT	+
4.15113	chr4	151130897	151130918	GGCAGCACCACGGACAGCGCC	-
1.70659	chr1	70658973	70658994	CTCAGCACCACGGACAGCGCC	-
3.88076	chr3	88079587	88079608	TTCAGCACCAGGGACAGCGCC	+
2.16485	chr2	164851856	164851877	ATCAGCACCAAGGACAGCGCT	+
19.244	chr19	24405527	24405548	TTCAGCAGCCATGCTAGGGCT	-
14.3378	chr14	33777536	33777557	GTCAGCACCCTGGACGGCGCC	-
19.4132	chr19	41319972	41319993	CCCAGGACCATGGATAGCACT	-
8.12561	chr8	12560702	12560723	CTCAGGACCAGGGCTGGCCAC	+
4.13952	chr4	139521648	139521669	GTCAGCACCAAGGACAGAGGA	-
15.756	chr15	75601928	75601949	TCCAGGACCCCGGACAGAGAT	-
11.7499	chr11	74989716	74989737	ATCAGCACCGCGGACAGCGGC	-
5.12378	chr5	123785579	123785600	GACAGGGCCATAGACAGGGCT	-
6.12773	chr6	127733592	127733613	TTCAGCACCAGGGACAGCGCC	-
4.15275	chr4	152751422	152751443	CTCAGGACCAGGGACAGCAGC	+
5.14267	chr5	142672846	142672867	CTCAGCACCTAGGGCAGAGGC	-
5.11681	chr5	116815095	116815116	TTCAGCACCATGGAGAGCCTC	+
1.13437	chr1	134369019	134369040	AGCAGGACCTGGGACAAGTGT	+
7.12246	chr7	122462165	122462186	CTCAGCACCACGGACCTCAGC	+
Y.457343	chrY	465039	465060	CTAAGTACCTAAGACAGAAAC	+
8.12214	chr8	122144825	122144846	TTCAGCACCGTGGCCAGAGGC	+
8.8736	chr8	87361564	87361585	TTCAGCACGCTGGACAGCACC	+
4.10958	chr4	109585968	109585989	TTCAGAACCATGGATAGCTCC	-
9.95369	chr9	95369519	95369540	TTCAGCACCGAGGCCAGGCAC	-
13.5799	chr13	57988753	57988774	TCCAGAACCACGGACAGCGCC	-
5.71407	chr5	71407206	71407227	GTCAGCACCAAGGACAGAGAC	-
9.5646	chr9	56462512	56462533	CTCAGTTCCTAGGCCAGGGAA	+
5.12068	chr5	120684802	120684823	TTCAGCACCGCGGACAGCTCC	+
11.9687	chr11	96876247	96876268	ATCGACACCTTGGACAGGTCT	-
12.1079	chr12	107918226	107918247	TTCAGCACCACGGACAGCGAC	+
9.11924	chr9	119237841	119237862	TCCAGAACCATGGACAGCTCC	+
4.13696	chr4	136957087	136957108	ATTAGCACCTCGGACAGCTGC	-
4.65468	chr4	65469402	65469423	TTCAGTACCACAGACAGCTCA	+
3.88083	chr3	88083406	88083427	TTCAGGACCCTGGGCAGTGCT	-
7.12478	chr7	124780804	124780825	ATCAGGACCCTGGACAGTGTT	-
18.2564	chr18	25643648	25643669	GTCAGAACTTCGGACAGCTCC	-
1.16598	chr1	165979520	165979541	TTCAGGACAATGGACAGCAGT	+
7.12674	chr7	126743423	126743444	GACAGAACCAGAGACAGGGAC	+
5.93727	chr5	93729153	93729174	GCTAGCACAGTGGACAGCTCC	+
15.8464	chr15	84641337	84641358	ATCAGGACCCAGGACAGCAGA	-
17.5207	chr17	52068518	52068539	TTCAGGACCACGGTCAGGTCC	+
1.16697	chr1	166969024	166969045	TTCAGCATAAAGCCCAGCACC	+
5.14695	chr5	146955093	146955114	TTCAGGACCGCGGACAGCACC	-
2.13165	chr2	131649595	131649616	TTCAGCACCTCGGAGAGGGGC	+
8.12454	chr8	124539977	124539998	TTCAGCACCTTGGACCAGACT	-
12.8124	chr12	8126022	8126043	ATCAGCACCTTGGAGAGCTCC	+
10.947	chr10	94705628	94705649	TCCAGCACTTGGGACAGAGGC	+
8.89403	chr8	89403169	89403190	TCCAGGACCTTGGAGAGCTCC	+
11.6192	chr11	6192162	6192183	GCAGGCACCAAGGTCAGCGCC	-
4.13618	chr4	136179336	136179357	GTCAGGACCCTGGACAGCTCA	-
19.4395	chr19	43956389	43956410	GTCAGGACCTTGGCCAGAGCC	+
11.8323	chr11	83237677	83237698	TTCAGGACCTTGGACAGCGAC	-
12.7675	chr12	76756425	76756446	TTAAGCATCCTGGGCAGGGCT	-
12.4384	chr12	43843253	43843274	GCCCAGACCATGGACAGCACC	-
5.30861	chr5	30862051	30862072	ATCAACCCCTGGGACAGCAGG	-
8.36029	chr8	3603564	3603585	GTCAGCCCCTGGGACAGGCCT	-
5.12343	chr5	123431831	123431852	ATCAGCACCAGGGACAGAGCG	-
8.87835	chr8	87837451	87837472	TTCAGCACCGTGGACAGTAGC	-
18.3226	chr18	32263118	32263139	GTCGCCACTGTGGACAGCTCC	+
10.3966	chr10	39657175	39657196	CTCAGGACCAAGGCCAGAGCC	-
4.12483	chr4	124831297	124831318	TCTAGCACCATGGAGAGCGCC	+
8.97371	chr8	97371417	97371438	TTCAGAACCATGGAGAGCGAC	-
X.156719372	chrX	156719850	156719871	TTCAGAACCCTGGAGAGCTCC	+
13.7001	chr13	70012917	70012938	GTCAGGACCAAGGACAAAGAA	-
5.26866	chr5	26866537	26866558	CTCAGCACCAAGGACAGCGAC	+
10.1227	chr10	122662446	122662467	ATAAGCACCTTGGACAGGGGA	-
9.45069	chr9	45070120	45070141	TCTTACACCATGGACAGAGGC	+
7.1319	chr7	131898647	131898668	GCCAGGACCAAGGACAGCTCC	-
5.13483	chr5	134829653	134829674	CTCAGGACCTAGGACAGCACC	+
4.91956	chr4	9196556	9196577	TTCAGCCGCGAGGACACCTGC	+
2.15634	chr2	156344470	156344491	TTCAGCACCATGGCCAGCGGC	+
8.90416	chr8	90421455	90421476	CTTAGCACCATGGACAGAGGC	+
2.28272	chr2	28273594	28273615	GTCAGGAGCCTGGAGAGGGGA	-
18.8036	chr18	80360965	80360986	AGCAGGACCAAAGGCAGCTGT	+
11.1187	chr11	118743338	118743359	TTCAGAACCATGGACAGAAGC	-
13.1085	chr13	108539904	108539925	TTCAGTACCATGGAGAGAGCA	+
14.6703	chr14	67033816	67033837	CTCAGAACCATGGACAGAAGC	+
9.58638	chr9	58639995	58640016	TTCAGCACCATGGACAGTGTC	-
6.28398	chr6	28400660	28400681	TTCAGCACCATGGGCAGGACA	+
6.39934	chr6	39940397	39940418	TGCAGAAACCCAGACAGGGAC	+
5.12441	chr5	124409103	124409124	GTCAGTACCCTGGACAGTTCT	-
4.10307	chr4	103070073	103070094	TTCAGTACCATGGAGAGCAGC	-
7.1318	chr7	131799083	131799104	ATCAGCACCACGGGGGTGGAC	-
19.4707	chr19	47069985	47070006	ATCAGCACCTCGGACAGCGCC	-
6.39801	chr6	39801730	39801751	TTCAACACCATGGACAGGTCG	-
15.8275	chr15	82749054	82749075	CCCAGCACCCTGGACAGCACC	-
11.1	chr11	100019748	100019769	ATCAGCACCACGGAGAGCACC	-
9.743	chr9	74300242	74300263	GTCAGGACCATGGACAGAGAA	+
9.4631	chr9	46313410	46313431	GCCAGAACACCTGACAGAAGC	-
8.10858	chr8	108582990	108583011	CTCAGCACCACGGACAGCGGC	+
11.3624	chr11	36239931	36239952	TTCAGGACCATGGAGAGCAGT	-
15.8391	chr15	83914285	83914306	GCTGGCACCACGGACAGCTCC	+
5.11709	chr5	117090978	117090999	TTCAGAACCACGGACAGAGAC	+
4.15233	chr4	152326488	152326509	GTCAGAACCTGGGACAGAGGC	-
8.17943	chr8	17945057	17945078	CTCAGAACCCTGGACAGTTCA	-
16.2192	chr16	21922688	21922709	TACAGCACCTTGGAGAGCAGA	+
14.5093	chr14	50933817	50933838	TTCAGTACCATGGAGAGTGCA	+
4.1449	chr4	144900266	144900287	TTCACAACTAAGGACAGCAAG	-
7.12022	chr7	120217970	120217991	GTCAGGACCACGGACAGCTTC	-
6.11324	chr6	113247928	113247949	TTCAGGACCATGGATAGTTCT	+
18.6511	chr18	65109909	65109930	CTGAGACCCAGGGACAGCACC	-
11.5725	chr11	57250529	57250550	TTCAGGACCATGGAAAGCTCC	-
13.5438	chr13	54381348	54381369	TTCAGCACCACAGCGAGCGGG	-
5.37532	chr5	37531818	37531839	TTCAGGACCATGGAGAGTTCC	-
4.1522	chr4	152201513	152201534	TTCAGCACCACGGAGAGCTCC	+
8.58832	chr8	58832901	58832922	TTCAGCACCTCAGACAGCTCC	-
7.16028	chr7	16030325	16030346	TTCAGCACCTTGGAAAGCAAA	-
11.5574	chr11	55741117	55741138	TTCAGCACCACGGACAGCAAC	-
19.6499	chr19	6502785	6502806	CTCATCACCATGGACAGCGCC	-
7.11815	chr7	118150313	118150334	TTCAGCACCTCGGAGAGCATC	-
13.101	chr13	101000873	101000894	TCCAGAACCATGGAGAGCTCC	-
9.43665	chr9	43666185	43666206	TCCAGGACCCAGGACAGCTCC	-
7.18377	chr7	18379139	18379160	ATCAGGACCTTGGACAGATCT	+
2.92868	chr2	92872678	92872699	TTCAGCACCGCGGACAGCGCC	-
11.5169	chr11	51687517	51687538	GTCAGGACCCTGGACAGGGCT	-
14.7895	chr14	78950175	78950196	GTCAGCACCTCGGACAGAGAC	+
4.14072	chr4	14072786	14072807	ATCAGCACCACGGACAGTGCC	-
8.11529	chr8	115290242	115290263	ACCAGCACCATGGACAGCAGA	-
5.10012	chr5	100124540	100124561	GGCAGCACCTTGGACAGTGAC	-
10.7912	chr10	79121288	79121309	TTCAGGACCACGGACAGCTCC	+
11.7831	chr11	78312274	78312295	TTCAGGACCAAGGACAGGGCA	-
12.1007	chr12	100669235	100669256	TTCAGGACCACGGAGAGCTCC	+
12.871	chr12	87104442	87104463	CTCAGGAGCTGAGACAAAGTC	-
8.97916	chr8	97917707	97917728	TTCAGCACCACGGAGAGCGGC	+
2.15864	chr2	158642683	158642704	ATCAGCACCACGGACAGAGGC	-
2.15198	chr2	151980212	151980233	GGCAGTACCAAGGACAGGGGC	+
9.12164	chr9	121640093	121640114	GTCAGCACCTTGGACAGCAGC	-
9.10045	chr9	100452911	100452932	GTGAGCAGCGCGGCCAGCAGA	+
2.12105	chr2	121049879	121049900	TTCAGCACTAAGTAGAGGACA	-
5.11353	chr5	113532639	113532660	TTCAGCACCAAGGACAGGGGC	-
15.7378	chr15	73782891	73782912	CTCAGGACCTTGGACATGACA	+
X.20077382	chrX	20078088	20078109	TTCAGCACCGCGGTCAGAGCC	-
4.12438	chr4	124384784	124384805	TTCAGCACTGCGGACAGTTCC	-
16.8878	chr16	8879806	8879827	GTTGTCACCATGGACAGAGCC	+
5.10047	chr5	100469830	100469851	CTCAGCACAAAGGAGATCAAT	-
12.1122	chr12	112204702	112204723	CTCAGGACCATGGACAGCTGG	-
7.98313	chr7	98315343	98315364	GTCAGCACTGTGGACAGCTCT	-
1.195	chr1	195002347	195002368	TTCAGAACCCTGGAAAGCACC	-
16.3522	chr16	35222308	35222329	TTCAGTACCTTGGACAGAGCC	+
1.72468	chr1	72470349	72470370	TTCAGCACCTGGGTGAGTGGA	+
10.2577	chr10	25771674	25771695	TTCAGCACCACGGACAGCATA	-
6.12843	chr6	128435222	128435243	TTCAGCACCACGGACAGCTCT	-
12.1092	chr12	109233643	109233664	CTCAGAACCATGGAGAGCTAC	+
11.4358	chr11	4362469	4362490	GTAAGCAACAAAGACAGCGGT	+
5.15006	chr5	150058612	150058633	CTCAGCACCTTGGAGAGTGTC	+
5.93429	chr5	93433446	93433467	TGCACCACCGCGGACAGCTCC	+
13.5427	chr13	54270069	54270090	CTCAGTACCTTGGATAGCACC	-
16.9316	chr16	9316869	9316890	CTGGGCACCATGGACAGATCC	+
4.13971	chr4	139710094	139710115	GTTAGCACCCTTGCCAGCCTC	+
9.10734	chr9	107345146	107345167	TTCAGTACCCTGGATAGAGGC	-
6.36306	chr6	36308311	36308332	TTCAGCACTAGGGACAGTGCA	-
10.4277	chr10	42769727	42769748	TCTAGCACCTCGGAGATCAAG	+
13.2127	chr13	21266982	21267003	TACAGGACCAAGGAGAGATCC	-
13.5477	chr13	54768132	54768153	GTCAGCACCAAGGCCAGAGCG	-
12.1088	chr12	108776204	108776225	GTCAGCACTTCGGAGAGCAGC	+
7.27897	chr7	27900820	27900841	GTCAGAACCTGGGACAGCACC	+
5.12785	chr5	127850481	127850502	TTTAGCACCATGGACAGACCC	-
11.9381	chr11	93812763	93812784	TCCAGGGCCCGGGACAGTGCT	+
8.12184	chr8	121837924	121837945	TTCAGGACCGTGGACAGCGCC	+
3.85231	chr3	85231683	85231704	TTCAGGACCAAGGACAGTGGT	-
9.10881	chr9	108812889	108812910	GCGAGTACAATGGACAGCAGC	+
8.77746	chr8	77748078	77748099	GGCAGCACCTTGGACAGCGCC	+
5.12127	chr5	121270230	121270251	GTCAGTACCACGGACAGCACC	+
5.33314	chr5	33316150	33316171	AGAAGAACCTTAGACAGCAAC	+
17.6987	chr17	69874106	69874127	GCCAGGACCAAGGCCAGCGGC	+
8.28693	chr8	28694242	28694263	AGGAGTACCATGGGCAGCGGC	-
2.16457	chr2	164570228	164570249	GTCGGCAACTGAGCCAGAGCC	+
4.12398	chr4	123981654	123981675	TTCAGGACCTTGGACACCAGA	-
12.1132	chr12	113246156	113246177	GCCAGGACCCTGGAGAGTGAC	+
17.2745	chr17	27452096	27452117	GTCAGCACCTTGGAGAGAGCC	+
9.10868	chr9	108683140	108683161	TTCAGCACCGTGGGCAGCACT	+
12.3101	chr12	31016862	31016883	CTCAGGACCATGGTCAGCACT	+
5.14653	chr5	146531972	146531993	GTCGGAACCCTGGACAGCTCC	-
11.104	chr11	104014156	104014177	TCCAGGACCTTGGACAGTACC	-
11.3564	chr11	35642478	35642499	GTCAGCACCAGGGACAGCTAC	+
12.3367	chr12	33670098	33670119	CACAGGACCTTGGAGAGCTCC	+
11.8233	chr11	82331133	82331154	GTCAGCACCATGGACAGTGGC	-
X.96021895	chrX	96022380	96022401	TTCAGCACCAGGGGCAGTCTT	+
7.2887	chr7	28870214	28870235	TCCAGGACCCTGAACAGCATA	-
15.9952	chr15	99525542	99525563	ATCTTGACCATGGACAGCTCC	-
10.115	chr10	114991591	114991612	TCGGGCACCATGGACACCTCC	-
18.6668	chr18	66686498	66686519	ATTGCCACCATGGACAGCTCC	+
6.48482	chr6	48482615	48482636	GCCACCACCATGGACAGCTCC	-
4.22735	chr4	22736641	22736662	GTCAGTACCATGGATAGCTCC	+
14.6708	chr14	67079053	67079074	GGCAGCACCAAGGACAGCGCC	+
13.2528	chr13	25276686	25276707	TTCAGGACCTTGGAGAGCTCC	-
7.13968	chr7	139679184	139679205	GGCAGCACCGCGGACAGTTCC	+
1.19417	chr1	194173282	194173303	TTCAGGACCATGGACAGTTCT	-
5.38766	chr5	38766141	38766162	GGCAGCACCAGGGACAGCTCT	-
15.8925	chr15	89249338	89249359	GGCAGGGCCTCGGAGAACACC	+
11.1006	chr11	100612698	100612719	TTCAGAAACATGGTGAGGACT	-
5.37599	chr5	37601749	37601770	TGCAGCACCGTGGACAGCGTA	+
5.1108	chr5	110798829	110798850	ACGAACACCATGGACAGCTCC	+
1.84959	chr1	84959922	84959943	CTCAGCACCATGGACAGTTCA	-
10.1271	chr10	127106504	127106525	TTTGACACCATGGACAGCTCC	+
18.3669	chr18	36687362	36687383	CTCAGTACCAAGGGCAGGGAC	-
4.12475	chr4	124748662	124748683	TTCAGCACCACGGGGAGTTCC	+
7.40533	chr7	40535924	40535945	TTCAGTACTTAGGACAGCTCC	+
15.8724	chr15	87244903	87244924	TCCAGCACCATGGATAGCCAC	-
17.2794	chr17	27944540	27944561	GACAGCACCTTGGACAGAGCA	-
19.2346	chr19	23463235	23463256	GACAGCACCTTGGATAGCTCC	+
7.49777	chr7	49778615	49778636	TTCAGTACCACGGACAGTACC	-
4.14707	chr4	147073633	147073654	TTCAGCACCATTGACAGCGAC	-
7.12329	chr7	123294668	123294689	GTCAGCACCATGGACAGAGGA	-
15.276	chr15	27599901	27599922	TTCAGCACCACGGACAGGTCC	+
17.3471	chr17	34711666	34711687	TTCAGCACCATGGTCGGGGCA	-
17.91	chr17	91001212	91001233	CGCAGTACCATGGAGAGCGGC	+
18.2502	chr18	25019737	25019758	ATTGGTACCACGGACAGATGC	+
5.11523	chr5	115230370	115230391	ATCAGGACCTTGGACAGAAAA	+
1.75062	chr1	75063125	75063146	ACCAGCACCAAGGCCAGTACC	+
1.93801	chr1	93801880	93801901	CCTGGTACCTTGGACAGTGCC	-
11.5552	chr11	55525950	55525971	GTCAGAACCTCGGACAGCTCA	-
5.11752	chr5	117525925	117525946	GCTAGGACCATGGACAGCTCT	-
7.30142	chr7	30143172	30143193	TTCAGCACCACGGAAAGCTCC	+
5.11427	chr5	114276315	114276336	ATCAGGACCAGGGACAGCTCC	-
8.12927	chr8	129268488	129268509	ATCAGGACCTCGGTCAGCAGC	-
4.13963	chr4	139630368	139630389	GTCAGCACCACGGACAGCTCC	+
4.15808	chr4	15808437	15808458	AGCAGCACCGCGGACAGCGCC	+
2.17039	chr2	170387451	170387472	CTCACCACCAAGGACAGTTCT	-
3.87118	chr3	87119421	87119442	TTAAGGACCCTGGACAGTGAG	+
5.24628	chr5	24628016	24628037	TCCAGTATCAAGTACAGGGTC	+
12.103	chr12	102956287	102956308	TTCAGCACCTCGGACAGCACC	+
4.13551	chr4	135516936	135516957	TTTAGGACCAAGGACCACAGC	-
10.4058	chr10	40578256	40578277	CTCAGGACCATGGACAAAGAC	-
11.1002	chr11	100240803	100240824	ATTAGCACCAAGTGCAGGTTC	-
2.93703	chr2	93705160	93705181	TTCAGCACCCTGGACCTCAGG	-
11.8015	chr11	80149095	80149116	CCTTGCACCATGGACAGCGCC	+
7.11681	chr7	116813050	116813071	TTCAGCACCAGGGACAGCACC	-
1.13295	chr1	132954170	132954191	CCCAGCACCAAGGCCAGAGGC	-
18.3613	chr18	36130782	36130803	ATCAGCACCATGGAGAGTGCT	-
7.13901	chr7	139006958	139006979	GTCAGCACCTAGGACAGTGCC	-
11.1193	chr11	119309068	119309089	CTCACCACTGTGGACAGCTCC	+
6.11393	chr6	113928763	113928784	GTCAGGACCCTGGAGAGCTCT	+
1.91608	chr1	91613213	91613234	TTCAGGACCCTGGACAGGGAC	+
2.92471	chr2	92472708	92472729	TTCAGCACCCAGGACAGCTCC	+
1.1596	chr1	159605068	159605089	CTCAGCACCTCGGAGAGCGCT	-
19.4231	chr19	42309413	42309434	ATCAGCACCGCGGACAGCCCC	+
3.1054	chr3	105403491	105403512	TTCAGCACCACGGACAGCACC	-
11.3673	chr11	3674793	3674814	TTCAGCACCGCGGACAGCGGC	+
6.11796	chr6	117967108	117967129	ATCAGCACCAAGGACAGCAAC	-
7.10564	chr7	105635841	105635862	GGCCGCACCACGGACAGCGCT	+
8.12205	chr8	122050232	122050253	CTCAGGACCATGGACAGCACC	+
2.31461	chr2	31463631	31463652	ATCAGCACTGGGGACAGATCC	-
2.15283	chr2	152830769	152830790	GCTTGCACCTTGGACAGGTCC	-
11.1037	chr11	103736924	103736945	GTCAGCACCATGGACAGTATC	+
9.10675	chr9	106747586	106747607	GCCAGCACAAAGGACAGCTCC	+
13.5395	chr13	53955767	53955788	CTCAGCACTAAGGACAGCTCC	+
2.29855	chr2	29857606	29857627	TTCAGAACCTTGGACGGGGAC	+
17.4594	chr17	45943205	45943226	ACCAGCATCTAGGAGAGCGAG	-
2.17954	chr2	179545502	179545523	ATCAGCACCATGGACAGCAAC	-
2.29413	chr2	29415520	29415541	TTGAGCACCTTGGACAGAGCA	+
4.12597	chr4	125975498	125975519	GTCAGAACCAGGGACAGCTCC	-
12.1134	chr12	113356891	113356912	ACCAGCCCCATGGCCAGCTGG	+
7.79428	chr7	79429339	79429360	TTCAGCACCACTAAAAGAACA	-
16.9739	chr16	97391830	97391851	TTCGGCACCTTGGAGAGCATC	+
17.1277	chr17	12767559	12767580	GCCACCACCTTGGACAGTTCT	-
12.7082	chr12	70827236	70827257	TTCAGCACCGGGCCTAGGGAA	+
9.43448	chr9	43449609	43449630	TTCAGCACCACGGACAGAGTC	-
15.8771	chr15	87714959	87714980	GAAAGTACCATGGACAGCGTC	-
9.5071	chr9	50710353	50710374	GTCAGAACCTTGGAGAGTTCC	-
1.18292	chr1	182920859	182920880	GTTAGCACCATGGAGAGCTCC	-
1.17738	chr1	177386114	177386135	GATAGCACCTCAGCCAGAGCC	+
7.14397	chr7	143969646	143969667	CTAAGTACCACGGACAGCTCT	-
1.17914	chr1	179145310	179145331	TTCAGAACCTTGGAGAGCACC	+
5.11621	chr5	116207113	116207134	TTCAGAACTCTGGACAGCACC	+
4.13772	chr4	137724261	137724282	ACCAGCACCAAGGCCTGAGAA	-
11.97	chr11	97001164	97001185	GCCAGCACTCTGGACAGTTCC	+
4.15424	chr4	154241479	154241500	TTCAGCACCGAGGACGGCGGA	+
7.10699	chr7	106993183	106993204	AGCAGGACCCTGGACAGCACT	+
11.5419	chr11	54187325	54187346	TTCAGGACCTTGGCCAGCACC	+
5.23925	chr5	23926665	23926686	ATCCGCACCATGGAGAGCTCC	-
15.7451	chr15	74513113	74513134	TTCAGCACCTTGGACAGAGAA	+
8.11422	chr8	114225032	114225053	TTCAAGACCTCAAACAGAGAA	-
7.43793	chr7	4379475	4379496	TTCAGACCCTCGAGCAGATCT	-
2.90979	chr2	90980854	90980875	TTCAGCACCAAGGGCAGAGGA	-
17.5229	chr17	52289240	52289261	AGCAGCACCATGGATAGCTAC	+
10.8702	chr10	87016690	87016711	GCCAGGACCAAGGACAGCTCC	+
18.8178	chr18	81780212	81780233	CCCAGCACCTTGGACAGCAGC	-
8.90589	chr8	90590631	90590652	GGCAGGACCATGGACAGGTAC	-
4.12506	chr4	125058893	125058914	GTCAGCACTAGGGATAGCTCC	-
5.13598	chr5	135981353	135981374	AATAGTACCATGGACAGATCT	-
14.694	chr14	69403818	69403839	TTCAGCACCGTGGACAGCATC	+
5.45815	chr5	45818128	45818149	TTCAGCACCATGGGCAGTTCC	+
15.7246	chr15	72464963	72464984	GTCAGCACCTTGGACAGAGAT	-
5.29029	chr5	29031464	29031485	AACAGGACCATGGACAGAGCT	-
7.34677	chr7	34678796	34678817	CTCAGGACCTTAGGAAGAGCA	-
1.19544	chr1	195439734	195439755	TTCAGGACCATGGACAGGGCA	-
2.16315	chr2	163150221	163150242	TTCCAGACCTTGGACAGCAGC	-
5.7834	chr5	78340828	78340849	TTCAGGACCGCGGTCACCAGC	-
13.5601	chr13	56006311	56006332	CTCAGCACCATGGACATCACC	-
9.42402	chr9	42403901	42403922	CTAGGTACCATGGACAGCTCC	-
5.63965	chr5	63968418	63968439	ATCAGCACCATGGATAGAGCC	+
12.1006	chr12	100622791	100622812	TGCAGCGCCACTGAAAGCGTC	+
8.74256	chr8	74260288	74260309	GATAGCACCATGGACAGGGAA	-
9.34662	chr9	34662848	34662869	TTCAGCACCACGGACAGAGCC	-
15.7854	chr15	78540433	78540454	CCCAGCACCTTGGACAGAGCA	-
14.741	chr14	74101115	74101136	GCTAGCACCATGGACAGCTGC	+
3.8985	chr3	89850380	89850401	TTCAGCACCACGGACAGCGCT	-
4.14238	chr4	142383573	142383594	GTGAGGACCTTGGAGAGAGCA	+
19.4238	chr19	42379401	42379422	TTCAGCACCCTAGACAGCGAC	-
2.3216	chr2	32161753	32161774	TTCAGGACTGAGGCCAGCACT	-
9.62945	chr9	62945203	62945224	TTCAGCACCGCGAACAGCAGT	-
3.88304	chr3	88306951	88306972	TCCAGCACCACGGACAGCTCC	+
4.90871	chr4	90871687	90871708	ATTAGTACCATGGACAGAGAC	+
17.4638	chr17	46384257	46384278	TTCAGCACCTAGAACAGCTCC	-
5.37297	chr5	37298241	37298262	TTCAGCACCTCGGAGAGTTCA	+
5.13731	chr5	137314900	137314921	TTCAGCACGCTGGACAGCGCC	-
11.1192	chr11	119205919	119205940	TCCAGCACCTTGGACAGTATC	-
1.16891	chr1	168916349	168916370	GTCAGCACCTCGGACAGTTCC	-
14.6143	chr14	61435688	61435709	TTCAGCACCAAGGCTAGCTCA	-
Y.1771421	chrY	1775810	1775831	TTCAGCAGCATGTAGGGCACT	-
2.32838	chr2	32840222	32840243	GCCAGCACCAAGGACAGCACC	+
1.85058	chr1	85058811	85058832	CTCAGCACCATGGACAGTTCA	+
14.785	chr14	78504016	78504037	GTCAGCACCTCGGACAGGGAC	-
9.451	chr9	45100793	45100814	TCCAGAACCTTGGAGAAGGGC	+
4.11739	chr4	117391502	117391523	GTCAGGACCACGGACAGCGCA	-
11.9813	chr11	98130330	98130351	TTCAGCACCACGGACAGAGAC	-
16.1041	chr16	10415584	10415605	GTCAGAACCATGGACAGCTCC	+
16.2848	chr16	28479350	28479371	TTCAGCACCAAGGACAGAGAT	+
4.15045	chr4	150448485	150448506	TTCAGAACCAGGGACAGCGCC	-
1.39595	chr1	39595295	39595316	TCCAGCAGCGCGGGCAGCGCC	+
11.1184	chr11	118370771	118370792	GGCAGAACCCAGCACAGCAGC	+
10.8043	chr10	80434125	80434146	CCCAGCACCAGGAACAGCACC	+
10.4414	chr10	44141499	44141520	TTTAGGACCCTGGTCAGTTCC	-
11.5037	chr11	50365239	50365260	CTGAGCACCAAGGACAGCCAC	-
11.7941	chr11	79409896	79409917	GGCAGGACCACGGACAGGGTC	+
16.944	chr16	94398972	94398993	CGCCGCACCGTGGACAGCACC	+
7.96209	chr7	96209805	96209826	TTCAGCACCACGGACAGAGAA	+
7.18883	chr7	18885265	18885286	GTCAGTACCTTGGAGAGCGGC	+
7.15304	chr7	15306346	15306367	TTCAGCACCGCGGACAGCGCC	+
6.94103	chr6	94104024	94104045	TACAGCACCACAGCCTGCTCC	-
17.3572	chr17	35719085	35719106	CCCAGAACCTCAGACAAAAAA	-
9.46727	chr9	46732122	46732143	ATCAGCTCTTTGGACAGTTTC	+
15.7398	chr15	73980290	73980311	TTCAGCACCATGGACAGGTAG	+
2.17424	chr2	174238088	174238109	CTCAGGACCTGGGACAGCACC	-
11.1184	chr11	118361943	118361964	TTAAGGACCGTGGTCAGCTCC	+
11.7231	chr11	72310398	72310419	TTCAGGACCACGGAGAGCGTC	+
1.34523	chr1	34524220	34524241	GTCAGCACCACGGCCAGCTCC	-
16.8358	chr16	8360397	8360418	GCTAGAACCTTGGACAGCAGC	+
4.15267	chr4	152668049	152668070	TTCAGCACCAAGGTCAGAGGC	-
14.8546	chr14	85465753	85465774	CTCAGTACCAAGGACAGCGCA	-
6.28931	chr6	28932611	28932632	TTCAGCACCTCGGCGTGGACA	+
17.8826	chr17	8827737	8827758	GTCAGTACCTTGGAGAGAGGT	+
11.105	chr11	104981876	104981897	GTCAACACCTCGGTCAGCTCC	-
2.18013	chr2	180131812	180131833	CCCGCCACCACGGACAGCGCC	-
7.27972	chr7	27972741	27972762	GTCAGCACCACGGACAGCACT	-
14.6548	chr14	65482411	65482432	ACCCAAACCATGGACAGCGCC	+
14.6352	chr14	63522877	63522898	TTCAGCACCGAAGACAGCACC	-
3.14174	chr3	141748962	141748983	ATCAGCACCAAGGACAGAGCA	+
14.7593	chr14	75929641	75929662	TTCAGCACCAAGGAGAGTGAC	+
7.28213	chr7	28214531	28214552	TTCAGGACCACGGACAGGGGG	+
14.5398	chr14	53981416	53981437	TTCAGCACCGTGGAGAGCTCA	+
19.7207	chr19	7209279	7209300	TGCAGCACCTAGGACAGATCC	+
14.1024	chr14	102422199	102422220	TTCAGCACCATGGACAGGCAC	-
11.5909	chr11	59093245	59093266	GCCAGGACCTTGGACAGTGAT	-
2.1429	chr2	142898819	142898840	TTCAGCACCACGGACAGTTCC	+
19.4587	chr19	45867265	45867286	TTCAGCACCGTGGACAACGAC	+
19.4985	chr19	4992551	4992572	TTCAGCACCACGGACAGCGAC	-
7.99506	chr7	99506583	99506604	TTTAGTACCATGGACAGATCA	-
11.7193	chr11	71929683	71929704	ATCAGAACGCTGGACAGCTCC	-
12.107	chr12	107034337	107034358	TTCAGCACCAGGGACAGCGGG	+
9.4978	chr9	49781458	49781479	TCCAGGACCATGGACAGAGGA	+
14.3129	chr14	31296790	31296811	TCCAGCACCACGGACAGTTCC	-
2.22473	chr2	22473807	22473828	GGTAGCACCCTGGACAGCGCG	+
13.5933	chr13	59333251	59333272	CCAAGTACCATGGACAGCTAC	+
4.14863	chr4	148633138	148633159	TCCAGTGCTAGGGACAGAACC	+
11.8774	chr11	87737356	87737377	GTCAGCACCATGGACAGCGCA	+
19.4474	chr19	44745856	44745877	TTCAGAACCATGGACAGAGGC	+
16.3022	chr16	30224030	30224051	CTCAGCACCAGAGACAGTGGC	+
10.8418	chr10	84182809	84182830	GTCAGCACCAAGGCTGGAGAA	+
17.621	chr17	6213023	6213044	TTCAGCACCGCGGACAGATCC	-
5.3846	chr5	38462204	38462225	ACAGGCACCATGGACAGCACC	-
8.7441	chr8	74413016	74413037	GGCAGGACCATGGACAGCACC	-
16.5615	chr16	5616388	5616409	TTCAGCACTCTGGTCAGCTCC	-
15.7239	chr15	72395960	72395981	CTCAGCACCGTGGACAGCGCC	-
7.44312	chr7	44313818	44313839	TGCAGCACTCAGGACAGCCCC	-
7.45986	chr7	4599785	4599806	TCCAGCACCAAGGACAGAGCC	-
10.8865	chr10	88654517	88654538	TTCGGTACCATGGACAGCGCC	+
4.52748	chr4	52749057	52749078	GTGAGGAACTTGGACAGCACA	-
9.1086	chr9	108599450	108599471	GGTAGCACCATGGACAGCTCA	-
11.773	chr11	77305034	77305055	TTCAGCACCTGGACAAGGCCC	+
4.13093	chr4	130930169	130930190	TTCAGCACGCTGGACAGCTTC	+
17.3945	chr17	39453798	39453819	TTTAGCGCCGCGGTCAGTTGG	+
11.1064	chr11	106416629	106416650	TTCAGCACAAAGGACAGGGAT	-
12.1668	chr12	16679134	16679155	TTCAGCACCACGTGCACGGAC	-
13.116	chr13	11600203	11600224	TTCAGTACCACGGAGAGTTCT	+
15.8191	chr15	81907331	81907352	CTTTCCACCTTGGACAGCGCC	+
17.8528	chr17	85281706	85281727	TCCAGCCCCAGGTACAGCATT	-
18.382	chr18	38201499	38201520	TTCAGGACCATGGAGAGTGCC	+
1.36839	chr1	36840183	36840204	GCTGCCACCATGGACAGCAGC	+
4.14734	chr4	147340332	147340353	TTCAGCACCAAGGACAAGGAC	-
6.83893	chr6	83894054	83894075	CTCAGCACCTAGGACAGCACC	+
4.1468	chr4	146801120	146801141	TTCAGCACCACGGACAGGGCC	+
15.7439	chr15	74390485	74390506	CTCAACCCCAGGGCCAGAGGG	+
7.51488	chr7	51489878	51489899	TTCAGGACCACGGACAGAGGA	-
Y.1201568	chrY	1213758	1213779	ATCAGCACAACGTACAACCTT	+
9.21804	chr9	21804271	21804292	TTCAGCACCACAGACAGCGGT	+
6.12046	chr6	120458762	120458783	AGCAGCACCACAGACAGCGCC	+
1.12124	chr1	121244702	121244723	GTCAGGACCAGAGGGAGAATC	-
5.13613	chr5	136128229	136128250	TTCAGCACCACGGATAGCTGC	-
2.7036	chr2	70360536	70360557	TTCAGCACCGAGGACAGCGCC	-
Y.270302	chrY	277377	277398	GTCAGCACCAAGCGCAGTCGG	+
9.21154	chr9	21158596	21158617	TTCAGCACAAGGGACAGCGGC	-
5.11685	chr5	116852493	116852514	TTCAGCACTTCGGACAGCGCC	-
5.31413	chr5	31415784	31415805	TTCGGAACCACGGACAGCTCC	-
1.17853	chr1	178533953	178533974	TTCAGCACCACGGACAGCTCT	-
9.57266	chr9	57266330	57266351	TTTAGCACCACGGACAGCTCC	-
5.99945	chr5	99947757	99947778	TTCAGCACCATGGACAGACCC	+
11.813	chr11	81302657	81302678	ATCAGCACCTCGGACAGATCC	-
5.27366	chr5	27366274	27366295	CTCAGGACCCTGGAGAGCGAC	-
11.3593	chr11	35933796	35933817	TTCAGCACCATGGACAAACCC	+
12.1305	chr12	13054263	13054284	TGGGACACCTTGGACAGCTCC	-
18.3159	chr18	31590187	31590208	TTCAGCACCTCGGACAGAGCA	-
2.15406	chr2	154063953	154063974	CTCAGCCCCGCTGCCGGCTCT	-
7.40505	chr7	4051741	4051762	CTCAGCACCTGGGACAGCACC	-
7.12607	chr7	126069064	126069085	CTCAGATCCAGGGGCAGTGCC	+
10.1264	chr10	126398660	126398681	TGCCCCACCATGGACAGCTCT	-
12.8212	chr12	82125218	82125239	TGCAGCACCACGGACAGCTCC	-
13.5676	chr13	56762707	56762728	ACGAGCGCCACGGACAGCAGC	+
14.4845	chr14	48447248	48447269	TTCAGCACCGAGGACAGCGGA	+
7.46264	chr7	46265443	46265464	CTCCGCAGCCAGGCCAGCTCC	+
7.24063	chr7	24068199	24068220	GTCAGCACCAAGGACAGAGCC	+
13.24	chr13	23998486	23998507	ATCAGCACCATGGACAACGCA	-
17.307	chr17	30705747	30705768	CAAAGTACCTTGGACAGCGCA	+
10.1208	chr10	120767979	120768000	TGCAGGAGGAAGGACAGAGCA	-
15.1007	chr15	100701315	100701336	TTCAGCACCGCAGCAGGTACC	-
4.44454	chr4	44455862	44455883	AACAGGACCATGGACAGCGGT	+
2.1041	chr2	104100202	104100223	TTCAGGACCACGGACAGCGAC	+
11.7772	chr11	77725945	77725966	TTCAGCACCATGGCCTGCTCC	-
6.28293	chr6	28295379	28295400	TTCAGAACCATGGACAACGGC	-
1.25308	chr1	25308694	25308715	TTCACAACCAAAGCCAGGCAT	-
19.4515	chr19	45151349	45151370	GTCAGGACCAAGGACAGCGTC	-
5.12122	chr5	121221801	121221822	TTCAGCACCCTGGACAGGTAC	-
17.3066	chr17	30665844	30665865	TTCAGCACTCTGGCCAGCTCC	+
10.7727	chr10	77270853	77270874	TTCAGCACCTGGGGGATGGAC	-
11.7447	chr11	74469674	74469695	TTCAGGACCTTGGAAAGAACT	-
11.1187	chr11	118722837	118722858	GGCAGCACCAAGGACAGGGCT	-
15.8468	chr15	84681803	84681824	TTCAGCACCACGAACAGATGC	-
9.20603	chr9	20607874	20607895	CTCAGCACCACGGACAGATTC	-
7.46241	chr7	4625882	4625903	CTCAGGACCTAGGACAGTACC	-
11.7321	chr11	73211760	73211781	GTCAGCACCCAGGACAGCACC	+
2.14324	chr2	143238382	143238403	CTTGGTACCTCGGACAGCAGC	-
17.7218	chr17	72181819	72181840	TTCAGGACCAAGGTCAGCAGC	+
7.12926	chr7	129260833	129260854	GTCAGGACCATGGACAGCTAC	+
6.91737	chr6	91739646	91739667	TCCAGGACCACGGTCAGTTCC	+
12.2942	chr12	29417392	29417413	TTTAGCACCACGGACAGCGCT	+
18.1695	chr18	16949926	16949947	CCGCGCACCATGGACAGGGCT	+
2.28608	chr2	28609481	28609502	TTCTCTACCCTGGACAGCTCC	-
7.13529	chr7	135292277	135292298	CTCGGCACCACTGACAGTCTG	+
15.7838	chr15	78375710	78375731	CCCAGACCCTTAGACAGCACA	+
15.8479	chr15	84793531	84793552	GGCAGCACCATGGACAGCTCC	+
18.6077	chr18	60765189	60765210	GTCAGGACTTCGGTCAGGGAT	-
9.41923	chr9	41923244	41923265	TTCATCACCATGGAGAGTGCC	+
9.99373	chr9	99373283	99373304	GTAAGCACCATGGAGAGCTCC	-
11.1172	chr11	117231367	117231388	TGCAGGAGCAGGGCGAGAGCC	-
15.7383	chr15	73826268	73826289	GTCAGAACCAGGGGAAGGGCC	+
19.2221	chr19	22206448	22206469	TTCAGCACCATGGACAAGGTT	-
18.8255	chr18	82552582	82552603	TGCAGTACCTCAGTGAGAGGA	-
5.36661	chr5	36663406	36663427	TCCATGGCCAAAGACAGGAGC	+
15.836	chr15	83604204	83604225	GCCAGGACCCTGGACAGCTCA	+
18.3808	chr18	38081357	38081378	TGCAGGACCTTTGCCAGACGT	+
14.6312	chr14	63117776	63117797	CTCAGCACCATGGACAACCCA	-
2.16493	chr2	164930892	164930913	GGCAGCACCCTGGACAGCAGA	+
11.1076	chr11	107633490	107633511	TCCAGCACCACGGACAGCGGC	+
19.1671	chr19	16707857	16707878	TTCAGGACCCTGGATAGCCCC	+
1.91856	chr1	91859723	91859744	GGCAGCACCTGGGACAGCACC	-
15.6875	chr15	68749304	68749325	ATCAGCACCAAGGGCATGGAC	+
11.1196	chr11	119591356	119591377	TCCAGCACCTTGGACAGTTGC	-
5.13838	chr5	138385554	138385575	CTCACCACCCAGGACAACAAA	+
3.31496	chr3	31499925	31499946	TTCAGCACCCCGGACAGCGGC	+
3.82498	chr3	82498506	82498527	TTCAGCACCATGGACAGCAAC	-
4.15164	chr4	151643977	151643998	TGCAGGGCCTTGGAGAGTTCA	-
8.11501	chr8	115014957	115014978	TTCAGGACCATGGACAGAGGC	+
11.4735	chr11	47346847	47346868	CTCAGCACCTTGGACAGCTAC	-
10.764	chr10	76402100	76402121	TTCAGTACCATGGACAGCGGA	+
2.12876	chr2	128762025	128762046	TCTATTACCTTGGACAGCACC	+
4.12862	chr4	128623342	128623363	GTCAGGACCCTGGAGAGCGAC	+
9.11899	chr9	118998490	118998511	GCCAGCACCATGGACAGCGAA	+
7.12873	chr7	128729361	128729382	TTCAGCACCCTGGAGAGCAGA	+
6.11929	chr6	119286295	119286316	ATCAGGACCCTGGACAGGGAC	-
5.34586	chr5	34587121	34587142	TTCAGCACCTCGGACCATGAA	-
1.18231	chr1	182308419	182308440	ATAAGCACCATGGACAGCCAC	-
4.15386	chr4	153862632	153862653	GTCAGCACCATGGACAGAAAC	-
17.3365	chr17	33647314	33647335	GTCAGCACCCTGGAGAGGGAC	-
18.7674	chr18	76736588	76736609	ATCAGGACCAGAGACAGCGGC	-
11.8241	chr11	82413181	82413202	ATTGGAACCTTGGACAGCTCC	+
4.15331	chr4	153310272	153310293	ATCAGCACCCCGGACAGCTCC	+
15.8371	chr15	83707803	83707824	CCCAGCACCCTGGACAGCTCC	-
3.1532	chr3	153203228	153203249	GCTAGAACCTTGGACAAAGGT	-
6.11274	chr6	112742644	112742665	TTAAGGACCATGGCCAGCTCC	+
11.7855	chr11	78547239	78547260	GTCAGCACCAAATACATGGAC	-
15.7542	chr15	75416409	75416430	GTCAGCACCATGGCCAGAGGC	+
9.68504	chr9	68506989	68507010	TTCAGGACCACGGACACAGCT	+
14.6266	chr14	62667410	62667431	TTCAGCACCAAGGACAGAGAT	+
12.3392	chr12	33923612	33923633	GAAAGTACCAGGGACAGCTCC	+
2.17173	chr2	171733465	171733486	GCTGGTACCACGGACAGCGCC	+
3.80887	chr3	80888915	80888936	TTTAGCACCGCGGACAGCGCT	+
7.99522	chr7	99522956	99522977	GTCAGCACGTTGGACAGCGCC	-
5.12798	chr5	127985264	127985285	TTCAGCACCTGAGACAGCACC	+
19.5191	chr19	51912174	51912195	TTCAGCACCTGATGTAGCGTG	-
2.25138	chr2	25141022	25141043	TTCAGCACCTCGGACAGCACC	-
5.14224	chr5	142237693	142237714	TTCAGTACCACGGACAGCACA	-
11.1184	chr11	118419394	118419415	ATCAGCACCATGGAGAGCGCA	+
12.8924	chr12	89244394	89244415	TCCAGGACCATGGACAGAACA	-
15.8465	chr15	84657360	84657381	GCCAGCACCACGGACAGCACC	-
5.27697	chr5	27696922	27696943	ACCAGTACCTTGGAGAGCGAC	-
19.4822	chr19	48221785	48221806	TTCAGCACCTCAGACAGCGCC	-
8.58646	chr8	58646510	58646531	TCAGGCACCATGGACAGCTCC	+
7.6458	chr7	64583331	64583352	GTCAGCACCAAGGACAGTGCC	-
6.90816	chr6	90818080	90818101	TTCAGCACTGTGGACAGCAAC	-
16.3681	chr16	36806914	36806935	TCCAGAAGCCCAGGCAGAGGA	+
9.24496	chr9	24497114	24497135	GACAGCACCTTGGACAGAGAA	+
14.3143	chr14	31426379	31426400	ATCAGGACCTTGGACAGCGGC	-
17.45	chr17	45000069	45000090	TTCAGCACCTGGGACAGGGCC	+
5.78361	chr5	78362868	78362889	GCCAGTACCACGGACAGAGCA	-
1.87421	chr1	87422475	87422496	TGAAGTACCAAGGGCAGAAGC	+
18.7473	chr18	74733644	74733665	ATCAGTACCATGGACAGGGGT	-
6.84639	chr6	84640054	84640075	GTCGCCACTGTGGACAGCTCC	-
3.14882	chr3	148821641	148821662	ACCAGGACCATGGAAAGCAAC	+
6.30983	chr6	30983297	30983318	TTCAGCACCACGGTCAGAGCC	-
Y.511363	chrY	516258	516279	TTCACAAGCTAAGACAGTGAC	+
5.32091	chr5	32091884	32091905	ATCAGAACCTTGGAGAGCTCT	+
19.4479	chr19	44787504	44787525	CACAGGACCTTGGTCAGCAAC	+
14.1888	chr14	18884383	18884404	TTCAGTACCACGGAGAGTTCC	-
8.24214	chr8	24214575	24214596	GTGAGTACCTTGGACAGAGGT	-
5.11678	chr5	116779249	116779270	TTCAGCACCGCGGACAGTGGC	-
6.14057	chr6	140575753	140575774	CTCAGGACCTCTGGGAGGGTA	-
15.8181	chr15	81812707	81812728	GTCAGGACCAGGGAAAGCTGA	-
2.12703	chr2	127027944	127027965	TCCAGCACCACGGCACGGGCC	-
11.8178	chr11	81783111	81783132	GGTAGTACCATGGACAGTTCC	+
11.6986	chr11	69860045	69860066	TTCAGAACCTGGGACAGCAAC	+
Y.976266	chrY	982435	982456	ATCAGCCCCACGGACAACAAT	+
13.3587	chr13	35872784	35872805	AGGACCACCATGGACAGCAAC	+
7.28811	chr7	28813793	28813814	TTCAGGACCAGGGAGAGCATC	+
7.24573	chr7	24576333	24576354	ATCAGCACCATGGCCAGGGGG	-
6.11384	chr6	113847807	113847828	ACTGGTACCATGGACAGCGCT	+
9.54823	chr9	54824487	54824508	AGCATCAGCATGGACAGCGGC	+
5.11306	chr5	113065831	113065852	TGCAGCAGCTAAGCCAAATCC	-
17.3478	chr17	34775871	34775892	TTCAGCACCAGTGACAGCAGC	-
6.11382	chr6	113819776	113819797	ACCAGTGCCAAGGGCAGGACC	-
17.4739	chr17	47394023	47394044	AGCAGGACCCAGGAGAGCAGC	+
2.16226	chr2	162259958	162259979	CTCAGTACCCTGGATGGCAGC	-
5.35846	chr5	35848677	35848698	TTCAGCACCGAGGACAGCGCC	-
8.1407	chr8	14072703	14072724	GTCAGCACCAAGGACAGCACC	+
X.100411304	chrX	100411613	100411634	GCCAGGACCATGGACAGAGAT	+
12.124	chr12	12405228	12405249	TTCAGCACCTTGGATAGCAGA	+
15.8394	chr15	83936864	83936885	TTCAGCACCGTGGACAGCGAC	-
9.11772	chr9	117720384	117720405	CTCAGGAGCGTGGGCAGAGGC	+
5.12608	chr5	126079878	126079899	TTCAGGACCATAGTCAGCTCC	-
11.7877	chr11	78768844	78768865	CTCAGCACCCTGGATAGCGCC	+
4.10618	chr4	106176479	106176500	TGCAGCACCCAGGTTAGGGTA	-
9.67769	chr9	67772024	67772045	TTCAGGACCTTGGACAGCACC	-
1.11386	chr1	11386523	11386544	AGCAGCACCTTGGAGAAGAGC	+
9.43684	chr9	43685840	43685861	TTTGGAACCATGGACAGCTCC	+
15.7781	chr15	77810858	77810879	TTCAGAACTTTGGACAGCTTC	-
14.7589	chr14	75891518	75891539	CCCTGCACCTTGGACAGCGCA	+
17.4832	chr17	48324656	48324677	TTCAGCACCATGGCCAGTACC	+
3.89243	chr3	89245263	89245284	TTCAGCACCACGGACAGCAAA	+
11.7213	chr11	72127950	72127971	TTCAGAACAAGGGACAGCAAC	+
11.8093	chr11	80932055	80932076	TTCAGGACCGCGGACAGCGCC	-
4.13329	chr4	133292901	133292922	TTCAGCACCAGGGACAGAGCT	-
18.6186	chr18	61862699	61862720	ACCAGCTCCTCGGATAGCTCC	+
4.15239	chr4	152386734	152386755	CTCATCACCCGGGACAGCGCT	+
11.3094	chr11	3097559	3097580	CTCAGGACCTCTGAAAGGACC	-
9.12186	chr9	121855471	121855492	TTCAGTACAATGGACAGCGAC	+
7.97479	chr7	97481175	97481196	TTCAGCACCTGGGACAGTGCT	-
10.7082	chr10	70823730	70823751	TTCAGGACCTTGGACAGCTGC	-
3.11842	chr3	118423580	118423601	TTCAGCACCTGGACCAGTGGA	-
4.1396	chr4	139598971	139598992	TTCAGTACCAAGGTCAGCGGC	-
13.9537	chr13	9537559	9537580	TTAGGTACCATGGACAGCTGA	-
16.9374	chr16	93739250	93739271	TTCAGCACTCTGGACAGCTCA	+
4.12413	chr4	124135771	124135792	TTCAGCACCATGGCCAGTGCC	+
11.8707	chr11	87070599	87070620	ATCAGGACCTTGGAGAGGGCC	-
15.8168	chr15	81683580	81683601	TTCGGACCCTTGGCCAGGACC	-
17.654	chr17	65403033	65403054	TTCAGGACCTCTGCAAGAGGA	-
9.52437	chr9	52441138	52441159	CTCAGCAGAGAAGGCAGCTGC	+
19.4124	chr19	41245202	41245223	GTCAGGACCTGGGAGAGCGCC	+
2.15735	chr2	157355208	157355229	GTCAGCACCACGGACAGCGCT	+
7.14069	chr7	140694708	140694729	GTCAGCACCTAGGACAAGGCT	+
13.1013	chr13	101310969	101310990	GTCGCTACCGCGGACAGCTCC	+
3.27558	chr3	27561403	27561424	TTCAGCACCTCGGCCAGCGCC	-
8.23458	chr8	23460915	23460936	TTCAGTACCCTGGACAGTGAC	-
16.1165	chr16	11652129	11652150	TTCAGCACCACCGACAGCTCC	-
5.14975	chr5	149757027	149757048	GCAAGGACCATGGACAGAGCA	+
12.1109	chr12	110937834	110937855	TTCAGGACCAAGGCCACATCC	+
12.1065	chr12	106516260	106516281	GTCAGCACCATGGACAGAAAC	-
4.12841	chr4	128416313	128416334	TTCAGCACCTCGGCCAGCTCC	-
9.9917	chr9	99172058	99172079	TCTAGCCCCTTGGCCAGCTCC	+
4.82777	chr4	82778283	82778304	CTCAGCACCTAGGACAGTGCC	+
19.8993	chr19	8996189	8996210	GGCAGCACCACGGGCAGCACC	+
4.1255	chr4	125499072	125499093	TCCAGCACCAGGGACAGCTCC	+
2.94324	chr2	94325556	94325577	TTCAGCACCTTGGACAGAGCC	-
19.359	chr19	35898331	35898352	GTCAGCACCATGGAGAGCACC	-
10.9558	chr10	95583019	95583040	TTCTCCACCATGGACAGAGCA	+
12.1367	chr12	13665492	13665513	TTCAGGACCAAGGACAGAGCT	-
13.5488	chr13	54886367	54886388	ATCAGGACCTTGGACAGTGCT	+
7.11779	chr7	117792459	117792480	TTCAGCACCAGGGACAGCGCC	-
1.13458	chr1	134582948	134582969	CTCAGCCCCATCTCCAGCACC	+
12.3214	chr12	32145231	32145252	GCCAGCGCCGAGGACTGCGGG	-
15.7448	chr15	74486397	74486418	CTCAGCACCACGGACAGAGCT	+
17.3358	chr17	33583247	33583268	GTTGCCACCATGGACAGCTCC	-
13.546	chr13	54599956	54599977	TTCAGCCCCACGGTCTACTCC	+
19.4171	chr19	41714485	41714506	TTCAGGACCAGGGACAGCTCT	-
2.17912	chr2	179132414	179132435	TTCAGCACCATGGCGAGTACC	+
11.7121	chr11	71205934	71205955	GTCAGCACCACGGAGAGCTGC	-
17.2734	chr17	27338663	27338684	AACAGCACCATAGACAGAGAG	+
18.4634	chr18	46341570	46341591	GCCATCACCGTGGACAGCTCC	-
19.4248	chr19	42478721	42478742	TTCAGCACCTAGGACAGCACC	-
5.28065	chr5	28068070	28068091	ATCAGGACCACAGAGAGCACC	+
7.13893	chr7	138934606	138934627	TGCAGCACATGGAACAGCATA	+
15.7421	chr15	74209995	74210016	TTCAGCACTGCGGACAGCTCC	-
5.10663	chr5	106632928	106632949	TTCAGCACGCTGGATAGAGTC	-
11.8029	chr11	80293225	80293246	TGCAGAACCTTGGACAGAAGC	+
2.17392	chr2	173922915	173922936	CTCAGAACCTCAGGCAAAGGA	+
10.1265	chr10	126457782	126457803	GCCAGCACCAAGGACAGCAGC	+
2.33912	chr2	33912778	33912799	GGCAGCACCATGGCCAGAGAC	-
5.73756	chr5	73757956	73757977	CTTGGTACCAAGGACAGAGGC	-
2.11227	chr2	112278761	112278782	TTAAGGACCATGGCCAGCTGC	+
8.41806	chr8	41806470	41806491	TTCGGCACCGAGCAGGGCACC	+
2.15637	chr2	156368534	156368555	TTCAGGACCACGGACAACTCC	-
11.5415	chr11	54146671	54146692	TCCAGCACCGAGGACAGCGCT	-
11.5211	chr11	52111606	52111627	TACAGAACCAGGGCCATGGCC	+
12.856	chr12	85599970	85599991	ATCAGCACCTCGAACAGCAAC	-
5.14023	chr5	140231572	140231593	TTCAGCACCACGGACAGTGTC	+
13.7011	chr13	70114523	70114544	TCCAGCATCCTGGACTGGAAC	+
9.43709	chr9	43710729	43710750	GCCAGCACCATGGACAGCTCC	-
16.4367	chr16	43673256	43673277	CTCAGCACCAAGGACAGAGAG	+
2.25686	chr2	25686080	25686101	CTCAGCACCGCGGACAGCTCC	-
6.11919	chr6	119198849	119198870	TCCAGGACCATGGACAGAAAC	+
7.10892	chr7	108920795	108920816	CCCAGCACCATGGAGAGCTCC	+
4.14713	chr4	147137277	147137298	TTCAGCACCACGGACAGTGAC	+
1.1688	chr1	168801325	168801346	TTCAGCACCTTGGAGAGAGCA	+
7.33249	chr7	33252276	33252297	CCAAGCTCCATGGACAGCAGC	+
2.31165	chr2	31168302	31168323	TTCAGGACCACGGACAGCAGC	+
11.8218	chr11	82187956	82187977	TTCAGGACCATGGACAGAGTT	+
7.11871	chr7	118711530	118711551	GTCAGCACTATGGACAGCGGT	+
17.2886	chr17	28860492	28860513	ATCATCACGCTGGACAGCAAT	-
4.12616	chr4	126157873	126157894	CTCAGGACCATGGACAGAGAA	-
4.14684	chr4	146845852	146845873	TTCAGCACCAAGGACAGACGC	+
4.41734	chr4	41734775	41734796	TTCAGAACGCTGGATAGCTCC	-
5.37417	chr5	37420276	37420297	TTCAGGACCAAGGACAGTGAC	-
14.8554	chr14	85536005	85536026	TTCTGTACCTTGGACAGCTCT	+
6.31813	chr6	31814093	31814114	CTCAGGACCAAGGACAGCTCC	+
16.233	chr16	23299825	23299846	TTCAGTACACTGGACAGCAGC	-
12.8787	chr12	87872729	87872750	GTCAGAACCGAGGACAGCTCC	+
7.11049	chr7	110493001	110493022	TTCAGGACCCTGGAGGGCAGC	+
8.38052	chr8	38052779	38052800	ACCAGCAGCGCGGTCAGCACA	-
10.9515	chr10	95150656	95150677	TTCAGTGCTGGAGACAGGGCA	-
X.139149321	chrX	139151242	139151263	TTCAGCACCATGGACAGCACA	+
11.5073	chr11	50736054	50736075	ATCAGCACCAAGGACAGCGGC	-
9.10513	chr9	105130561	105130582	GTCAGGACCTTGGACAGCGCC	-
13.5546	chr13	55461788	55461809	GTCAGCACCAGGCACAGTGCA	-
9.46389	chr9	46393885	46393906	TTCAGCACCACGGACAGCAAC	+
5.10039	chr5	100390469	100390490	CTTGCTACCTTGGACAGCGCC	-
10.4065	chr10	40649958	40649979	TCCAGCACCATGGACAGAGAC	-
1.74824	chr1	74824914	74824935	ATCAGCACCACGGACAGCACC	-
18.3782	chr18	37822410	37822431	TCCAGGACCATGGCCAGCCCC	+
4.12382	chr4	123819581	123819602	TCCTCTACCATGGACAGCACC	-
15.2625	chr15	26254583	26254604	TTCAGCACCACGGACAGCGCA	+
4.12438	chr4	124380453	124380474	TTCAGCACCATGGCCAGCCTC	+
10.4517	chr10	45171809	45171830	TTCAGCACTGTGGTCAGCGAC	+
8.12447	chr8	124469915	124469936	GCCAGGACCACGGAGAGTGAC	+
16.951	chr16	95104512	95104533	TTCAGCACCAAGGCCAGAGCA	-
2.5326	chr2	53262500	53262521	TTCAGGACCACGGACAGCTCT	+
8.30481	chr8	30483351	30483372	TTCAGCACCCTGGACAGCACA	+
6.31204	chr6	31204614	31204635	TCTCAGACCACGGACAGCTCC	-
9.21679	chr9	21680046	21680067	TTCAGAACCTAGAACAGCACT	+
7.12922	chr7	129216840	129216861	GTCAGCACCCTGGACAGATCC	+
17.3488	chr17	34878202	34878223	GTTGCCACCATGGACAGCGCC	+
7.2996	chr7	29960996	29961017	ATAAGCACCAAGGACAGAGAC	+
17.6527	chr17	65269977	65269998	TTCAGCACCCTGGACAGCACA	-
5.54016	chr5	54016440	54016461	CTCATCACCATGGACAGAGCA	-
9.35308	chr9	35308741	35308762	TTCAGCACCACGGAGAGATCA	-
2.79255	chr2	79255165	79255186	TACGGCACCATGGACAGCTCC	-
15.7962	chr15	79618952	79618973	TTCAGCACCCTGGACAGAGCA	-
2.15163	chr2	151629436	151629457	CTCAGGACCAAGGACAGGGGC	-
2.30775	chr2	30774969	30774990	TTCAGTCCCAGGGACTGAACT	-
2.18082	chr2	180823942	180823963	GCCAGCACCGAGGACAGCGCC	-
5.14474	chr5	144745012	144745033	TTCAGCACCGCGGACAGATAC	+
13.7338	chr13	73385171	73385192	TGCAGCACAGAGGTCAGTATC	+
9.11257	chr9	112575554	112575575	TGCACCACCATGGACAGCTCT	+
6.44988	chr6	44988892	44988913	TTCAGCACCGCGGACAGCAGC	+
7.12577	chr7	125775901	125775922	CCCAGCAGCGAGGCCAGTGTG	+
4.15248	chr4	152481955	152481976	GTCAGCACCAGGGACAGCAGT	+
7.27117	chr7	27117495	27117516	CTCGGCGCCGCTGGCAGCGGC	-
10.1269	chr10	126938002	126938023	GTCAGCGCCGCGCTCAGTGCT	-
9.59376	chr9	59376440	59376461	TTCAGCACCGCGGACAGCGGC	+
3.81362	chr3	81362900	81362921	TTTGCCACCAGGGACAGCTCC	+
12.1094	chr12	109442665	109442686	TTCAGCACCATGGACAGAGCC	-
5.11738	chr5	117381186	117381207	AGCCGCACCTCGGACAGCAGC	+
1.95101	chr1	95103109	95103130	GTCAGCACCACGGAGAGCTCC	+
15.985	chr15	98501447	98501468	TTCAGCACCCAGGATTGCGGG	-
9.57738	chr9	57739300	57739321	TTCAGAACCACGGACGGTGGG	+
5.89019	chr5	8902392	8902413	TGTAGTACCTTGGACAGTTAC	+
2.15827	chr2	158276227	158276248	GTCAGAACCAAGGACAGCGCT	-
9.58197	chr9	58197947	58197968	TTCAGCACCATGGACAGGCCC	-
11.3435	chr11	34348086	34348107	TTCAGCACCACGGACAGGGTC	-
11.8454	chr11	84545604	84545625	TTCAGCACCGTGGACAGATCC	-
4.42966	chr4	42966362	42966383	TTCAGCACTGTGGACAGAGGC	-
15.7203	chr15	72030006	72030027	TTCAGCACCGTGGACAGTACC	+
9.11951	chr9	119512998	119513019	TTCAGCACCAGGGACAGAGCT	+
7.80243	chr7	80244309	80244330	TTCAGCACCAGGGCCCGAAGA	-
2.18034	chr2	180347303	180347324	TCCAGCACCACGGAGAGCAAC	+
7.12662	chr7	126616786	126616807	ATCAGCACCACGGACAGGGCC	-
6.84329	chr6	84330824	84330845	CCCAGCACCAAGGACAGCGCC	-
15.1098	chr15	10982637	10982658	TTCAGCACTTCGGAAAGCACC	-
7.14178	chr7	141782908	141782929	TTCAGCACCAAGGACAGCAGT	+
5.14626	chr5	146259100	146259121	TTCTGTCCCTAGGAGAGCTCT	+
11.3232	chr11	32320137	32320158	AACAGGACCAAGGACAGAGGC	+
2.17962	chr2	179627798	179627819	GTCAGGACCCTGGACAGAGCT	+
4.12667	chr4	126676015	126676036	TTCAGTACCCGGGACAGCTCC	-
8.12328	chr8	123284655	123284676	CTGGGGACCATGGACAGGGAC	+
2.18087	chr2	180867932	180867953	TTCAGCACTGTGGTCAGCTCC	-
3.15475	chr3	154755174	154755195	TTCAGCACCGCGGACAGCTCT	+
6.11389	chr6	113895150	113895171	CTAAATACCTTGGACAGCTCC	+
5.38635	chr5	38635031	38635052	GTCAGCACCATAGACAGCTCC	+
8.12464	chr8	124647768	124647789	TTCAGCACCATGGACAGAACC	-
15.6796	chr15	67957518	67957539	GACAGTACCTTGGACAGCACC	+
2.15272	chr2	152723833	152723854	GTCAGCACCAAGGACAGCGAC	+
6.17621	chr6	17620912	17620933	TTCAGTACCACAGGGGGAGAA	+
2.25033	chr2	25033299	25033320	CGTGGCACCGTGGAGAGGGCT	-
18.6609	chr18	66090517	66090538	ACCAGCACACAGGGCAGGCTC	+
8.72628	chr8	72630919	72630940	TTTGCCACCATGGACAGCTCC	+
14.1161	chr14	11617252	11617273	TTCAGCACGCTGGCCAGCTCC	-
1.13463	chr1	134627002	134627023	GTAGGTACCAAGGACAGCTCC	+
2.12472	chr2	124724623	124724644	GTCAGCACATTGGAGAAAGGA	-
11.1145	chr11	114468780	114468801	GTCAGCACCATGGATAGGGCA	-
14.1877	chr14	18776026	18776047	GGCAGGAGCACAGACAGCTGC	-
8.12546	chr8	125461165	125461186	GTCAGCACCCAGGACAGGGTC	+
12.1136	chr12	113587888	113587909	TTCAGCACCACAGACAGGACC	+
17.6634	chr17	66346438	66346459	TTCAGTACCGTGGAGAGGGTA	+
8.73791	chr8	73794071	73794092	CGCAGCCCCGGGGCCAGACAC	+
5.48616	chr5	48616986	48617007	ACAAGCACCAAGGACAGTGGC	+
19.618	chr19	6181797	6181818	GTCAGAACCATGGACAGATCC	+
10.8044	chr10	80437226	80437247	GGCAGGACCTCAGACAGGAGG	+
4.49863	chr4	49865121	49865142	TTCAGAACCGTGGACAGTGAT	-
12.3806	chr12	3806829	3806850	CGCAGCGCCGGGGCCAGAGCC	+
15.8608	chr15	86088416	86088437	GTCAGCACCAAGGCCAGGGCC	+
2.30421	chr2	30420714	30420735	GTCAGCACCAGGGGCTGGAAC	-
4.12582	chr4	125818824	125818845	ATCAGGACCAAGGACAACTCA	-
5.38816	chr5	38820445	38820466	TGCAGTGCCCTGGGCAGGGCT	-
10.708	chr10	70799094	70799115	TTCAGAACCTTGGACAGCGCT	-
4.11755	chr4	117546031	117546052	GCCAGGACCTTGGACAGTAGT	+
16.863	chr16	8633261	8633282	TTCAGAACCATGGACAGAGCT	+
18.8132	chr18	81323137	81323158	GGCAGGACCACGGACAGCAGC	+
1.87328	chr1	87331569	87331590	CTCAGCACCATGGACAGTTCA	+
12.1028	chr12	102799808	102799829	AGCAGCACCCTGGACAGATGC	-
15.8529	chr15	85293129	85293150	ATCAGAACCTTGGACAGCACC	-
12.113	chr12	112959054	112959075	GTCAGTACCGCGGACAGTTCC	+
10.4078	chr10	40777471	40777492	GTAGGGACCTTGGAGAGCTCC	-
6.14308	chr6	143086897	143086918	TGCGCCACCATGGACAGCTCC	-
5.38274	chr5	38277183	38277204	TCCACCACCATGGACAGAGCC	+
7.11772	chr7	117717730	117717751	TTCAGCACTTAGGACAGTGCC	-
14.1233	chr14	123330695	123330716	TTCAGCACCGCGGACAGTGAC	+
5.11697	chr5	116975442	116975463	TTCAGTACCTTGGACAGCGCA	-
18.3641	chr18	36410698	36410719	GTCAGGACCCTGGATAGACCC	-
8.12152	chr8	121528021	121528042	CCCAACACCATGGACAGAGCC	+
2.27569	chr2	27569644	27569665	CTCAGGACCTTGGTCAGAGCT	-
6.89034	chr6	89035802	89035823	GTCAGCACCACGGACAGCTCC	+
4.13086	chr4	130859789	130859810	TTCAGGACCTTGGACAGTGAG	+
8.24527	chr8	24529109	24529130	GTCAGGACCCAGGACAGCCAC	+
5.3444	chr5	34441163	34441184	TTCAGCACCAGGGCCAGCTCT	+
16.9466	chr16	94666281	94666302	ATCAGCCCCTAGGACAGGCAC	-
11.682	chr11	68201637	68201658	TTCAGCACGCTGGACGGGCGG	-
4.12839	chr4	128394309	128394330	CTCAGTACCTAGGACAGGGCC	-
11.8013	chr11	80128970	80128991	CTCAGCACCCAGGACAGCGGC	-
4.15311	chr4	153106076	153106097	ATCAGGACCCTGGAGAGCTCC	-
17.7579	chr17	7579351	7579372	TTCAGCACCACGGACAGCACC	-
5.27873	chr5	27875671	27875692	TCCAGAACCATGGACAGCTCA	+
10.1119	chr10	11188705	11188726	TTCAGCACTCTGGAGAGCAGA	-
17.3262	chr17	32618106	32618127	CCCAGCACCCCTGGCAGCTCA	+
2.1722	chr2	172199465	172199486	TGCAGCACGGCAGACAGAGCC	-
5.1296	chr5	129602366	129602387	TTCAGTACCTTGGACAGTCCC	+
3.10153	chr3	101534182	101534203	TGCAAGACCCAGGCCAGGTTC	-
5.11078	chr5	110784860	110784881	TTCAGCACCACCGCGCGGGCT	-
1.50124	chr1	5012986	5013007	GTCAGGACCCTGGAGAGTGCC	-
13.7002	chr13	70024282	70024303	TTTACCACCATGGACAGCTCC	-
4.13232	chr4	132318676	132318697	GTCAGCACTGTGCAGAGGGAC	+
12.1075	chr12	107457800	107457821	TCCAGGACCCTGGACAGAGCT	-
1.13743	chr1	137432544	137432565	ATCAGCACCACGGCCGGTCCC	-
17.316	chr17	31598997	31599018	TGGGGGACCATGGACAGGTCC	-
6.11381	chr6	113809165	113809186	GTCAGCACCAAGGACAGCAGA	+
5.1277	chr5	127702760	127702781	GTCTGTACCATGGACAGCACT	-
7.81336	chr7	81337805	81337826	TTCAGCACCGTGGACAGCGAG	+
16.2255	chr16	22551137	22551158	TTCAGCACCATGGACAAGAAA	+
4.11968	chr4	119685223	119685244	TTCAGCAGTGAGGACTGAGGC	-
12.9944	chr12	99442834	99442855	TTCAGCACCATGGACAAGAAC	+
10.6034	chr10	60338614	60338635	TACAGCACCATGGACAGGGCC	+
6.31647	chr6	31647846	31647867	TTCAGCACCACGGTCAGTGCC	-
10.8085	chr10	80856247	80856268	ATTAGGACCATGGACAGTGTG	+
5.11611	chr5	116105954	116105975	CGCAGGAGCTCGGACAGAAAT	+
4.1512	chr4	151195963	151195984	TTCAGCACCACAGACAGCAGC	-
9.99027	chr9	99027839	99027860	TTCGCCACCATGGACAGCTCC	+
15.2769	chr15	27692250	27692271	CTCGGGACCACGGACAGCGCC	-
3.97488	chr3	97488766	97488787	TGTGGCACCATGGACAGGGAC	-
5.38548	chr5	38548782	38548803	GTCAGGACCCTGGACACCGAC	-
2.17912	chr2	179123307	179123328	TTAAGCACCCTGGACAGCACC	-
17.3473	chr17	34735349	34735370	TTCAGGAACACGGAGACCCCC	+
5.12427	chr5	124266770	124266791	TTCAGCATCTGGGCCAAGGGC	-
13.7863	chr13	78634929	78634950	CCCAGAACCATGGACAGCGCC	+
15.3756	chr15	37566308	37566329	CCCAGGACCTTGGACAGTGGC	+
8.13447	chr8	13448322	13448343	TTCAGCACCTGGAACAGCTCC	+
16.627	chr16	62700800	62700821	TTCATCACCTTGGACAGCTCC	-
3.10709	chr3	107090721	107090742	TTCAGCACCATGGACAAGGGT	+
Y.1139403	chrY	1145666	1145687	CTTGGCACCATGAAGAGAGCC	-
11.1152	chr11	115190755	115190776	TGCAGCACCAAGGCCAGAGCC	-
2.18123	chr2	181231682	181231703	TGCGCTACCGTGGACAGCTCC	+
5.52696	chr5	52700002	52700023	TTCAGCACCCTGGACAGCATC	-
14.6263	chr14	62635728	62635749	GGCAGCACCACGGACAGCTCC	+
18.3831	chr18	38311374	38311395	GTCGGAGCCCAGGACAGAGAC	+
2.18185	chr2	181851408	181851429	GTCAGGACCTTGGATCGCTCC	-
7.1189	chr7	118903097	118903118	TTCAGCACTAAGGTCTGGACA	+
1.58559	chr1	58560921	58560942	TTCAGCACCTGGGACAGTGTC	-
7.13751	chr7	137509689	137509710	GGCAGGACCACGGACAGTTCA	-
4.15203	chr4	152033490	152033511	TCCAGAACCTTGGACAGCTCC	-
11.1008	chr11	100826690	100826711	TTCAGTACCACTGATAGCGCC	+
7.14077	chr7	140773967	140773988	TGCAGCACCACGGTCAGCGGC	-
5.13065	chr5	130648681	130648702	TCCAGCACCTTAGACAGCTCC	+
17.2574	chr17	25739842	25739863	GCCAGCACCTCGGACAGTTCA	-
4.47494	chr4	47495270	47495291	GCCAGCGCCGCGTCCAGCACT	+
12.7334	chr12	73341693	73341714	GTCAGAACCCTGGACAGCTCA	+
8.27062	chr8	27062674	27062695	AGCCCCACCGCGGACAGCGCT	+
5.13602	chr5	136026910	136026931	TTCAGCACCAAGGCCAGCTCC	+
11.1167	chr11	116737018	116737039	TCCAGCACCACAGACAGCGCC	+
3.94562	chr3	94563415	94563436	TCCAGCACCGGGGACAGCTCC	+
11.5739	chr11	57393562	57393583	GTCAGCACTTTGGACAGCATC	+
2.17228	chr2	172281853	172281874	GGCAGCGCCCCAGACAGCAGC	-
11.1213	chr11	121287104	121287125	GTTGCCACCATGGACAGCTCT	+
6.13485	chr6	134853947	134853968	TTCAGCACCACGGACAGCATT	+
11.7815	chr11	78149065	78149086	TCCAGCACCAAGGACAGCAGG	-
9.27057	chr9	27057690	27057711	GGCAGTACCAAGGACAGCAGC	-
7.44634	chr7	44638236	44638257	TTCAGCACCGAGGACAGCTAC	+
15.8432	chr15	84325189	84325210	CTTAGCACCCAGTGCAGATCC	+
8.12462	chr8	124622489	124622510	TTCAGAACCTTGGAGAGCGCC	+
4.12038	chr4	120378528	120378549	TCCAGTACCAAGGACAGAGCC	+
5.35798	chr5	35800444	35800465	CTCAGCACCCAGGACAGCTCC	+
8.7267	chr8	72670448	72670469	TACAGGACCACGGACAGCTCA	-
7.45103	chr7	45103290	45103311	TTCAGGACCAAGGGTAGGGAA	-
11.1006	chr11	100575096	100575117	TTCAGCACCCTGGACAGCCGC	-
9.56603	chr9	56604935	56604956	TTCAGGACCCTGGAAAGCACC	-
11.1039	chr11	103869525	103869546	TTCAGCACCTTGGACAGAGGC	-
8.73044	chr8	73046801	73046822	TTCAGCACCAAGGACAGATCG	-
2.18105	chr2	181055662	181055683	TCCAGGACCATGGTCAGCACC	+
7.11837	chr7	118373150	118373171	TCCAGCAGGCTGGACAGGGCC	+
12.1029	chr12	102951743	102951764	TTCAGGACCACGGACAGCGAC	+
4.11538	chr4	115385010	115385031	TTCAGCACCAGGAGGAGAGTG	-
15.7285	chr15	72854168	72854189	CTCAGCACCATGGACAGTGCC	+
12.1057	chr12	105667330	105667351	TTCAGGACCACGGACAGCTCC	-
4.10611	chr4	106115274	106115295	GCCAGCACGCTGGAGAGCTCC	-
4.10621	chr4	106211722	106211743	CTCAGGACATTGGACAGCTCC	+
1.12216	chr1	122159567	122159588	TTTAGCACCACGGACAGCGGC	+
15.8381	chr15	83810227	83810248	AGCAGAACCAGGGAGAACAGA	+
18.4252	chr18	42522242	42522263	TTCAGCACCACGGACAGCACA	-
7.43451	chr7	4348851	4348872	TTCAGCACCCTAGCCTGGAGC	-
8.87343	chr8	87344847	87344868	TTCAGCACCATGGCCAGCAGC	-
4.14744	chr4	147438685	147438706	TTCAGCACCTCGGAGAGAGGC	-
2.16084	chr2	160840251	160840272	CTCCAAACCATGGACAGCTCC	-
7.81366	chr7	81366963	81366984	GCAGGCACCATGGACAGCGCC	-
4.15127	chr4	151268338	151268359	TTCAGCACCCAGGACAGCTCC	-
12.1036	chr12	103605875	103605896	GTCAGCACCTGGGACAGAGTC	-
15.4803	chr15	48030825	48030846	ATCACCACCATGGATAGCTCC	+
9.11304	chr9	113042203	113042224	CTTAGCACCATGGACAGTAAC	-
1.75158	chr1	75160523	75160544	CTCAGCACCACGGACAGCTCC	-
16.3187	chr16	31868292	31868313	TCCAGAACCACGGGGCGAGCC	-
14.7851	chr14	78507654	78507675	TACAGAACCGTGGTCAAATCC	-
3.10561	chr3	105615413	105615434	TTCAGCACCACGGCCAGTTCC	+
9.74655	chr9	74655148	74655169	GTCAGGACCCTGGACAGAGCC	+
11.992	chr11	99203392	99203413	TTCAGCAGCTGAGTCAGGTCA	+
9.10442	chr9	104427623	104427644	GGCAGGACCATGGAGAGCGCC	+
5.27549	chr5	27551074	27551095	GGTAGTACCTTGGACAGGGGC	+
18.7762	chr18	77622132	77622153	TTCAGCACTGTGGACAGCGCC	+
10.1261	chr10	126084015	126084036	CTCAGCACTGTGGAGAGCTAC	+
15.3137	chr15	31374795	31374816	CTCAGGACCCTGGAGAGGTCC	+
11.732	chr11	73204764	73204785	GTCAGCACCCAGGACAGCAGC	+
4.13175	chr4	131748053	131748074	TCTGAGACCAAGGACAGCTCC	+
10.9363	chr10	93628845	93628866	TTCAGGACCTCCACCAGCTCC	-
18.3818	chr18	38189460	38189481	GTGAGGACCACACACAGGGCC	-
3.79756	chr3	79756657	79756678	TTCAGCACTACTTGCAGGTCC	+
4.11953	chr4	119534626	119534647	TGCAGCACCAGGGCCAGCTCC	-
X.6950782	chrX	6952168	6952189	TTCAGCACCATGGACAGTGTT	-
15.8375	chr15	83752613	83752634	AGCAGCACCATGGACAGAGCA	-
X.6795259	chrX	6795695	6795716	TCCAGCACCGTGGACAGAGCC	+
1.84573	chr1	84575375	84575396	TTCAGCACCAAGGACAAGGGC	-
11.1035	chr11	103472808	103472829	TTCAGGACCATGGACAGCTCA	-
18.3834	chr18	38342705	38342726	ATCAGAAGGCTGGACAGCCCC	+
7.18469	chr7	18470443	18470464	ATCAGGACCCTGGCCAGCGAT	-
10.6181	chr10	61807283	61807304	GTTGGGACCTTGGACAGCGCT	-
1.1016	chr1	101602533	101602554	TTCAGCACCAGGGTGAAGGAC	-
6.96386	chr6	96386158	96386179	TTCAGTACAAAGGACAGCAGC	-
5.13742	chr5	137419780	137419801	ATCAGCACCAAGGACAGTGCC	-
2.79258	chr2	79261663	79261684	ATCAGCACCGTGGACAACGCC	+
4.14108	chr4	141083658	141083679	GGCAGGACCTTGGACAGTGAC	+
5.11365	chr5	113647837	113647858	TTCAGCACCACGGACAGTGAC	+
10.9373	chr10	93735494	93735515	TTTAGCACCATGGATAGCTCC	-
3.68152	chr3	68152861	68152882	TTCAGCACCATGGAGAGGTCT	+
19.4831	chr19	48312850	48312871	TTCAGAACCTTGGACAGAGCC	+
8.97682	chr8	9769231	9769252	TTCAGCACCACGGACAGCGAC	+
6.31916	chr6	31917268	31917289	ATCAGAACTTTGGACAGGAGC	+
10.8093	chr10	80927040	80927061	TCAGGCACCAGGGACAGCAGC	+
11.5868	chr11	5869061	5869082	CTCAGCAGCCAGGACAAAGTT	+
7.98069	chr7	98071447	98071468	TTCAGTACAGAAGCCAGGGAT	+
11.7775	chr11	77747096	77747117	ATCAGCACCACGGCCAGCGCC	-
17.8472	chr17	84729113	84729134	TTCAGCACTGCGGACAGCTCT	+
11.4294	chr11	42945208	42945229	AACATCACCAAGGACAGCACC	+
5.6277	chr5	62771954	62771975	TTCAGCACCACGGACAGCACA	+
18.3626	chr18	36256417	36256438	CTCAGCACCAGGGTTAGGGAC	+
5.11485	chr5	114849128	114849149	TTCAGCACCAAGGCCAGCTCC	-
6.32638	chr6	32640512	32640533	TGCAGGACCATGGAGAGCGAC	+
12.5742	chr12	5743722	5743743	TTCAGCACCATGGACAGCAGA	+
4.32929	chr4	32929938	32929959	TTCAGCACCCTGGACAGCAAC	-
18.3579	chr18	35790824	35790845	ACCATCACTGTGGACAGCTCC	+
9.12005	chr9	120051349	120051370	CCTGAGACCATGGACAGCGCC	-
10.4216	chr10	42155581	42155602	TTAGGCACCGAGGAGAGCGGT	-
7.12302	chr7	123026758	123026779	TTCAGCACCATGGAGAGTGCC	+
5.1403	chr5	140308092	140308113	TTCAGCACCAAGGGAGGGACA	+
1.13401	chr1	134016143	134016164	TTCAGCACCTGGGACAGGGCT	-
11.1151	chr11	115074387	115074408	TCCAGCACCTTGAACAGCACC	+
11.3262	chr11	32618648	32618669	GTCAGAACCAAGGACAGCACC	-
11.2303	chr11	23031336	23031357	TACACTACCATGGACAGCAAC	+
2.24581	chr2	24584091	24584112	GTCAGCACCACGGACAGCTGC	+
14.6349	chr14	63495878	63495899	GCCAGCACCTAGCACAGTGAC	-
11.1075	chr11	107502558	107502579	TGCAGCACCTTGGCCAGTTCC	+
10.1077	chr10	10771839	10771860	GTCAGAACCCTGGACAGCGCT	+
1.37161	chr1	37163114	37163135	TTCAGCACCGTGGGCTGCGGA	-
19.4245	chr19	42450767	42450788	ACCGGGGCCCTGGACAGCACC	-
5.12694	chr5	126941010	126941031	TTCAGCACCACGGAGAGTGCA	-
1.88981	chr1	88982264	88982285	TTCAGGCCCCAGGAAAGCCCA	-
18.641	chr18	64102622	64102643	GCCAGCACCATGGACAGCTCC	+
4.15302	chr4	153019757	153019778	TGCTGAACTTTGGACAGCACC	+
8.30226	chr8	30226530	30226551	ATCAGCACCGTGGACAGAGGC	+
14.1078	chr14	107796710	107796731	TTCAGCACCGGGGGCACTGGA	-
4.12754	chr4	127545117	127545138	TTCAGCACCATGGACAGGACA	+
9.1053	chr9	10531851	10531872	TTCAGCACTAGGGACAGCACC	+
7.11915	chr7	119147576	119147597	GTCAGCACCTGGGACAGCTCC	-
7.18524	chr7	18527080	18527101	GCCGGCACCATGGACAGCGAA	+
15.7786	chr15	77857060	77857081	TTCAGCACCTTGGTCAGAGCC	+
8.93064	chr8	9309610	9309631	TTCAGCACCACGGACAGAGCC	-
7.11684	chr7	116841808	116841829	TTAAGCACCTTGGACAGGGCT	-
10.7932	chr10	79322622	79322643	CCCAGCACCCAGGCGGGCAGC	-
5.37526	chr5	37530200	37530221	ACCAGCGCCACTGCCAGCTAC	-
10.1191	chr10	119108591	119108612	TTCAGCACCAAGGACAGCACC	+
2.13247	chr2	132473234	132473255	TTCAGCACCCCGGACAGCTCC	+
6.11405	chr6	114052887	114052908	TTCAGCACCCTGGAGAGTTCC	+
4.15291	chr4	152914959	152914980	GTTGGTACCAGGGACAGCTCC	-
8.97684	chr8	97689987	97690008	TTCAGCACCAGGGCCAGCGCT	-
7.90334	chr7	90335603	90335624	TCCAGGACTGTAGACAGCTCC	+
15.739	chr15	73903408	73903429	TTCAGGACCATGGACAGCTCC	-
19.2323	chr19	23227780	23227801	GTCAGAACCGTGGACTTCACC	+
7.2529	chr7	25291377	25291398	GTCGCCACCGTGGACAGTTCC	-
1.15648	chr1	156485904	156485925	CTTGGCACCTCGGACAGCGCC	-
17.283	chr17	28303229	28303250	TTCAGCACCGCGGCCAGCGCC	-
7.49964	chr7	49966235	49966256	TTCAGTACTCTGGACAGAGGC	+
6.11415	chr6	114152903	114152924	GTCAGGACCCTGGAGAGCGTC	+
4.13953	chr4	139531197	139531218	CTCATCACCATGGACAGAGCT	-
6.1032	chr6	103196056	103196077	GGTAGCACCACGGACAGCAGC	+
13.9849	chr13	98493048	98493069	CCCAGTACCAGGGACAGCAAC	-
13.5502	chr13	55021703	55021724	TCCAGCACAGCAGGGAGCAGC	-
17.6934	chr17	69344283	69344304	GTCAGCACCTCGGACAGCTCC	-
7.113	chr7	112999455	112999476	ACCAGGCCCACGGACAGCCGT	+
15.8334	chr15	83340438	83340459	TGCAGCTCCCCGGACAGCAGC	-
7.1441	chr7	144103844	144103865	TTCAGCACCATGGACAGAGGA	-
5.12219	chr5	122187232	122187253	TTCAGCACCTTGGAGAGAGCC	-
12.9244	chr12	92446219	92446240	ATCAGCACCAAGGACAGCAAC	-
11.6377	chr11	63769220	63769241	TGCAGGACCAAGGACAGCTAG	-
13.5787	chr13	57877359	57877380	CTAAGTACCACGGACAGCTCC	-
7.24715	chr7	24715223	24715244	TGCATCACCACACACAGCACA	+
4.62767	chr4	62767721	62767742	TTTGGTACCCTGGACAGAGCC	-
5.11397	chr5	113977764	113977785	TTCAGGACCATGGAAAGCTCC	+
13.5497	chr13	5496951	5496972	AACAGGACCATGGAGAGTTCC	+
5.12665	chr5	126648010	126648031	TCCAGCACCCTGGACAGTGCC	+
4.12775	chr4	127751196	127751217	TCCAGCACTCTGGACAGCTCC	+
7.1534	chr7	15342405	15342426	TTCAGCACCGCGGACAGCACC	-
14.3769	chr14	37686874	37686895	GTTAGTACCATGGACAGTGGT	+
14.3593	chr14	35927307	35927328	TTCAGCACCATGGCCAGAGTG	+
7.12095	chr7	120957127	120957148	GTCAGAACCATGGTCAGCAGC	-
16.1142	chr16	11421793	11421814	TTCAACACCACAGAGAGTTGT	-
9.10797	chr9	107973763	107973784	ATCAGGACCTTGGCCAAGGTC	+
1.38882	chr1	38884328	38884349	GTCAGCACCGTGGACAGCGTC	-
1.13396	chr1	133960961	133960982	CTCAGCAGCCAGGGCACAGGC	+
2.15826	chr2	158261979	158262000	ATCAGAACCATGGACAGCTCA	-
9.47841	chr9	47841830	47841851	CTTGGTACCATGGACAGCGAG	+
5.11296	chr5	112959104	112959125	ATCAGCACCATGGACAGCGCA	-
16.1071	chr16	10710297	10710318	GCCAGCACCATGGCCAGATAC	-
14.7765	chr14	77655530	77655551	CTCCCAACCATGGACAGCACC	+
8.12702	chr8	12702497	12702518	GGCAGGACCGAGGACAGCACC	-
17.3007	chr17	30071286	30071307	TTCAGCACCATGGGTGTGGAC	-
2.31745	chr2	31746948	31746969	TTCAGCACCTGGAACAGCGCC	-
7.44325	chr7	4433754	4433775	TTCAGTACCATGGACAGCGGG	-
15.7794	chr15	77947251	77947272	TTCAGCACCACGGCGACGCAG	-
6.34926	chr6	34925788	34925809	GTCAGCACCACAGACAGAGCC	-
3.11489	chr3	114896218	114896239	TTCAGCACCTCGGCCAGCACC	+
7.2914	chr7	29140355	29140376	TTAAGTACCTGGGACAGTGCC	-
7.15633	chr7	15635293	15635314	TTTGAGACCACGGACAGCGGC	+
5.11382	chr5	113825484	113825505	ATCAGCACCATGGACAGCCAC	-
12.1057	chr12	105723507	105723528	TTCAGAACCATGGACAGCAGC	-
7.30054	chr7	30055566	30055587	TTCAGCACCATGGCCAGCGCC	+
2.14314	chr2	143143296	143143317	TTCAGTACCTTGGACAGCTCT	-
10.5915	chr10	59149271	59149292	TACAGCACTCAGGACAGCTCC	-
5.11281	chr5	112817446	112817467	GCCAGAGCCACGGCGAGCTGC	-
7.39227	chr7	39230092	39230113	ATTACCACCGCGGACCGCTCC	+
10.1265	chr10	126493944	126493965	GTCAGCACCAGGGTCAGCTCC	-
8.73811	chr8	73814779	73814800	TTCAGGACCGCGGACAGCGTC	+
1.75143	chr1	75146302	75146323	TTCAGAACCATGGACAGCGCC	-
10.7938	chr10	79380601	79380622	CCTAGTACCCCGGACAGCTCA	-
2.29626	chr2	29628115	29628136	TGCAGCATCCCTGGCAGGTCC	-

## Sheet: Altered Spacer
PET ID	Chromosome	Left Motif Start	Left Motif End	Left Sequence	Left Direction	Chromosome	Right Motif Start	Right Motif End	Right Sequence	Right Direction	Spacer
11.1184	chr11	118356933	118356942	TTCAGCACC	-	chr11	118356923	118356933	GGACAGCAGC	-	0
1.37244	chr1	37244566	37244575	TTCAGGACC	+	chr1	37244575	37244585	GGACAGCAAC	+	0
11.1185	chr11	118501720	118501729	TTCAGCACC	-	chr11	118501710	118501720	GGACAGCTCC	-	0
11.594	chr11	59400935	59400944	TTCAGCACC	-	chr11	59400924	59400934	GGACAGCGCC	-	1
1.1713	chr1	17130834	17130843	TTCAGCACC	+	chr1	17130844	17130854	GGACAGCTCC	+	1
18.8141	chr18	81407316	81407325	TTCAGCACC	-	chr18	81407305	81407315	GGACAGCTCC	-	1
11.1077	chr11	107736391	107736400	GTCAGCACC	+	chr11	107736401	107736411	GGACAGCTCC	+	1
12.761	chr12	76095690	76095699	ATCAGCACC	-	chr12	76095676	76095686	GGACAGCGAC	-	4
17.7962	chr17	79622344	79622353	TTCAGCACC	+	chr17	79622359	79622369	GGACAGCTGC	+	6
19.5087	chr19	5087994	5088003	TTCAGCACC	+	chr19	5088010	5088020	GGACAGCACC	+	7
13.7555	chr13	75554793	75554802	TTCAGCACC	-	chr13	75554776	75554786	GGACAGCGAT	-	7
10.728	chr10	7280024	7280033	ATCAGCACC	-	chr10	7280007	7280017	GGACAGCGGC	-	7
X.19319072	chrX	19319498	19319507	GTCAGCACC	+	chrX	19319514	19319524	GGACAGCAGC	+	7
11.1058	chr11	105824051	105824060	TTCAGCACC	+	chr11	105824067	105824077	GGACAGCTCC	+	7
5.10879	chr5	108789971	108789980	TTCAGCACC	+	chr5	108789987	108789997	GGACAGCGCC	+	7
7.13823	chr7	138235336	138235345	TTCAGGACC	+	chr7	138235352	138235362	GGACAGCGCC	+	7
8.12732	chr8	127320816	127320825	TTCAGAACC	-	chr8	127320799	127320809	GGACAGCTCC	-	7
9.75468	chr9	75469869	75469878	TTCAGCACC	-	chr9	75469851	75469861	GGACAGCGCC	-	8
19.4098	chr19	40985073	40985082	TTCAGGACC	+	chr19	40985090	40985100	GGACAGCTCC	+	8
10.1146	chr10	114589115	114589124	TTCAGCACC	-	chr10	114589097	114589107	GGACAGCGCC	-	8
3.33333	chr3	33334603	33334612	CTCAGCACC	-	chr3	33334585	33334595	GGACAGCTCC	-	8
2.32563	chr2	32566467	32566476	ATCAGCACC	-	chr2	32566449	32566459	GGACAGCGGC	-	8
15.88	chr15	88002267	88002276	TTCAGCACC	+	chr15	88002284	88002294	GGACAGCTCC	+	8
8.96637	chr8	96638021	96638030	TTCAGCACC	+	chr8	96638038	96638048	GGACAGAGAC	+	8
7.1347	chr7	134702729	134702738	ATCAGCACC	-	chr7	134702711	134702721	GGACAGCTCC	-	8
5.11435	chr5	114352254	114352263	TTCAGCACC	+	chr5	114352271	114352281	GGACAGCTCT	+	8
7.33544	chr7	33545659	33545668	TTCAGCACC	+	chr7	33545677	33545687	GGACAGCAAC	+	9
2.39628	chr2	39628896	39628905	TTCAGCACC	-	chr2	39628877	39628887	GGACAGCAAC	-	9
1.2517	chr1	25173328	25173337	TTCAGCACC	-	chr1	25173309	25173319	GGACAGCTCT	-	9
Y.2678948	chrY	2682848	2682857	TTCAGCACC	-	chrY	2682829	2682839	GGACAGCAAC	-	9
17.3874	chr17	38737400	38737409	TTCAGCACC	+	chr17	38737418	38737428	GGACAGCAAC	+	9
1.66401	chr1	66401369	66401378	TTCAGCACC	-	chr1	66401350	66401360	GGACAGCGGC	-	9
5.13778	chr5	137783370	137783379	ATCAGCACC	-	chr5	137783351	137783361	GGACAGCTCC	-	9
12.6978	chr12	69779151	69779160	TTCAGCACC	-	chr12	69779132	69779142	GGACAGCAGC	-	9
6.58259	chr6	58260468	58260477	TTCAGCACC	-	chr6	58260449	58260459	GGACAGCAAC	-	9
12.2501	chr12	25014229	25014238	TTCAGCACC	-	chr12	25014210	25014220	GGACAGCAAC	-	9
5.35615	chr5	35616681	35616690	TTCAGCACC	-	chr5	35616662	35616672	GGACAGCTCC	-	9
17.2151	chr17	21506307	21506316	TTCAGCACC	-	chr17	21506288	21506298	GGACAGCAAC	-	9
4.65883	chr4	65885634	65885643	GTCAGCACC	+	chr4	65885652	65885662	GGACAGCTCC	+	9
2.23111	chr2	23113230	23113239	TTCAGCACC	-	chr2	23113211	23113221	GGACAGCAAC	-	9
5.11599	chr5	115992514	115992523	TTCAGCACC	-	chr5	115992495	115992505	GGACAGCGCC	-	9
9.41383	chr9	4138985	4138994	TTCAGCACC	-	chr9	4138966	4138976	GGACAGCAAC	-	9
3.13667	chr3	136667509	136667518	GTCAGCACC	-	chr3	136667490	136667500	GGACAGCTTC	-	9
8.96354	chr8	96359029	96359038	TTCAGCACC	+	chr8	96359047	96359057	GGACAGCAAC	+	9
2.16538	chr2	165378891	165378900	TTCAGCACC	+	chr2	165378909	165378919	GGACAGAGCC	+	9
2.94044	chr2	94046376	94046385	TTCAGCACC	+	chr2	94046394	94046404	GGACAGCTAC	+	9
8.12768	chr8	127679487	127679496	TTCAGCACC	-	chr8	127679467	127679477	GGACAGCGCC	-	10
3.7616	chr3	76160550	76160559	TTCAGCACC	-	chr3	76160530	76160540	GGACAGCACC	-	10
4.44724	chr4	44725567	44725576	TTCAGGACC	+	chr4	44725586	44725596	GGACAGCGCC	+	10
10.2883	chr10	28836440	28836449	TTCAGCACC	-	chr10	28836419	28836429	GGACAGCTCC	-	11
3.62682	chr3	62682985	62682994	ATCAGCACC	-	chr3	62682964	62682974	GGACAGCGCC	-	11
7.26198	chr7	26198469	26198478	TTCAGCACC	-	chr7	26198421	26198431	GGACAGCAAC	-	38
19.9547	chr19	9549797	9549806	TTCAGCACC	+	chr19	9549873	9549883	GGACAGCAAC	+	67
19.4243	chr19	42435532	42435541	CTCAGCACC	+	chr19	42435657	42435667	GGACAGCTTC	+	116
17.3133	chr17	31333643	31333652	TCCAGCACC	-	chr17	31333514	31333524	GGACAGGGAC	-	119
5.12599	chr5	125986705	125986714	TTCAGGACC	-	chr5	125986570	125986580	GGACAGCACC	-	125
19.5656	chr19	56558247	56558256	TTCAGCACC	-	chr19	56558109	56558119	GGCCAGCGCC	-	128
5.62427	chr5	62426904	62426913	TTCAGCACC	+	chr5	62427044	62427054	GGCCAGCGCC	+	131
8.12949	chr8	129492594	129492603	TTCAGCACC	+	chr8	129492737	129492747	GGCCAGCGCC	+	134
6.14843	chr6	148435413	148435422	TTCAGCACC	-	chr6	148435269	148435279	GGCCAGCGCC	-	134
15.9743	chr15	97437139	97437148	TTCAGCACC	-	chr15	97436995	97437005	GGCCAGCGCC	-	134
8.97342	chr8	97342343	97342352	TTCAGCACC	+	chr8	97342486	97342496	GGCCAGCGCC	+	134
8.68152	chr8	68152444	68152453	TTCAGCACC	+	chr8	68152587	68152597	GGCCAGCGCC	+	134
6.12028	chr6	120283917	120283926	TTCAGCACC	-	chr6	120283773	120283783	GGCCAGCGCC	-	134
12.8488	chr12	84885150	84885159	TTCAGCACC	+	chr12	84885293	84885303	GGCCAGCGCC	+	134
18.5317	chr18	53173313	53173322	TTCAGCACC	-	chr18	53173169	53173179	GGCCAGCGCC	-	134
9.82882	chr9	82881993	82882002	TTCAGCACC	+	chr9	82882137	82882147	GGCCAGCGCC	+	135
9.99034	chr9	99036774	99036783	TTCAGCACC	+	chr9	99036918	99036928	GGCCAGCGCC	+	135
12.6798	chr12	67979618	67979627	TTCAGCACC	-	chr12	67979473	67979483	GGCCAGCGCC	-	135
5.92828	chr5	92828404	92828413	TTCAGCACC	-	chr5	92828259	92828269	GGCCAGCGCC	-	135
12.7669	chr12	76687104	76687113	TTCAGCACC	+	chr12	76687249	76687259	GGCCAGCGCC	+	136
10.1296	chr10	129578136	129578145	TTCAGCACC	-	chr10	129577989	129577999	GGCCAGCGCC	-	137
8.10943	chr8	109430188	109430197	TTCAGGACC	+	chr8	109430379	109430389	GGACAGCTCC	+	182
16.2034	chr16	20339242	20339251	GTCAGCACC	+	chr16	20339443	20339453	GGACAGCTCC	+	192
2.21283	chr2	21286540	21286549	TTCAGCACC	+	chr2	21286782	21286792	GGACAGGAGC	+	233
2.58382	chr2	58382192	58382201	TTCAGCACC	-	chr2	58381938	58381948	GGACAGAGGC	-	244
4.23663	chr4	23664073	23664082	GTCAGCACC	-	chr4	23663813	23663823	GGACAGCTAC	-	250
7.81963	chr7	81964090	81964099	TTCAGCACC	-	chr7	81963815	81963825	GGACAGCTTC	-	265
7.45233	chr7	45233956	45233965	TTCAGAACC	+	chr7	45234238	45234248	GGACAGCTCC	+	273
2.18034	chr2	180340594	180340603	TTCAGCACC	+	chr2	180340880	180340890	GGACAGCTCT	+	277
7.34924	chr7	34924204	34924213	TCCAGCACC	-	chr7	34923905	34923915	GGACAGCGGC	-	289
11.9508	chr11	95081264	95081273	ATCAGCACC	+	chr11	95081624	95081634	GGACAGCGGC	+	351
11.7304	chr11	73039264	73039273	TTCAGCACC	-	chr11	73038884	73038894	GGACAGCTCC	-	370
9.1145	chr9	114502088	114502097	TTCAGCACC	-	chr9	114501607	114501617	GGACAGCAGC	-	471
11.1011	chr11	101062794	101062803	TTCAGGACC	-	chr11	101062302	101062312	GGACAGCTCC	-	482
Y.1636172	chrY	1644265	1644274	TTCAGCACC	-	chrY	1643771	1643781	GGACAGAGCT	-	484
6.14292	chr6	142920110	142920119	TCCAGCACC	+	chr6	142920619	142920629	GGACAGAGAC	+	500
14.6939	chr14	69394627	69394636	GTCAGCACC	-	chr14	69394109	69394119	GGACAGCTCC	-	508
1.93569	chr1	93572944	93572953	TTCAGAACC	+	chr1	93573494	93573504	GGACAGCTCC	+	541
19.4349	chr19	43495047	43495056	GTCAGCACC	-	chr19	43494453	43494463	GGACAGGGCC	-	584
4.15479	chr4	154786876	154786885	CTCAGCACC	+	chr4	154787593	154787603	GGACAGCGCA	+	708
16.9131	chr16	91311267	91311276	GTCAGCACC	+	chr16	91312032	91312042	GGACAGTACC	+	756
10.7971	chr10	79716258	79716267	TCCAGCACC	+	chr10	79717086	79717096	GGACAGCTCT	+	819
15.8511	chr15	8512363	8512372	TTCAGCACC	-	chr15	8511503	8511513	GGACAGCAGC	-	850
11.9482	chr11	94824400	94824409	CTCAGCACC	+	chr11	94825393	94825403	GGCCAGCGCC	+	984
10.8396	chr10	83956574	83956583	TTCAGGACC	+	chr10	83957619	83957629	GGACAGCGCC	+	1036
1.12057	chr1	120577826	120577835	GTCAGCACC	-	chr1	120576682	120576692	GGACAGCTCT	-	1134
17.6851	chr17	68511665	68511674	CTCAGCACC	+	chr17	68512849	68512859	GGACAGCGCA	+	1175
X.71106099	chrX	71108800	71108809	TCCAGCACC	-	chrX	71107321	71107331	GGACAGAGAC	-	1469
4.77682	chr4	77681811	77681820	TTCAGAACC	+	chr4	77683414	77683424	GGACAGCGCC	+	1594
17.3488	chr17	34887390	34887399	TTCAGAACC	+	chr17	34889046	34889056	GGACAGAGAC	+	1647
5.33592	chr5	33593380	33593389	TTCAGAACC	-	chr5	33591711	33591721	GGAGAGCGCC	-	1659
1.16824	chr1	168247478	168247487	TCCAGCACC	-	chr1	168245692	168245702	GGACAGCGCC	-	1776
2.34241	chr2	34244418	34244427	TTCAGAACC	-	chr2	34242535	34242545	GGACAGCGAC	-	1873
Y.1484708	chrY	1491087	1491096	CTCAGCACC	-	chrY	1489200	1489210	GGACAGCTTC	-	1877
13.2338	chr13	23383193	23383202	TTCAGCACC	+	chr13	23385127	23385137	GGACAGCATC	+	1925
8.12006	chr8	120061812	120061821	CTCAGCACC	-	chr8	120059857	120059867	GGACAGCATC	-	1945
5.12134	chr5	121342616	121342625	CTCAGCACC	-	chr5	121340543	121340553	GGACAGCTAC	-	2063
1.74325	chr1	74327554	74327563	GTCAGCACC	-	chr1	74325230	74325240	GGACAGCGGC	-	2314
6.11409	chr6	114088857	114088866	GTCAGCACC	+	chr6	114091324	114091334	GGACAGCTCC	+	2458
16.2185	chr16	21848291	21848300	TTCAGAACC	+	chr16	21850919	21850929	GGACAGTGCC	+	2619

## Sheet: Left Half-Site
PET ID	Chromosome	Motif Start	Motif End	Sequence	Direction
14.7455	chr14	74548198	74548207	TTCAGCACC	-
11.3	chr11	3006400	3006409	CTCAGCACC	+
13.4929	chr13	49294376	49294385	TTCAGCACC	+
Y.1041800	chrY	1050127	1050136	TTCAGCACC	-
6.68729	chr6	68728992	68729001	TTCAGCACC	-
7.82741	chr7	82741752	82741761	ATCAGCACC	+
X.7768823	chrX	7771418	7771427	TTCAGCACC	+
10.1633	chr10	16335210	16335219	TTCAGCACC	-
15.84	chr15	84006252	84006261	TCCAGCACC	-
12.1093	chr12	109341901	109341910	GTCAGCACC	+
10.6042	chr10	60419010	60419019	GTCAGCACC	+
Y.112178	chrY	116126	116135	CTCAGCACC	+
Y.77779	chrY	91244	91253	CTCAGCACC	+
7.11881	chr7	118807553	118807562	TTCAGCACC	-
6.45371	chr6	45373413	45373422	TTCAGCACC	+
10.1268	chr10	12680716	12680725	TTCAGAACC	-
5.13531	chr5	135308412	135308421	TTCAGCACC	+
14.7226	chr14	72259307	72259316	CTCAGCACC	+
8.69287	chr8	69287773	69287782	TTCAGCACC	+
13.5101	chr13	51013319	51013328	TTCAGCACC	+
2.64673	chr2	64674680	64674689	TTCAGCACC	-
Y.1651895	chrY	1656477	1656486	GTCAGCACC	-
X.120303407	chrX	120309628	120309637	ATCAGCACC	-
4.15455	chr4	154549477	154549486	TCCAGCACC	-
7.10924	chr7	109238375	109238384	TTCAGCACC	+
4.13231	chr4	132310056	132310065	TTCAGCACC	-
15.9261	chr15	9262270	9262279	TTCAGCACC	-
9.24291	chr9	24293359	24293368	CTCAGCACC	-
8.67945	chr8	67946973	67946982	TCCAGCACC	+
5.12905	chr5	129048829	129048838	TTCAGGACC	+
14.1215	chr14	121531892	121531901	TTCAGAACC	-
11.3073	chr11	3076511	3076520	GTCAGCACC	+
Y.735815	chrY	739323	739332	CTCAGCACC	+
7.60853	chr7	60853255	60853264	TTCAGCACC	-
17.4631	chr17	46310041	46310050	TTCAGCACC	-
1.25775	chr1	25775239	25775248	TTCAGCACC	+
12.7386	chr12	73858613	73858622	TTCAGCACC	-
13.4982	chr13	49822787	49822796	TTCAGCACC	-
Y.547621	chrY	553937	553946	TTCAGAACC	+
14.427	chr14	4273056	4273065	GTCAGCACC	+
6.33067	chr6	33068165	33068174	TTCAGCACC	+
6.13855	chr6	138547690	138547699	TTCAGCACC	+
1.10465	chr1	104652818	104652827	TTCAGCACC	-
9.35053	chr9	35053739	35053748	CTCAGCACC	+
9.5867	chr9	58671309	58671318	TTCAGGACC	-
17.3056	chr17	30557866	30557875	TTCAGAACC	+
5.89629	chr5	89629076	89629085	TTCAGCACC	-
17.4838	chr17	48383189	48383198	TTCAGCACC	-
1.15315	chr1	153152825	153152834	CTCAGCACC	+
17.2567	chr17	25669529	25669538	ATCAGCACC	+
13.2479	chr13	24790319	24790328	TTCAGCACC	+
11.2273	chr11	22726504	22726513	TTCAGCACC	-
3.11322	chr3	113219119	113219128	TTCAGCACC	-
6.38309	chr6	38309068	38309077	TCCAGCACC	+
1.15888	chr1	158879063	158879072	TTCAGCACC	+
11.9901	chr11	99008861	99008870	TTCAGCACC	-
13.1358	chr13	13577354	13577363	TTCAGCACC	-
Y.1309636	chrY	1319478	1319487	TTCAGCACC	-
7.31162	chr7	31164726	31164735	TTCAGCACC	-
11.4964	chr11	49639232	49639241	TTCAGAACC	+
9.53467	chr9	53468562	53468571	TTCAGCACC	+
12.6429	chr12	6429480	6429489	TTCAGCACC	-
19.4452	chr19	44523252	44523261	TTCAGCACC	-
Y.990512	chrY	994252	994261	CTCAGCACC	+
1.16694	chr1	166939835	166939844	TTCAGCACC	-
1.10797	chr1	107970080	107970089	TTCAGCACC	+
2.9813	chr2	98131018	98131027	TTCAGCACC	-
19.3697	chr19	36968583	36968592	TCCAGCACC	+
6.62399	chr6	62398966	62398975	TTCAGCACC	+
7.25368	chr7	25367739	25367748	TTCAGGACC	+
18.474	chr18	47395490	47395499	TTCAGCACC	+
11.1037	chr11	103702094	103702103	ATCAGCACC	+
11.6937	chr11	69375523	69375532	TTCAGCACC	+
7.91992	chr7	9200485	9200494	TTCAGCACC	+
9.10845	chr9	108448281	108448290	TCCAGCACC	+
10.1279	chr10	127938481	127938490	TCCAGCACC	+
2.16912	chr2	16912150	16912159	TTCAGCACC	+
Y.638037	chrY	647443	647452	TCCAGCACC	-
9.10997	chr9	109966795	109966804	TCCAGCACC	-
11.1533	chr11	15325603	15325612	TTCAGCACC	-
6.6025	chr6	60251327	60251336	TTCAGCACC	-
8.11266	chr8	112667990	112667999	CTCAGCACC	-
17.1473	chr17	14727201	14727210	TTCAGAACC	-
9.44633	chr9	44633837	44633846	TTCAGCACC	-
12.1187	chr12	118672307	118672316	TTCAGCACC	-
17.2096	chr17	20957687	20957696	TTCAGCACC	-
3.36979	chr3	36981341	36981350	TTCAGCACC	+
5.27397	chr5	27398249	27398258	TTCAGCACC	+
2.2287	chr2	22872008	22872017	TTCAGCACC	-
4.14542	chr4	145419865	145419874	TTCAGGACC	+
4.142	chr4	142000714	142000723	TTCAGCACC	+
18.5212	chr18	52119676	52119685	TTCAGCACC	-
17.2979	chr17	29795333	29795342	TTCAGCACC	+
4.11007	chr4	11007285	11007294	TTCAGCACC	-
17.2832	chr17	28318644	28318653	TCCAGCACC	+
9.85067	chr9	85067254	85067263	TTCAGCACC	-
12.1113	chr12	111331301	111331310	TTCAGCACC	-
7.86192	chr7	86192816	86192825	TTCAGCACC	+
1.75028	chr1	75029954	75029963	TCCAGCACC	+
6.13841	chr6	138408113	138408122	TTCAGCACC	-
8.1433	chr8	14334154	14334163	TTCAGCACC	-
10.4424	chr10	4424197	4424206	TTCAGCACC	-
3.10581	chr3	105815256	105815265	TCCAGCACC	+
8.75551	chr8	75551073	75551082	ATCAGCACC	+
1.17919	chr1	179189820	179189829	TTCAGCACC	-
6.34122	chr6	34122440	34122449	TTCAGCACC	-
13.1006	chr13	100615178	100615187	TTCAGCACC	+
1.16692	chr1	166918006	166918015	TTCAGCACC	-
19.4689	chr19	46887553	46887562	TTCAGCACC	-
Y.2592880	chrY	2596565	2596574	CTCAGCACC	+
11.1152	chr11	115152402	115152411	TTCAGCACC	-
11.5965	chr11	59655634	59655643	TCCAGCACC	-
4.13376	chr4	133763145	133763154	TTCAGCACC	+
15.3903	chr15	39029458	39029467	TTCAGCACC	+
19.4535	chr19	45349975	45349984	ATCAGCACC	+

## Sheet: Right Half-Site
PET ID	Chromosome	Motif Start	Motif End	Sequence	Direction
4.14002	chr4	140022506	140022516	GGACAGCAGC	+
19.5894	chr19	5894487	5894497	GGACAGCGCT	+
5.54098	chr5	54098024	54098034	GGACAGGTCC	-
10.6972	chr10	69720820	69720830	GGACAGCAAC	-
2.10482	chr2	104817595	104817605	GGACAGGGAC	-
10.7099	chr10	70993320	70993330	GGACAGCAGC	-
10.9081	chr10	90814263	90814273	GGACAGCTCC	-
11.3091	chr11	3091575	3091585	GGACAGCAAC	+
11.7949	chr11	79491712	79491722	GGACAGCGGC	+
11.5814	chr11	58139314	58139324	GGACAGCACC	+
1.11315	chr1	11315357	11315367	GGACAGCTAC	-
8.12401	chr8	12401337	12401347	GGACAGCATC	+
7.18969	chr7	18970056	18970066	GGACAGCGCA	-
1.12974	chr1	12975639	12975649	GGACAGCTCC	+
7.43207	chr7	43207903	43207913	GGACAGCACC	+
4.10954	chr4	109544533	109544543	GGACAGAGTC	-
2.26058	chr2	26059172	26059182	GGACAGCGGC	-
5.37026	chr5	37027719	37027729	GGACAGCTCC	+
5.10404	chr5	104036528	104036538	GGACAGCACC	+
19.3766	chr19	3767717	3767727	GGACAGCTCC	-
14.5473	chr14	54734028	54734038	GGACAGCGCT	-
9.10843	chr9	108425864	108425874	GGACAGAACC	-
8.12622	chr8	126218925	126218935	GGACAGCTCC	-
3.1484	chr3	14840279	14840289	GGACAGCTCC	-
14.6247	chr14	62477407	62477417	GGACAGCACC	-
12.8736	chr12	87359901	87359911	GGACAGCTCT	+
19.1702	chr19	17022874	17022884	GGACAGCGCC	-
1.6405	chr1	64050099	64050109	GGACAGCTCC	-
18.7742	chr18	77419958	77419968	GGACAGCTCC	+
8.11995	chr8	119951792	119951802	GGACAGAGAC	-
5.99824	chr5	99824726	99824736	GGACAGCGCC	-
3.12262	chr3	122621833	122621843	GGACAGCGCT	-
Y.1393971	chrY	1394801	1394811	GGACAGCAGC	-
5.1167	chr5	116705439	116705449	GGACAGGACC	+
15.1033	chr15	103310625	103310635	GGACAGCACC	+
7.10957	chr7	109572715	109572725	GGACAGCGCC	+
15.7558	chr15	75579855	75579865	GGACAGAGCC	-
14.3673	chr14	36731931	36731941	GGACAGCTCC	-
13.9936	chr13	99363538	99363548	GGACAGGGGC	-
9.44599	chr9	44598977	44598987	GGACAGCTCC	+
5.11168	chr5	111678314	111678324	GGACAGTGCC	-
5.11163	chr5	111633449	111633459	GGACAGCACT	-
12.1271	chr12	12707693	12707703	GGACAGCTAC	-
16.9497	chr16	94975503	94975513	GGACAGCTCT	+
16.1678	chr16	16784315	16784325	GGACAGAGCC	+
4.11718	chr4	117179989	117179999	GGCCAGCGCC	+
11.669	chr11	66897552	66897562	GGACAGCTGC	+
19.2086	chr19	20863282	20863292	GGACAGCTCC	+
8.10256	chr8	10255888	10255898	GGACAGAGCC	+
16.952	chr16	95202757	95202767	GGACAGCAGC	-
11.1165	chr11	116463623	116463633	GGACAGGGCC	+
11.9657	chr11	96567000	96567010	GGACAGCAAC	-
11.8043	chr11	80429915	80429925	GGACAGCTCC	+
2.13164	chr2	131645322	131645332	GGACAGGGAC	-
7.27837	chr7	27838400	27838410	GGACAGCTCC	+
11.1169	chr11	116851914	116851924	GGACAGAGCC	+
15.9863	chr15	98627691	98627701	GGACAGCAGC	+
Y.626880	chrY	627952	627962	GGACAGCAGC	-
4.10473	chr4	104730843	104730853	GGACAGCTTC	-
17.1488	chr17	14884712	14884722	GGACAGCAGC	+
9.10719	chr9	107195644	107195654	GGACAGAGCC	-
5.10623	chr5	106233499	106233509	GGACAGCAAC	-
4.48993	chr4	48993648	48993658	GGACAGCTCC	+
12.1039	chr12	103881648	103881658	GGACAGCTCC	+
11.6135	chr11	61354488	61354498	GGACAGCAGC	+
8.17115	chr8	17115826	17115836	GGACAGCTAC	-
6.89207	chr6	89208183	89208193	GGACAGCTCC	+
16.1117	chr16	11172138	11172148	GGACAGAGGC	+
5.65744	chr5	65746284	65746294	GGACAGCTCC	-
17.462	chr17	46199784	46199794	GGACAGCAGC	+
4.13738	chr4	137379927	137379937	GGACAGCGCA	-
17.8738	chr17	87388471	87388481	GGACAGCTCC	-
13.4817	chr13	48171132	48171142	GGACAGCGTC	+
4.31564	chr4	31564190	31564200	GGACAGCTAC	-
10.7959	chr10	79594075	79594085	GGACAGCGGC	-
13.6329	chr13	63290717	63290727	GGACAGCAGC	-
13.1527	chr13	15267280	15267290	GGACAGCTCC	+
8.11483	chr8	114828061	114828071	GGACAGCACC	-
4.43821	chr4	43821459	43821469	GGACAGGGGC	+
1.13745	chr1	137451392	137451402	GGACAGCTCC	+
5.1501	chr5	150103109	150103119	GGACAGCTCC	-
2.1137	chr2	113704821	113704831	GGACAGCACC	+
1.88499	chr1	8850195	8850205	GGACAGTGCC	+
11.1038	chr11	103833851	103833861	GGACAGCACT	+
5.92782	chr5	92785133	92785143	GGACAGAGCC	+
9.42222	chr9	42222925	42222935	GGACAGCGGC	-
10.1178	chr10	117781373	117781383	GGCCAGCGCC	+
1.17922	chr1	179219692	179219702	GGACAGCGCC	-
18.6443	chr18	64436077	64436087	GGACAGCAGC	-
13.1102	chr13	110237081	110237091	GGACAGCTCC	-
6.11334	chr6	113343968	113343978	AGACAGCGCC	+
3.88445	chr3	88447395	88447405	GGACAGGGCC	-
13.4695	chr13	46946245	46946255	GGACAGCTCC	+
6.81781	chr6	81782276	81782286	GGACAGGTCC	+
19.1203	chr19	12033701	12033711	GGACAGTGCC	-
1.53651	chr1	53651320	53651330	GGACAGCTCT	+
3.15463	chr3	154632907	154632917	GGACAGCGCT	-
13.4123	chr13	41231347	41231357	GGACAGCGCA	-
8.66816	chr8	66817435	66817445	GGACAGCTCC	+
3.22306	chr3	22306455	22306465	GGACAGCGAC	-
2.1663	chr2	166302309	166302319	GGACAGAGTC	+
16.3297	chr16	32969709	32969719	GGACAGCGTC	+
16.2867	chr16	28672914	28672924	GGACAGCTCC	-
7.27359	chr7	27359564	27359574	GGACAGCTCC	-
4.43052	chr4	43053800	43053810	GGACAGAGTC	-
5.73926	chr5	73926590	73926600	GGACAGCTCC	+
1.18229	chr1	182295577	182295587	GGACAGCTCC	-
9.50182	chr9	50183443	50183453	GGACAGCTCC	-
9.34691	chr9	34692660	34692670	GGACAGAGCC	+
5.78182	chr5	78182427	78182437	GGACAGCTCC	+
4.13295	chr4	132947864	132947874	GGACAGCAGC	-
10.8656	chr10	86556879	86556889	GGACAGCTCC	-
5.13496	chr5	134956433	134956443	GGACAGAGAC	+
17.3038	chr17	30385450	30385460	GGACAGCAAC	+
1.1603	chr1	160300909	160300919	GGACAGCGAT	-
8.73728	chr8	73733082	73733092	GGACAGGGGC	-
17.3156	chr17	31561097	31561107	GGACAGCAGC	+
16.1389	chr16	13890339	13890349	GGACAGAGAC	+
16.6264	chr16	6264391	6264401	GGACAGCGGC	-
14.2931	chr14	29308076	29308086	GGACAGCTCC	+
11.807	chr11	80702985	80702995	GGACAGCTCC	-
Y.658002	chrY	667702	667712	GGACAGCAAC	-
2.15713	chr2	157128733	157128743	GGACAGCTCC	-
5.31138	chr5	31140548	31140558	GGACAGCAGC	-
2.16483	chr2	164834876	164834886	GGACAGCGAC	-
2.13575	chr2	135749551	135749561	GGACAGCTCC	+
15.8406	chr15	84065085	84065095	GGACAGCTCC	+
7.11135	chr7	111350384	111350394	GGACAGCTCC	-
4.11533	chr4	115326148	115326158	GGACAGCTCC	-
5.64661	chr5	64661643	64661653	GGACAGCTCC	-
Y.2572815	chrY	2582058	2582068	GGACAGAGCT	+
8.73155	chr8	73157280	73157290	GGACAGCTCC	+
2.18122	chr2	181221851	181221861	GGACAGCTGC	-
5.13609	chr5	136091502	136091512	GGACAGCGCA	-
15.1003	chr15	100297159	100297169	GGACAGCGCC	-
15.995	chr15	99497194	99497204	GGACAGCTCC	+
7.123	chr7	123005542	123005552	GGACAGAGCT	-
10.7352	chr10	7353205	7353215	GGACAGCGTC	+
6.83069	chr6	83069289	83069299	GGACAGCGCC	-
9.46341	chr9	46342307	46342317	GGACAGCAGC	-
1.13299	chr1	132991072	132991082	GGACAGCAAC	+
11.1192	chr11	11925905	11925915	GGACAGCTCC	+
19.3636	chr19	36355429	36355439	GGACAGCTCC	+
4.12436	chr4	124362945	124362955	GGACAGCTCC	-
8.2031	chr8	20313562	20313572	GGACAGCTCT	+
2.13005	chr2	130054207	130054217	GGACAGCAAC	+
7.14176	chr7	141760148	141760158	GGACAGCGCC	+
6.8359	chr6	83590620	83590630	GGACAGCTCC	-
5.64437	chr5	64439291	64439301	GGACAGCAGC	-
13.5141	chr13	51413813	51413823	GGACAGCTCC	-
5.13543	chr5	135434347	135434357	GGACAGCTGC	-
14.5321	chr14	53212174	53212184	GGACAGAGAC	+
11.8239	chr11	82392402	82392412	GGACAGCAAC	-
12.7348	chr12	73475454	73475464	GGACAGCTCC	+
6.32211	chr6	32211043	32211053	GGACAGCTCC	-
15.101	chr15	100974757	100974767	GGACAGCTCC	+
15.9535	chr15	95357021	95357031	GGACAGCTCC	+
8.4688	chr8	46879989	46879999	GGACAGCGAC	-
6.48128	chr6	48129726	48129736	GGACAGCTCC	-
7.10024	chr7	100246010	100246020	GGACAGCAAC	+
5.11906	chr5	119057343	119057353	GGACAGCTCC	+
5.14501	chr5	145014955	145014965	GGACAGCTCC	+
7.30148	chr7	30149162	30149172	GGACAGCGGC	+
6.85477	chr6	85477108	85477118	GGACAGCGCC	-
4.11638	chr4	116375960	116375970	GGACAGCGGC	+
13.4916	chr13	49159708	49159718	GGACAGCGCC	-
12.1049	chr12	104905330	104905340	GGACAGATCC	-
15.7643	chr15	76434770	76434780	GGACAGGGAC	+
17.5018	chr17	5019046	5019056	GGACAGCTCC	-
2.15828	chr2	158286710	158286720	GGACAGCTCC	-
1.15748	chr1	157484151	157484161	GGACAGGACC	-
15.9797	chr15	97973013	97973023	GGACAGCATC	+
11.5565	chr11	55654328	55654338	GGACAGCACC	-
17.246	chr17	24601439	24601449	GGACAGGGAC	-
10.1267	chr10	126658276	126658286	GGACAGGGTC	-
12.7358	chr12	73583597	73583607	GGACAGCGAT	-
8.33947	chr8	3396068	3396078	GGACAGGGAC	+
6.86719	chr6	86720320	86720330	GGACAGCTCC	-
16.2068	chr16	20679064	20679074	GGACAGCTCC	+
2.17193	chr2	171932440	171932450	GGACAGCTCC	-
6.12723	chr6	127235281	127235291	GGACAGGACC	+
12.5619	chr12	56190552	56190562	GGACAGCTCC	-
5.13652	chr5	136525194	136525204	GGACAGCTCC	+
11.1024	chr11	102440420	102440430	GGACAGCTGC	-
7.80247	chr7	80251387	80251397	GGACAGCTCC	-
16.1826	chr16	18262288	18262298	GGACAGAGCC	-
16.3135	chr16	31349330	31349340	GGACAGCGGT	+
16.956	chr16	95603105	95603115	GGACAGCTCC	+
4.11987	chr4	119875574	119875584	GGACAGCTCC	+
7.28047	chr7	28047056	28047066	GGACAGGGGC	-
9.56929	chr9	56929248	56929258	GGACAGGGGC	+
15.8166	chr15	81660959	81660969	GGACAGCGCC	-
11.8474	chr11	84745987	84745997	GGACAGCACC	-
4.47011	chr4	47012150	47012160	GGACAGAGCC	-
19.3285	chr19	32847830	32847840	GGACAGCGAC	-
6.67593	chr6	67595854	67595864	GGACAGCGCC	+
10.1118	chr10	111827623	111827633	GGACAGCGAC	+
6.50252	chr6	50252681	50252691	GGACAGGTCC	+
5.14521	chr5	14521032	14521042	GGACAGCGCC	-
10.8232	chr10	82320280	82320290	GGACAGCACC	+
14.6644	chr14	66443690	66443700	GGACAGCGAC	+
2.3075	chr2	30751389	30751399	GGACAGCGCC	+
5.41995	chr5	41996062	41996072	GGACAGCGCT	+
9.47888	chr9	47889641	47889651	GGACAGCTCC	+
17.4508	chr17	45079874	45079884	GGACAGCTGC	+
5.13481	chr5	134813309	134813319	GGACAGCTCC	+
13.201	chr13	20099223	20099233	GGACAGCTCC	+
3.89983	chr3	89985730	89985740	GGACAGCTCC	+
10.1145	chr10	114455043	114455053	GGACAGGAGC	+
14.2591	chr14	25907742	25907752	GGACAGCAAC	+
2.1016	chr2	101597516	101597526	GGACAGCGAC	-
2.94038	chr2	94040935	94040945	GGACAGAGGC	-
4.14878	chr4	148785328	148785338	GGACAGCACC	-
8.98867	chr8	98868575	98868585	GGACAGCTCC	-
10.902	chr10	90201374	90201384	GGACAGCAAC	+
15.2579	chr15	25795540	25795550	GGACAGCTAC	+
2.28442	chr2	28443863	28443873	GGACAGCTCC	-
14.9074	chr14	9075984	9075994	GGACAGATCC	-
18.1265	chr18	12647495	12647505	AGACAGCGCC	-
6.82736	chr6	82738484	82738494	GGACAGCACC	+
4.14627	chr4	146268407	146268417	GGACAGCTCC	+
17.6637	chr17	66371667	66371677	GGACAGCACC	+
10.1265	chr10	126505435	126505445	GGACAGCAGC	+
9.64759	chr9	64758918	64758928	GGACAGAGGC	+
4.58673	chr4	58674233	58674243	GGACAGCGAT	-
4.14133	chr4	141336596	141336606	GGACAGCTCC	-
9.11018	chr9	110178784	110178794	GGACAGCGCC	-
8.87228	chr8	87231012	87231022	GGACAGCTGC	+
9.89107	chr9	89107168	89107178	GGACAGCTCC	+
17.3652	chr17	36518031	36518041	GGACAGCGCC	-
18.3633	chr18	36331829	36331839	GGACAGCTAC	+
14.6889	chr14	68888380	68888390	GGACAGCTCC	-
3.88676	chr3	88676306	88676316	GGACAGAGTC	-
11.9663	chr11	96635655	96635665	GGACAGCAGC	+
11.1166	chr11	116565236	116565246	GGACAGCAGC	+
11.9744	chr11	97439418	97439428	GGACAGCGCC	+
2.15202	chr2	152024180	152024190	GGACAGCTCT	-
11.1011	chr11	101070174	101070184	GGACAGAACC	-
5.24105	chr5	24106228	24106238	GGACAGCTCC	-
16.909	chr16	90900458	90900468	GGACAGCTCT	-
17.4663	chr17	46629830	46629840	GGACAGCGGC	-
11.3107	chr11	31069899	31069909	GGACAGCTCC	-
17.2395	chr17	23951328	23951338	GGACAGCAGC	-
11.1712	chr11	17116654	17116664	GGACAGAGAC	+
11.1025	chr11	102513803	102513813	GGACAGGGTC	+
12.8708	chr12	87078919	87078929	GGACAGAGTC	-

## Sheet: Flipped Orientation
PET ID	Chromosome	Left Motif Start	Left Motif End	Left Sequence	Left Direction	Chromosome	Right Motif Start	Right Motif End	Right Sequence	Right Direction	Spacer
2.13227	chr2	132267479	132267488	TTCAGCACC	+	chr2	132267472	132267482	GGACAGCTTC	+	-3
9.10608	chr9	106083186	106083195	TCCAGCACC	-	chr9	106083192	106083202	GGACAGGTCC	-	-3
14.635	chr14	63501083	63501092	ATCAGCACC	+	chr14	63501054	63501064	GGACAGCTCC	+	19
3.91298	chr3	91299446	91299455	TTCAGCACC	-	chr3	91299482	91299492	GGACAGCAGC	-	27
13.1066	chr13	106564353	106564362	TCCAGCACC	+	chr13	106564301	106564311	GGACAGCGAC	+	42
10.1276	chr10	127649068	127649077	TTCAGGACC	+	chr10	127648981	127648991	GGACAGAGAC	+	77
13.1114	chr13	111401019	111401028	ATCAGCACC	+	chr13	111400925	111400935	GGACAGCGCT	+	84
18.3601	chr18	36014430	36014439	TCCAGCACC	-	chr18	36014650	36014660	GGACAGCGCA	-	211
11.1199	chr11	119895602	119895611	TTCAGCACC	-	chr11	119895831	119895841	GGACAGCACC	-	220
12.1087	chr12	108654396	108654405	CTCAGCACC	-	chr12	108654678	108654688	GGACAGAGCC	-	273
8.12593	chr8	125930940	125930949	TTCAGCACC	+	chr8	125930643	125930653	GGACAGCTAC	+	287
3.89855	chr3	89856150	89856159	TTCAGAACC	+	chr3	89855744	89855754	GGACAGCTCC	+	396
9.29542	chr9	29542055	29542064	ATCAGCACC	-	chr9	29542540	29542550	GGACAGCTCC	-	476
8.11037	chr8	110368918	110368927	CTCAGCACC	-	chr8	110369419	110369429	GGCCAGCGCC	-	492
4.12538	chr4	125380520	125380529	ATCAGCACC	-	chr4	125381097	125381107	GGACAGGGCC	-	568
10.6964	chr10	69641787	69641796	TTCAGCACC	+	chr10	69641125	69641135	GGACAGCAGC	+	652
11.2013	chr11	20133337	20133346	TCCAGCACC	+	chr11	20132584	20132594	GGACAGCAGC	+	743
5.14862	chr5	148619224	148619233	TTCAGCACC	+	chr5	148618442	148618452	GGACAGCACC	+	772
10.809	chr10	80902570	80902579	TCCAGCACC	+	chr10	80901633	80901643	GGACAGCGGC	+	927
13.7421	chr13	74214836	74214845	TTCAGCACC	-	chr13	74215816	74215826	GGACAGAGTC	-	971
7.48827	chr7	48826678	48826687	TTCAGCACC	-	chr7	48827725	48827735	GGACAGAGAC	-	1038
9.10804	chr9	108045408	108045417	GTCAGCACC	-	chr9	108046647	108046657	GGACAGAGGC	-	1230
6.83419	chr6	83420432	83420441	TTCAGCACC	+	chr6	83419190	83419200	GGACAGAGAC	+	1232
13.5543	chr13	55430294	55430303	GTCAGCACC	+	chr13	55428972	55428982	GGACAGCTCC	+	1312
11.8012	chr11	80116866	80116875	CTCAGCACC	-	chr11	80118226	80118236	GGACAGGTCC	-	1351
17.2458	chr17	24578354	24578363	CTCAGCACC	-	chr17	24579719	24579729	GGACAGAACC	-	1356
11.3079	chr11	3083849	3083858	TCCAGCACC	-	chr11	3085448	3085458	GGACAGGAGC	-	1590
Y.1025548	chrY	1029701	1029710	CTCAGCACC	+	chrY	1027782	1027792	GGACAGGTCC	+	1909
6.1156	chr6	115596863	115596872	GTCAGCACC	-	chr6	115598843	115598853	GGACAGGACC	-	1971
Y.878546	chrY	878682	878691	CTCAGCACC	-	chrY	880907	880917	GGACAGCTTC	-	2216
Y.334778	chrY	337856	337865	CTCAGCACC	+	chrY	335619	335629	GGACAGCTTC	+	2227
16.4834	chr16	48345250	48345259	TTCAGCACC	+	chr16	48342970	48342980	GGACAGGGCT	+	2270
17.2718	chr17	27179636	27179645	TCCAGCACC	+	chr17	27177223	27177233	GGACAGCTCC	+	2403
M.10	chrM	3976	3985	TCCAGCACC	+	chrM	1535	1545	GGACAGCTCT	+	2431
11.844	chr11	84407397	84407406	TTCAGCACC	+	chr11	84404829	84404839	GGAGAGCGCC	+	2558
Y.1440316	chrY	1450070	1450079	TTCAGCACC	-	chrY	1453081	1453091	GGACAGCAGC	-	3002
7.4621	chr7	46212667	46212676	TTCAGAACC	-	chr7	46215948	46215958	GGACAGCTCC	-	3272
12.3104	chr12	3106545	3106554	CTCAGCACC	-	chr12	3110353	3110363	GGACAGCACT	-	3799

## Sheet: Convergent&Divergent
PET ID	Chromosome	Left Motif Start	Left Motif End	Left Sequence	Left Direction	Chromosome	Right Motif Start	Right Motif End	Right Sequence	Right Direction	Spacer	Orientation
10.8487	chr10	84873852	84873861	TCCAGCACC	+	chr10	84873845	84873855	GGACAGCTCC	-	-3	diverge
19.4473	chr19	44733526	44733535	TCCAGCACC	+	chr19	44733519	44733529	GGACAGCACC	-	-3	diverge
2.15861	chr2	158617235	158617244	TCCAGCACC	-	chr2	158617241	158617251	GGACAGCTCC	+	-3	diverge
13.9192	chr13	9196256	9196265	TCCAGCACC	-	chr13	9196262	9196272	GGACAGCAGC	+	-3	diverge
1.19094	chr1	19095649	19095658	TTCAGCACC	-	chr1	19095658	19095668	GGACAGCGCC	+	0	diverge
12.3012	chr12	30117637	30117646	TTCAGCACC	+	chr12	30117647	30117657	GGACAGCTCC	-	1	converge
2.18106	chr2	181068554	181068563	TTCAGCACC	+	chr2	181068543	181068553	GGACAGCGCC	-	1	diverge
7.25014	chr7	25016148	25016157	TTCAGCACC	-	chr7	25016158	25016168	GGACAGCACC	+	1	diverge
4.13324	chr4	133241529	133241538	TTCAGCACC	+	chr4	133241518	133241528	GGACAGCTCC	-	1	diverge
5.11545	chr5	115455040	115455049	TTCAGCACC	-	chr5	115455027	115455037	GGACAGCGCA	+	3	converge
9.12252	chr9	122521346	122521355	TCCAGCACC	+	chr9	122521372	122521382	GGACAGAGAC	-	17	converge
3.95344	chr3	9536704	9536713	TTCAGCACC	-	chr3	9536736	9536746	GGACAGCAGC	+	23	diverge
6.69055	chr6	69056081	69056090	TTCAGGACC	+	chr6	69056131	69056141	GGACAGCGGC	-	41	converge
5.10419	chr5	104192202	104192211	TTCAGGACC	+	chr5	104192252	104192262	GGACAGCGGC	-	41	converge
18.3669	chr18	36686216	36686225	TCCAGCACC	+	chr18	36686135	36686145	GGACAGCGCC	-	71	diverge
19.4123	chr19	41228092	41228101	CTCAGCACC	+	chr19	41228179	41228189	GGACAGCAGC	-	78	converge
11.5878	chr11	58776362	58776371	TCCAGCACC	-	chr11	58776486	58776496	GGACAGCTCC	+	115	diverge
17.4495	chr17	44951407	44951416	CTCAGCACC	-	chr17	44951539	44951549	GGACAGCTCC	+	123	diverge
8.58371	chr8	58371947	58371956	TCCAGCACC	+	chr8	58372089	58372099	GGACAGCATC	-	133	converge
13.8541	chr13	85411067	85411076	TTCAGCACC	-	chr13	85411212	85411222	GGACAGCGCC	+	136	diverge
12.5332	chr12	53318511	53318520	ATCAGCACC	+	chr12	53318680	53318690	GGACAGCGCC	-	160	converge
3.14187	chr3	141872008	141872017	TCCAGCACC	-	chr3	141872243	141872253	GGACAGCTCC	+	226	diverge
4.13545	chr4	135453139	135453148	TCCAGCACC	-	chr4	135452901	135452911	GGACAGCTCT	+	228	converge
9.21182	chr9	21182545	21182554	TCCAGCACC	-	chr9	21182834	21182844	GGACAGTACC	+	280	diverge
9.12255	chr9	122553159	122553168	TTCAGCACC	-	chr9	122552851	122552861	GGACAGGGTC	+	298	converge
5.1475	chr5	147500727	147500736	TTCAGAACC	+	chr5	147501093	147501103	GGACAGGGGC	-	357	converge
10.4225	chr10	42253541	42253550	TTCAGAACC	-	chr10	42253155	42253165	GGACAGCGAC	+	376	converge
6.69255	chr6	69255178	69255187	TTCAGCACC	-	chr6	69255567	69255577	GGACAGCGAC	+	380	diverge
16.1431	chr16	14310181	14310190	TTCAGAACC	-	chr16	14309758	14309768	GGACAGAGGC	+	413	converge
11.1172	chr11	117244514	117244523	TTCAGAACC	-	chr11	117244952	117244962	GGACAGTGCC	+	429	diverge
6.59962	chr6	59963307	59963316	TTCAGCACC	-	chr6	59963780	59963790	GGACAGCAGC	+	464	diverge
12.1136	chr12	113592975	113592984	TTCAGCACC	-	chr12	113593736	113593746	GGACAGCCCC	+	752	diverge
15.7617	chr15	76172107	76172116	CTCAGCACC	-	chr15	76171274	76171284	GGACAGCTCC	+	823	converge
7.15287	chr7	15288182	15288191	CTCAGCACC	+	chr7	15289156	15289166	GGACAGCGAT	-	965	converge
11.1695	chr11	16952769	16952778	TTCAGCACC	-	chr11	16953747	16953757	GGACAGAGGC	+	969	diverge
18.3497	chr18	34982653	34982662	TTCAGAACC	-	chr18	34981667	34981677	GGACAGCCCC	+	976	converge
11.1149	chr11	114908109	114908118	TTCAGAACC	+	chr11	114909240	114909250	GGACAGCTCC	-	1122	converge
14.8325	chr14	83256335	83256344	GTCAGCACC	-	chr14	83257532	83257542	GGACAGCGAC	+	1188	diverge
8.967	chr8	96704140	96704149	TTCAGCACC	-	chr8	96705428	96705438	GGACAGCGCC	+	1279	diverge
18.448	chr18	44807384	44807393	TTCAGCACC	-	chr18	44805964	44805974	GGACAGCGCC	+	1410	converge
8.12052	chr8	120518497	120518506	ATCAGCACC	-	chr8	120520069	120520079	GGACAGCTTC	+	1563	diverge
3.66101	chr3	66106177	66106186	TTCAGCACC	+	chr3	66104550	66104560	GGACAGCTGC	-	1617	diverge
8.89315	chr8	89318608	89318617	TCCAGCACC	+	chr8	89316857	89316867	GGACAGCAGC	-	1741	diverge
13.9963	chr13	99634680	99634689	TTCAGAACC	+	chr13	99636466	99636476	GGACAGCAGC	-	1777	converge
5.13976	chr5	139764446	139764455	TCCAGCACC	+	chr5	139766351	139766361	GGACAGCAGC	-	1896	converge
Y.528135	chrY	544432	544441	TCCAGCACC	-	chrY	542323	542333	GGACAGATCC	+	2099	converge
19.1025	chr19	10252381	10252390	TTCAGCACC	-	chr19	10249870	10249880	GGACAGCTAC	+	2501	converge
2.15868	chr2	158682362	158682371	TTCAGAACC	-	chr2	158679717	158679727	GGACAGCTCC	+	2635	converge
14.182	chr14	18213704	18213713	ATCAGCACC	+	chr14	18209954	18209964	GGACAGGGCT	-	3740	diverge
Y.29633	chrY	38534	38543	CTCAGCACC	+	chrY	34703	34713	GGACAGCTTC	-	3821	diverge
3.67061	chr3	67066803	67066812	TTCAGGACC	+	chr3	67062533	67062543	GGACAGCGCC	-	4260	diverge

## Sheet: No RE1 Motif
PET ID	Chromosome	Region Start	Region End
1.10858	chr1	108582758	108585279
1.1336	chr1	133596041	133597987
1.15467	chr1	154665048	154665515
1.1578	chr1	157797667	157798376
1.16205	chr1	162049517	162050025
1.16884	chr1	168837793	168839689
1.19276	chr1	192762554	192764616
1.4238	chr1	42380371	42381716
1.47971	chr1	4797149	4799002
1.77356	chr1	77356431	77357504
1.89705	chr1	89704957	89708991
10.1297	chr10	129682183	129684030
10.1324	chr10	13243085	13245312
10.2064	chr10	20641777	20642624
10.2456	chr10	24559132	24559978
10.6142	chr10	61421688	61425506
10.7415	chr10	7415454	7416401
11.1009	chr11	100935280	100936504
11.1031	chr11	103059359	103061559
11.1088	chr11	108827256	108828185
11.1092	chr11	109241913	109242725
11.1174	chr11	117443849	117444676
11.1203	chr11	120253539	120253986
11.3052	chr11	3052140	3054331
11.4431	chr11	44313838	44314788
11.4796	chr11	4795671	4797565
11.5069	chr11	50694082	50695708
11.5148	chr11	51480839	51481777
11.6065	chr11	60646478	60647003
11.778	chr11	77796475	77797596
11.7996	chr11	79958074	79958623
11.8019	chr11	80193937	80194603
11.8717	chr11	87174206	87175305
11.9414	chr11	94143948	94144555
11.9504	chr11	95043054	95044419
11.9574	chr11	95742058	95743158
11.9735	chr11	97349385	97350762
12.2922	chr12	29221608	29223351
12.2947	chr12	29474973	29476411
12.4053	chr12	40526739	40529307
12.7572	chr12	75722762	75723320
12.8513	chr12	85125428	85126490
12.8598	chr12	85981928	85983742
12.8769	chr12	87691041	87693229
12.9903	chr12	99029102	99030081
13.1016	chr13	101592202	101593066
13.1114	chr13	111367478	111372990
13.1748	chr13	17479960	17481005
13.4318	chr13	43182087	43183034
13.5409	chr13	54088102	54090596
13.5959	chr13	59594647	59595111
13.779	chr13	77901181	77902606
13.9824	chr13	98238241	98238928
14.1914	chr14	19136173	19136806
14.3919	chr14	39187490	39193487
14.5798	chr14	57979704	57980743
14.606	chr14	60602219	60603224
14.625	chr14	62496754	62498363
14.6295	chr14	62948323	62950502
15.6819	chr15	6818647	6821596
15.6826	chr15	68258704	68261249
15.7491	chr15	74913620	74914292
15.7653	chr15	76528722	76529490
15.8105	chr15	81046827	81050804
15.9792	chr15	97921134	97921869
16.1879	chr16	18790344	18791079
16.2052	chr16	20522834	20524237
16.275	chr16	27501227	27502106
16.3051	chr16	30506968	30509183
16.6471	chr16	64713042	64713828
16.8462	chr16	84617377	84618258
16.8751	chr16	87513436	87515673
16.903	chr16	90297022	90298496
16.9178	chr16	91780065	91780513
17.1672	chr17	16721929	16723793
17.2333	chr17	23331007	23331465
17.3423	chr17	34234201	34235165
17.356	chr17	35599171	35600765
17.5555	chr17	55552060	55553018
18.1481	chr18	14812912	14814279
18.3005	chr18	3005354	3006963
18.6659	chr18	66586106	66587994
18.7054	chr18	70535604	70536750
19.2556	chr19	25555235	25556565
19.3115	chr19	31148056	31149219
19.3859	chr19	38590108	38593395
19.4101	chr19	41010686	41013644
19.4546	chr19	45463115	45463965
19.546	chr19	5460172	5460807
19.8959	chr19	8959300	8960152
2.10208	chr2	102076728	102080960
2.12555	chr2	125550344	125550811
2.12879	chr2	128792176	128792556
2.16473	chr2	164725165	164726118
2.16647	chr2	166471146	166472382
2.17372	chr2	173718733	173719673
2.17924	chr2	179237131	179239333
2.18186	chr2	181858007	181861611
2.19166	chr2	19166091	19167376
2.19316	chr2	19316206	19319644
2.20548	chr2	20548245	20550744
2.25153	chr2	25153247	25154727
2.26785	chr2	26785498	26786718
2.28407	chr2	28406726	28407437
2.90705	chr2	90705000	90705752
2.9145	chr2	91450192	91451234
2.92235	chr2	92234726	92236431
2.93812	chr2	93811582	93812743
2.9846	chr2	98460482	98468172
3.1462	chr3	146195384	146196824
3.14712	chr3	147118850	147119889
3.51572	chr3	51571756	51572558
3.66062	chr3	66061825	66063029
3.94564	chr3	94563950	94566748
4.11249	chr4	11248848	11249736
4.11737	chr4	117366912	117367794
4.11742	chr4	117423964	117425411
4.1206	chr4	120595023	120596336
4.12505	chr4	125049814	125052688
4.13255	chr4	132549326	132551213
4.13861	chr4	138612234	138615987
4.14217	chr4	142169407	142172377
4.14729	chr4	147288097	147291756
4.14829	chr4	148293660	148296279
4.14833	chr4	148328427	148331182
4.1542	chr4	154202268	154205183
4.30167	chr4	3016691	3018298
5.10768	chr5	107678102	107678410
5.11464	chr5	114641393	114642074
5.11589	chr5	115892713	115893168
5.12332	chr5	123318453	123319136
5.1302	chr5	130200344	130201922
5.13068	chr5	130676800	130680681
5.14008	chr5	140079114	140080068
5.14534	chr5	145339333	145339809
5.14657	chr5	146565268	146565560
5.14949	chr5	149494693	149495402
5.26335	chr5	26334594	26340280
5.3	chr5	3000021	3002572
5.31015	chr5	31014706	31018319
5.31803	chr5	31803284	31804165
5.3904	chr5	39039966	39041323
5.78343	chr5	78343124	78343701
5.78384	chr5	78384026	78385265
5.84284	chr5	8428413	8429245
5.9351	chr5	93510153	93510553
5.93886	chr5	93885740	93888325
6.10029	chr6	100292241	100294266
6.10361	chr6	103614836	103615066
6.11557	chr6	115566990	115567594
6.12267	chr6	122671600	122673157
6.34953	chr6	34952980	34954991
6.39363	chr6	39363316	39364795
6.6111	chr6	61109950	61111158
6.88411	chr6	88411482	88412358
6.91439	chr6	91438716	91440060
7.11184	chr7	111835182	111839184
7.1191	chr7	11909853	11910455
7.12767	chr7	127667718	127668577
7.14088	chr7	140884697	140886875
7.27922	chr7	27922413	27927695
7.28671	chr7	28670727	28671844
7.29913	chr7	29913369	29914609
7.35026	chr7	35026134	35027459
7.37477	chr7	37477008	37479353
7.5077	chr7	50770229	50772615
7.98716	chr7	98716236	98721526
8.12338	chr8	123381387	123383189
8.12566	chr8	125660796	125663538
8.12599	chr8	125990678	125992675
8.1279	chr8	127898729	127899447
8.19784	chr8	19784452	19784927
8.20439	chr8	20438689	20439763
8.24561	chr8	24561020	24561343
8.81634	chr8	81633966	81635495
9.10392	chr9	103921262	103922207
9.10555	chr9	105551145	105554090
9.10665	chr9	106646631	106647698
9.11341	chr9	113406795	113408237
9.18042	chr9	18041587	18042867
9.21343	chr9	21343036	21344678
9.29615	chr9	29615106	29617368
9.3	chr9	3000034	3038347
M.10320	chrM	10320	16299
X.108487842	chrX	108487842	108488204
X.71896337	chrX	71896337	71902449
X.71912776	chrX	71912776	71924931
Y.1007965	chrY	1007965	1009752
Y.1125735	chrY	1125735	1132969
Y.1241546	chrY	1241546	1242607
Y.1468037	chrY	1468037	1470578
Y.1519817	chrY	1519817	1530805
Y.1614808	chrY	1614808	1616701
Y.1686430	chrY	1686430	1687103
Y.1715062	chrY	1715062	1724497
Y.296404	chrY	296404	301920
Y.385652	chrY	385652	390776
Y.56030	chrY	56030	57347
Y.604772	chrY	604772	605613
Y.679081	chrY	679081	688959
Y.962667	chrY	962667	967798
