# Supplementary material for: REST Regulates Distinct Transcriptional Networks in Embryonic and Neural Stem Cells
Source: PLoS Biol. 2008 Oct 28;6(10):e256. doi: 10.1371/journal.pbio.0060256 (PMC2573930; doi:10.1371/journal.pbio.0060256)
Supplement: Dataset S5 — (232 KB XLS) [file pbio.0060256.sd005.xls]

## Sheet: ESC line
Illumina probe ID	Fold Change	Gene Name	Genbank ID	Synonyms	PET to TSS distance	PET cluster ID	PET count
scl00210980.1_280-S	22.69	C630025L14	NM_172489	Unc13a	-53	8.74599	12
scl0020983.2_127-S	20.49	Syt4	NM_009308	SytIV	255	18.3159	7
scl0107934.22_249-S	6.843	Celsr3	NM_080437	mKIAA0812	729	9.10868	46
scl0002400.1_38-S	6.63	Chga	NM_007693		338	12.103	22
scl20231.9_372-S	5.129	Snap25	NM_011428	25kDa;SNAP-25;sp	842	2.1364	34
scl16376.2_15-S	4.59	Pr1	NM_019432	Pr	N.A.
scl39549.9.1_0-S	4.493	D11Lgp1e	NM_031871		11923	11.1006	14
ri|F830048M02|PL00007H07|AK089907|1884-S	4.443	F830048M02Rik	AK089907		N.A.
scl0003656.1_26-S	3.807	Homer1	NM_147176	SYN47;Ves-1	N.A.
scl37542.2_255-S	3.586	B230207K17Rik			N.A.
scl24859.6.20_8-S	3.504	D930035B09Rik	NM_172876	D930035B09	N.A.
scl39481.1_185-S	3.487	2310069I04Rik	NM_133715		N.A.
scl53831.3.1_17-S	3.415	B230119M05Rik			N.A.
ri|B130017E20|PX00157F15|AK044977|2797-S	3.394	B130017E20Rik	AK044977		-25125	5.37599	8
ri|F730003B03|PL00002H12|AK089300|4138-S	3.345	F730003B03Rik	AK089300		N.A.
scl54241.5.1_10-S	3.314	C430049B03Rik	XM_489350		N.A.
scl26249.4_662-S	3.241	Cplx1	NM_007756	921-S	331	5.10879	12
GI_38050328-S	3.239	LOC381277	XM_355219		N.A.
scl0002847.1_45-S	3.216	Lepr	NM_010704	db;LEPROT;OB-RGRP;obl;Obr	N.A.
scl51847.1.153_17-S	3.123	Zfp532	NM_207255		N.A.
scl31905.5_10-S	2.961	Nalp6	NM_133946	AI504961;Pypaf5	1819	7.14077	13
scl0214505.1_41-S	2.73	AU067744	NM_172529	6430527N14Rik;A830081F19;Mdcp1	358	17.2497	10
scl33941.6_113-S	2.706	Chrnb3	NM_173212	5730417K16Rik;Acrb3	N.A.
ri|C230056A06|PX00176I01|AK048767|2902-S	2.57	Terf2	AK048767	TRF2	N.A.
scl00214505.2_7-S	2.557	AU067744	NM_172529	6430527N14Rik;A830081F19;Mdcp1	358	17.2497	10
scl066572.1_0-S	2.531	2600009P04Rik			-32751	9.21799	10
scl0258951.1_227-S	2.297	Olfr339	NM_146949	MOR136-3	N.A.
scl20385.10.1_64-S	2.196	Ckmt1	NM_009897	mi-CK;Mt-CK;ScCKmit;UbCKmit	-240	2.12105	8
scl00320265.2_323-S	2.027	C630007B19Rik	NM_182808	TAFA1	N.A.
scl32499.13.1_37-S	2.022	Abhd2	NM_018811	2210009N18Rik;Labh-2;LABH2	N.A.
scl39172.7_550-S	2.015	Lrp11	NM_172784	6330533B21;9830160H19Rik	184	10.728	13
scl00116838.2_261-S	1.984	Rims2	NM_053271	2810036I15Rik;mKIAA0751;Rab3ip2;RIM2;Serg2;Syt3-rs	1011	15.3903	13
scl50232.11_121-S	1.966	Kremen2	NM_028416	2900054E04Rik	N.A.
scl66.3.1_269-S	1.819	1110028F18Rik			-45621	8.10943	5
scl23654.17.1_41-S	1.818	Epha8	NM_007939	Eek;Hek3	32072	4.13619	24
scl33206.16.1_107-S	1.814	Spire2	NM_172287		160	8.12622	10
scl074175.1_208-S	1.595	2300002G24Rik	XM_149339	AA589624	N.A.
scl53358.2.1_26-S	1.514	Ms4a6c	NM_028595	2200009H22Rik;2210417N07Rik	N.A.
scl021566.1_4-S	1.413	Tcra-V8	XM_359269		N.A.
scl39761.1_113-S	1.393	5830426K05Rik			-15092	11.8717	5
scl0003187.1_40-S	1.357		D78265		2081	2.28014	12
scl074104.1_75-S	1.35	Abcb6	NM_023732	1200005B17Rik	282	1.75062	7
scl0269053.1_197-S	1.332	Gpr152	NM_206973		-42802	19.4096	5
ri|E430021E22|PX00099M01|AK088602|828-S	1.3	E430021E22Rik	AK088602		16547	8.1263	10
scl24423.16_17-S	1.298	Kif24	NM_145101	4933425J19Rik;9430029L23Rik	-67785	4.41719	16
ri|6720467J09|PX00060C13|AK032886|3192-S	1.263	6720467J09Rik	AK032886		-71064	5.10768	5
scl0020745.1_153-S	0.874	Spock1	NM_009262	Spock;testican;Ticn1	40531	13.5787	10
scl0012929.2_226-S	0.873	Crkl	NM_007764	1110025F07Rik;Crkol	N.A.
scl53404.1.1_41-S	0.87	1110031M08Rik	XM_355145		73558	19.8959	5
scl00320011.1_153-S	0.844	Ugcgl1	NM_198899		-78260	1.36265	5
scl066163.7_0-S	0.841	Mrpl4	NM_023167	1110017G11Rik	N.A.
scl0056330.1_0-S	0.838	Pdcd5	NM_019746	2200003D22Rik;Tfar19	N.A.
scl0066521.2_18-S	0.838	Rwdd1	NM_025614	0710001K08Rik;2610002D06Rik;2700069A07Rik	N.A.
scl0104771.9_30-S	0.837	1200003C05Rik	NM_024205	AI256468	N.A.
scl27424.11_172-S	0.83	Pitpnb	NM_019640		62390	5.11163	10
scl24605.2.1_63-S	0.829	0610033H09Rik	NM_025338	AIP	27897	4.1547	67
scl00214063.1_272-S	0.828	4732437J24Rik	NM_172338	4732437J24;D030060M24;mKIAA0962	-20936	4.14108	6
scl25797.15.1_2-S	0.828	AU022870	NM_177682	MGC56855	N.A.
scl069046.1_193-S	0.826	Hbld2	NM_026921	1810010A06Rik	23453	13.5975	9
scl019179.9_9-S	0.826	Psmc1	NM_008947	P26s4;S4	N.A.
scl067671.4_8-S	0.824	Rpl38	NM_023372	0610025G13Rik	-15811	11.1145	16
scl25032.12_179-S	0.819	Slc2a1	NM_011400	Glut-1;Glut1	-36401	4.11857	6
scl21370.9_11-S	0.812	Acadm	NM_007382	MCAD	N.A.
scl0066365.1_89-S	0.81	2310015N07Rik	NM_025515		N.A.
scl056378.6_20-S	0.81	Arpc3	NM_019824	1110006A04Rik;21kDa;p21-Ar;p21Arc	N.A.
scl29739.10.1_239-S	0.809	C130022K22Rik	NM_172730	C130022K22	-38377	6.91801	13
scl00108755.1_37-S	0.808	2610208E05Rik	NM_175364		N.A.
ri|2010309J24|ZX00044O06|AK008554|846-S	0.805	2010309J24Rik	AK008554		N.A.
scl32786.14_33-S	0.804	Rhpn2	NM_027897	1300002E07Rik;D7Ertd784e	-16028	7.35026	5
scl31626.10.1_112-S	0.804	Bckdha	NM_007533		-428	7.25368	6
scl36809.14.1_41-S	0.804	Clpx	NM_011802	E330029I21	N.A.
scl0269536.2_106-S	0.802	Tex10	NM_172304	clone 18330;MGC11792	N.A.
scl30402.11.1_13-S	0.8	BC020002	NM_145374	MGC25527	-67233	6.80913	8
scl25152.5.1_78-S	0.8	Magoh	NM_010760		N.A.
mtDNA_ND4L-S	0.799				N.A.
scl32196.12_2-S	0.798	Wee1	NM_009516		N.A.
scl057294.3_33-S	0.797	Rps27	NM_027015	3200001M24Rik	N.A.
scl020918.4_11-S	0.792	Sui1-rs1	NM_011508	MGC6503	25585	11.1002	5
scl0003132.1_48-S	0.791	0610009I22Rik	NM_025646	4930557M15Rik;5730490M08Rik	-64842	2.13247	17
scl0071702.2_200-S	0.791	Cdc5l	NM_152810	1200002I02Rik;PCDC5RP	-53807	17.4495	7
scl067025.2_6-S	0.791	Rpl11	NM_025919	2010203J19Rik	N.A.
scl0012848.2_316-S	0.79	Cops2	NM_009939	alien-like;Csn2;Sgn2;Trip15	-134	2.12555	6
scl0067673.1_322-S	0.789	Tceb2	NM_026305	0610040H15Rik	N.A.
scl53834.2_155-S	0.788	Timm8a	NM_013898	Ddp1;DXHXS1274E;Fci-12;Tim8a	N.A.
scl51016.8.1_19-S	0.785	Rnps1	NM_009070		N.A.
scl41842.10.1_70-S	0.783	Upp1	NM_009477	UdRPase;Up;UPase;Upp	N.A.
scl44046.14.7_2-S	0.783	Ranbp9	NM_019930	IBAP-1;Ibap1;RanBPM	N.A.
scl067674.3_12-S	0.782	0610038D11Rik	NM_026306		N.A.
scl077044.6_17-S	0.782	Arid2	NM_175251	4432409D24Rik	N.A.
scl000057.1_28_REVCOMP-S	0.779				N.A.
scl19556.3.1_14-S	0.779	Phpt1	XM_203853		N.A.
scl068052.3_30-S	0.778	Rps13	NM_026533	2700063M04Rik	N.A.
scl23667.4_0-S	0.777	Pnrc2	NM_026383	0610011E17Rik;D4Bwg0593e;MGC11707	N.A.
scl48855.3.1_17-S	0.777	Cbr1	NM_007620	Cbr;CR	N.A.
scl0018087.1_31-S	0.776	Nktr	NM_010918	D9Wsu172e	-34584	9.12164	16
scl00217430.2_0-S	0.776	E030024M05Rik	NM_172574	E030024M05	N.A.
scl0066494.2_134-S	0.775	2610524G07Rik	NM_025596		-94204	13.5543	9
scl020068.3_1-S	0.775	Rps17	NM_009092		N.A.
scl069263.1_19-S	0.775	Rfc3	XM_132528	2810416I22Rik	N.A.
scl0052014.2_243-S	0.774	D10Ertd438e	NM_030250	1600027K07Rik;MGC7199	N.A.
scl38049.5.1_21-S	0.772	1700025K23Rik	NM_183254		N.A.
scl45647.18.1_84-S	0.77	Dlg7	NM_144553	Hurp;mKIAA0008	76537	14.4626	7
scl012462.9_0-S	0.769	Cct3	NM_009836	Cctg;Tcp1-rs3;TriC-P5	63361	3.88445	5
scl023994.4_204-S	0.769	Dazap2	NM_011873	Brbp;gt6-12;MGC25222;mKIAA0058;Prtb	N.A.
scl46492.14_472-S	0.768	Bap1	NM_027088	2300006C11Rik;mKIAA0272;uch-x4	N.A.
GI_38076519-S	0.767	LOC381448	XM_355403		N.A.
scl0069504.2_283-S	0.766	2310001H12Rik	NM_145563		N.A.
scl021335.14_1-S	0.766	Tacc3	NM_011524	Aint	N.A.
scl0019188.1_50-S	0.765	Psme2	NM_011190	PA28b	99322	14.5444	12
scl34607.9_25-S	0.765	Smad1	NM_008539		N.A.
scl48642.15_70-S	0.765	Etv5	NM_023794	1110005E01Rik;8430401F14Rik;ERM	N.A.
gi_6679936_ref_NM_008084.1__328-S	0.762				N.A.
scl29303.3.1_9-S	0.761	Shfdg1	NM_009169	DSS1;Shfg	N.A.
scl018102.1_15-S	0.759	Nme1	NM_008704	NM23A	-28675	11.9381	5
GI_38086204-S	0.759	LOC233053	XM_133332		N.A.
scl020687.1_88-S	0.756	Sp3	NM_011450		N.A.
scl18476.16.14_21-S	0.755	Cdk5rap1	NM_025876	2310066P17Rik	-116	2.15406	6
scl0001118.1_0-S	0.755		AK002910		N.A.
gi_21070949_ref_NM_019639.2__151-S	0.753	Ubc	XM_147315	2700054O04Rik;AI194771;TI-225	N.A.
scl0067264.2_318-S	0.751	Ndufb8	NM_026061	2900010I05Rik	85644	19.4452	5
scl053886.1_142-S	0.75	Cdkl2	NM_177270	5330436L21Rik;KKIAMRE;Kkm	N.A.
scl24592.15.1_12-S	0.75	AF155546	NM_021303		N.A.
scl50686.4.1_41-S	0.749	Mrpl14	NM_026732		-70122	17.4508	5
scl0004108.1_20-S	0.749	Sds	NM_145565	4432411H13Rik	-52381	5.12068	14
GI_38093455-S	0.747	LOC245201	XM_142753		-45775	17.1672	8
scl40153.15.1_46-S	0.747	Cops3	NM_011991	Csn3;Sgn3	290	11.5965	5
scl019933.5_3-S	0.747	Rpl21	NM_019647	8430440E03Rik;L21	N.A.
scl022773.4_294-S	0.746	Zic3	NM_009575	Bn	N.A.
scl29213.18.1_30-S	0.746	Impdh1	NM_011829	B930086D20Rik	N.A.
scl53904.6_21-S	0.746	Nsbp1	NM_016710	GARP45;NBP-45	N.A.
scl0002187.1_532-S	0.745	Rab18	NM_181070		N.A.
scl072195.1_127-S	0.743	2610524B01Rik	XM_355594		-314	5.31803	6
scl069082.11_146-S	0.743	2610312B22Rik	NM_026934	1700006A17Rik;1810012H02Rik;FM22;Ierepo4	N.A.
scl15797.5_597-S	0.743	Lyplal1	NM_146106	MGC28394;Q96AVO	N.A.
scl0017688.1_95-S	0.741	Msh6	NM_010830	GTBP;Gtmbp	N.A.
scl00226351.2_117-S	0.741	2500001K11Rik	NM_146103	MGC25511	N.A.
scl017749.3_11-S	0.741	Polr2k	NM_023127	MafY;Mt1a;RPABC4;RPB10alpha;RPB12;RPB7.0	N.A.
scl0237107.1_138-S	0.741	BC020354	NM_198110		N.A.
scl25834.12_533-S	0.741	Snx8	NM_172277	B130023O14Rik	N.A.
scl0002776.1_66-S	0.74	Eif3s2	NM_018799	36kDa;D4Ertd632e;Trip1	N.A.
scl068581.2_286-S	0.74	1110014C03Rik	NM_026775	Tmp21	N.A.
scl057808.2_82-S	0.739	Rpl35a	NM_021338	2810431L15Rik;Rpl35	-7199	16.3297	5
scl0277333.1_280-S	0.739	MGC68323	NM_199472		N.A.
scl29779.8.1_30-S	0.738	8430410A17Rik	NM_173737		88784	6.87965	6
scl0269261.4_12-S	0.737	Rpl12	NM_009076	E430018F03	56531	2.32838	36
scl0022758.1_226-S	0.735	Zfp96	NM_016684	2510038J07Rik;FPM315;mKIAA0426	N.A.
scl23536.7_579-S	0.735	2610305D13Rik	NM_145078		N.A.
GI_38079969-S	0.734	LOC383162	XM_356903		N.A.
scl47780.3.9_1-S	0.734	Rpl8	NM_012053		N.A.
scl0066660.1_237-S	0.733	5730555F13Rik	NM_025690	5730455C01Rik	N.A.
scl36492.10.1_4-S	0.733	Ifrd2	NM_025903	1810034A24Rik;SKMc15	N.A.
scl49695.8_112-S	0.733	Vapa	NM_013933	33kDa;VAP33	N.A.
scl067097.5_20-S	0.731	Rps10	NM_025963	2210402A09Rik	23794	17.2734	5
GI_25056071-S	0.731	LOC280205	XM_207178		N.A.
scl0001903.1_3-S	0.73	D16Bwg1547e	NM_178069	5830465I20	-286	16.3051	8
scl0215449.1_111-S	0.729	Rap1b	NM_024457	2810443E11Rik	N.A.
scl0002287.1_881-S	0.728	D12Ertd771e	NM_028262	2610305M23Rik	-28159	12.1087	5
scl0014455.1_87-S	0.728	Gas5	NM_013525	Gas-5	N.A.
scl43584.17.1_2-S	0.727	Slc30a5	NM_022885	1810010K08Rik;ZnT-5;ZNT5;Zntl1;ZTL1	N.A.
scl19777.13_152-S	0.725	Arfgap1	NM_145760	Arf1gap	-28689	2.18087	8
scl022401.2_30-S	0.725	Wig1	NM_009517		N.A.
scl37019.6_308-S	0.725	Eva1	NM_007962		N.A.
scl36519.9_127-S	0.724	9430077D24Rik	XM_135109		53506	9.10608	7
scl012153.1_23-S	0.724	Bmp1	NM_009755	TLD	N.A.
scl0140629.1_11-S	0.724	C330018L13Rik	NM_080562	Rnf37;Ubce7ip5;UIP5	N.A.
scl30036.21_295-S	0.724	Tax1bp1	NM_025816	1200003J11Rik;D6Ertd404e;D6Ertd772e;T6bp;TXBP151	N.A.
scl54038.12_59-S	0.724	Eif2s3x	NM_012010	Eif-2gx	N.A.
scl0106298.14_12-S	0.723	Rrn3	XM_358764		N.A.
scl0019191.1_143-S	0.722	Psme2b	NM_011191	PA28b-p;PA28b2;Psme2-like	N.A.
scl27541.6_227-S	0.722	2310057D15Rik	NM_026421		N.A.
scl30498.4_24-S	0.722	Hras1	NM_008284	c-H-ras;H-ras;Ha-ras;Harvey-ras;Hras-1;ras	N.A.
scl0001121.1_1-S	0.719	Ndufa5	NM_026614	2900002J19Rik	N.A.
scl0015081.1_185-S	0.719	H3f3b	NM_008211	H3.3B	N.A.
scl013000.1_10-S	0.719	Csnk2a2	NM_009974	1110035J23Rik;CK2	N.A.
scl0381724.1_1-S	0.719	BC061212	NM_198667	MGC74356	N.A.
scl44037.11.1_29-S	0.719	Dtnbp1	NM_025772	5430437B18Rik;dysbindin;sdy	N.A.
scl0014325.1_328-S	0.718	Ftl1	NM_010240	Ftl;Ftl-1	93758	7.45233	8
scl0231724.1_307-S	0.718	Rad9b	NM_144912	MGC28469	N.A.
GI_38075762-S	0.716	LOC329521	XM_194054		N.A.
scl53686.6.11_16-S	0.716	Prdx4	NM_016764	AOE372;TRANK	N.A.
scl000973.1_27-S	0.714	AA407809	NM_030724	Uck2	97140	1.16902	7
scl000978.1_0-S	0.714	Cops5	NM_013715	Jab1;Mov34;Sgn5	N.A.
scl0114565.1_16-S	0.712	Zfp295	NM_175428	5430437K12Rik;mKIAA1227;Znf295	N.A.
scl28291.1_56-S	0.712	Tctex1	NM_009342	Tctex-1	N.A.
scl36846.9.2_23-S	0.712	Anp32a	NM_009672	Anp32;I1PP2A;LANP;PHAP1;pp32	N.A.
scl056330.3_4-S	0.711	Pdcd5	NM_019746	2200003D22Rik;Tfar19	N.A.
scl022142.1_236-S	0.709	Tuba1	NM_011653	Tuba-1	N.A.
scl066361.1_72-S	0.707	2310008M20Rik	NM_025512		N.A.
scl27951.13.1_20-S	0.706	Xab1	NM_133756	2410004J02Rik;MBDIN;NTPBP	32239	5.31803	6
scl056367.1_256-S	0.706	Scoc	XM_134455	0610011C06Rik;2810002J11Rik;AA415030	N.A.
scl0071675.1_286-S	0.705	0610010F05Rik	NM_027860		N.A.
scl45611.6.1_108-S	0.705	BC039161	XM_127719		N.A.
scl068135.3_22-S	0.704	Eif3s3	NM_080635	1110008A16Rik;40kD;9430017H16Rik;EIF3-gamma;EIF3-P40	N.A.
scl42978.1_15-S	0.703	2310020H19Rik	NM_025525		-92318	12.8521	5
scl000045.1_44-S	0.701	Rad9	NM_011237		-95177	19.4096	5
scl18618.8_0-S	0.701	3300001M20Rik	NM_175113	CGI-09;mKIAA1153	34231	2.13247	17
scl00104681.2_288-S	0.701	Slc16a6	NM_134038	ESTM12;MCT6;MGC27628	47186	11.1092	5
scl0003876.1_26-S	0.701		AK011992		N.A.
scl0011703.1_132-S	0.701	Amd2	NM_007444	Amd3	N.A.
scl00235574.1_8-S	0.701	Atp2c1	NM_175025	1700121J11Rik;ATP2C1A;BCPM;D930003G21Rik;HHD;MGC58010;pmr1;SPCA	N.A.
scl0266692.1_279-S	0.701	Cpne1	NM_170590	1810028N16Rik	N.A.
scl24875.11.1_30-S	0.7	Taf12	NM_025579	20kDa;2810422D08Rik;Taf2J	N.A.
scl38232.7_17-S	0.699	Map3k7ip2	NM_138667	1110030N06Rik;A530078N03Rik;mKIAA0733;Tab2	N.A.
scl0227613.1_83-S	0.698	4930542G03Rik	NM_146116	MGC28623;MGC6713	13239	2.25033	5
scl00218442.1_227-S	0.697	A130038L21Rik	NM_172588	A130038L21;AIGP3	N.A.
scl0018845.2_170-S	0.696	Plxna2	NM_008882	2810428A13Rik;mKIAA0463;OCT;Plxn2	N.A.
scl37311.9.1_1-S	0.696	4833420K19Rik	NM_029775	3110001A18Rik	N.A.
scl0170658.2_22-S	0.695	Ndufs5	XM_355517		N.A.
scl23602.11_383-S	0.693	1110005F07Rik	NM_025383		31605	4.14032	7
scl000068.1_96-S	0.693	Recql	NM_023042	RecQ1	N.A.
scl46082.11_140-S	0.693	Tgfb1i4	NM_009366	Egr5;TSC;TSC-22	N.A.
scl0072649.2_4-S	0.692	2700094F01Rik	NM_178625		N.A.
scl17803.10.1_30-S	0.692	Arpc2	XM_129773		N.A.
scl018824.1_278-S	0.691	Plp2	NM_019755	mIMA4	-19750	X.6795259	5
GI_20888180-I	0.691	Atp5l	XM_125157		37877	9.44633	6
scl022666.6_141-S	0.691	Zfp161	NM_009547	ZF5	55483	17.6934	17
scl056748.8_105-S	0.691	Hirip5	NM_020045	0610006G17Rik;CGI-33	N.A.
scl071435.1_313-S	0.691	Arhgap21	XM_130033		N.A.
scl069354.1_30-S	0.69	Slc38a4	NM_027052	1110012E16Rik;1700012A18Rik;Ata3;mATA3	N.A.
scl054217.2_13-S	0.687	Rpl36	NM_018730		N.A.
scl099650.7_29-S	0.686	4933434E20Rik	NM_025762	5730552F22Rik;AI462154;NS5ATP4	N.A.
scl19726.14.1_76-S	0.685	G431001I09Rik	NM_133837	AA959893	N.A.
scl31250.6.4_21-S	0.684	Klf13	NM_021366	0610043C13Rik;Bteb3;FKLF-2;NSLP1;RFLAT-1;RFLAT1	-21526	7.63837	6
scl31056.12.1_57-S	0.683	Eed	NM_021876	l(7)5Rn;l7Rn5	N.A.
scl43966.3_250-S	0.683	Nfil3	NM_017373	E4BP4	N.A.
scl00217692.2_267-S	0.682	Sipa1l1	NM_172579	4931426N11;4931426N11Rik;mKIAA0440	N.A.
GI_38080760-S	0.681	LOC280097	XM_207108		N.A.
scl16472.29.1_1-S	0.68	4932408F19Rik	NM_207225	4932408F19	N.A.
scl0002503.1_18-S	0.68	2610103J23Rik	NM_026002	D8Bwg1112e;Lyric	N.A.
scl0083925.1_57-S	0.68	Trps1	NM_032000	AI115454;AI447310;D15Ertd586e;MGC46754	N.A.
scl0020042.1_302-S	0.679		AK002848		N.A.
scl45946.14_20-S	0.678	Mbnl2	NM_207515	1110002M11Rik;MBLL	N.A.
scl54440.26.1_53-S	0.678	Hdac6	NM_010413	Hdac5;mHDA2;Sfc6	N.A.
scl00231327.1_147-S	0.677	Ppat	NM_172146	MGC38417	N.A.
scl0235072.13_139-S	0.675	Sept7	NM_009859	Cdc10;E430034N22	N.A.
scl22246.19.1_4-S	0.675	Mccc1	NM_023644	1810045E08Rik;2310058B18Rik;Mcca;MCCalpha	N.A.
scl45459.17_81-S	0.675	Kpna3	NM_008466	IPOA4	N.A.
scl49682.13.1_21-S	0.675	Ndufv2	XM_128725		N.A.
scl0003512.1_8-S	0.674	Hspa8	NM_031165	2410008N15Rik;70kDa;Hsc70;Hsc71;Hsc73;Hsp73;Hspa10	72535	9.40623	11
scl32299.7.1_25-S	0.674	Stard10	NM_019990	CGI-52;NY-C0-28;PC-TP2;PCTP2;Pctpl;Sdccag28;SdccagG28;TISP-81	98197	7.10129	12
scl38302.14.1_13-S	0.674	Prim1	NM_008921		N.A.
scl26699.18.1_4-S	0.673	2610033H07Rik	NM_029278		N.A.
scl0381626.4_101-S	0.671	6430512A10Rik	XM_355585		N.A.
scl49249.30_34-S	0.671	Dlgh1	NM_007862	B130052P05Rik;SAP97	N.A.
scl23487.8.3034_55-S	0.67	H6pd	NM_173371		67314	4.14878	5
scl41046.4.1_69-S	0.67	Cox11	NM_199008		N.A.
scl0227634.1_319-S	0.669	Camsap1	XM_129375		74597	2.25686	16
scl44186.8.1_13-S	0.668	Gmnn	NM_020567	Gem	-20972	13.2479	9
scl22689.16.1_37-S	0.668	Sdfr2	NM_009146		N.A.
scl39983.12.1_110-S	0.668	Nup88	NM_172394	88kDa;Nup84;Prei2	N.A.
scl19973.6_327-S	0.665	Sfrs6	NM_026499	1210001E11Rik	N.A.
scl012314.1_140-S	0.664	Calm2	NM_007589		-31484	17.8738	5
scl0002695.1_712-S	0.664	5730406M06Rik	XM_283936		N.A.
scl35703.13_436-S	0.664	Map2k1	NM_008927	MAPKK1;Mek1;MEKK1;Prkmk1	N.A.
scl50206.42.1_126-S	0.664	Tsc2	NM_011647	tuberin	N.A.
scl27178.12.102_2-S	0.663	Cct6a	NM_009838	Cct6;Cctz-1	99195	5.1302	5
scl45932.17_232-S	0.663	Tm9sf2	NM_080556	1500001N15Rik;P76	N.A.
scl0003011.1_11-S	0.66	Agpat2	NM_026212	2510002J07Rik;BSCL;BSCL1;LPAAB;LPAAT-beta	N.A.
scl068501.6_11-S	0.66	1110014D18Rik	NM_026746		N.A.
scl013728.1_329-S	0.659	Mark2	NM_007928	Emk;Par-1	N.A.
scl21738.18_117-S	0.659	Hipk1	NM_010432	1110062K04Rik;Myak	N.A.
scl0319170.1_323-S	0.656	Hist1h2an	NM_178184		N.A.
scl0237898.1_282-S	0.655	6430526O11Rik	XM_110937		N.A.
scl17134.7_259-S	0.655	BC031781	NM_145943	MGC30618	N.A.
scl47630.6_103-S	0.653	Pim3	NM_145478		-24901	15.8866	5
scl0230700.13_329-S	0.653	C330039G02Rik	NM_172699	C330039G02;mKIAA1041	N.A.
scl22076.2_386-S	0.653	Trim59	NM_025863		N.A.
scl081702.1_30-S	0.652	Ankrd17	NM_198010	4933425K22Rik;A930008M01;AA516750;Gtar;MASK;mKIAA0697	N.A.
scl48723.22_456-S	0.652	Dnm1l	NM_152816	6330417M19Rik;Drp1	N.A.
scl067130.2_3-S	0.651	Ndufa6	NM_025987	14kDa;2700038D15Rik;B230217P19Rik	N.A.
scl51913.28_530-S	0.651	Slc12a2	NM_009194	mBSC2;Nkcc1;sy-ns	N.A.
scl35384.3.9_24-S	0.65	Armet	NM_029103	3230402M22Rik	2715	9.10675	7
scl0001759.1_49-S	0.65	2410091C18Rik	NM_028611	PRO1853	N.A.
scl067246.4_216-S	0.65	2810474O19Rik	XM_132966		N.A.
scl0214063.1_118-S	0.649	4732437J24Rik	NM_172338	4732437J24;D030060M24;mKIAA0962	-20936	4.14108	6
scl00213541.2_318-S	0.648	Ythdf2	NM_145393		N.A.
scl19273.11.127_68-S	0.648	Fnbp3	NM_018785	2810012K09Rik;FBP11;Fnbp11	N.A.
scl054607.1_75-S	0.647	Socs6	NM_018821	5830401B18Rik;Cis4;Cish4;HSPC060;SOCS-4;SOCS-6;Socs4;SSI4;STAI4;STAT4;STATI4	-77720	18.8911	7
scl0002244.1_36-S	0.647	4631422C13Rik	XM_128857		N.A.
scl26293.11.1_25-S	0.644	Klhl8	NM_178741	2310001P09Rik;D5Ertd431e	-39437	5.10419	5
scl24797.1_325-S	0.643	Usp48	NM_028344		82066	4.13695	12
scl0098221.1_97-S	0.642	Ga17	NM_145380	2210415I11Rik	37	2.10482	6
scl00320237.2_303-S	0.642	6330419J24Rik	NM_183030		N.A.
scl32855.14.1_3-S	0.642	Hnrpl	NM_177301	D830027H13Rik	N.A.
ri|2310051P22|ZX00059F14|AK075905|599-S	0.641	2310051P22Rik	AK075905		-90870	17.2377	14
scl40878.26_32-S	0.641	Nbr1	NM_008676	mKIAA0049	49751	11.1014	11
GI_38073625-S	0.641	LOC382628	XM_356597		N.A.
scl00276919.1_37-S	0.641	Gemin4	NM_177367	4932415L08Rik;MGC28146	N.A.
scl29903.3_37-S	0.64	AA792894	NM_145568		N.A.
scl30789.23.1_30-S	0.64	Copb1	NM_033370	2610019B04Rik	N.A.
scl0057438.2_203-S	0.639	Axot	NM_020575	Axo	N.A.
scl014828.8_22-S	0.639	Hspa5	NM_022310	78kDa;Bip;D2Wsu141e;D2Wsu17e;Grp78;Hsce70;SEZ-7;Sez7	N.A.
scl0004148.1_17-S	0.635	Lias	NM_024471	4933425M12Rik;MGC7254;mLip1	75559	5.65744	9
scl27194.2.1_29-S	0.635	Fzd10	NM_175284	Fz-10	N.A.
scl54735.22_173-S	0.635	Ogt	NM_139144	1110038P24Rik;4831420N21Rik	N.A.
scl0331006.2_45-S	0.634	C730026J16			N.A.
scl20429.10.1_48-S	0.633	Rad51	NM_011234	Rad51a;Reca	-4157	2.1188	20
GI_38094064-S	0.633	LOC385235	XM_358134		N.A.
scl50894.10.1_13-S	0.633	Rnf8	NM_021419	3830404E21Rik;AIP37	N.A.
scl014204.4_298-S	0.632	Il4i1	NM_010215	Fig1;Fig1-ps	-66091	7.44634	27
scl0231871.16_33-S	0.632	E330036I19Rik	NM_144915	MGC27690	N.A.
GI_38080768-S	0.63	LOC270589	XM_193524		N.A.
scl0003713.1_190-S	0.629	Ssbp2	NM_024186	1500004K09Rik;2310079I02Rik;9330163K02Rik;Hspc116;SSDP2	N.A.
scl0066131.2_3-S	0.629	Tipin	NM_025372	1110005A05Rik;1110018P21Rik	N.A.
GI_38081161-S	0.628	LOC386117	XM_359075		N.A.
scl0001105.1_0-S	0.626	4932409F11Rik	NM_029404	1110001C23Rik	N.A.
scl18001.16.1_91-S	0.625	Ercc5	NM_011729	Xpg	N.A.
scl0021969.2_46-S	0.623	Top1	NM_009408	Top-1	N.A.
scl0242960.1_52-S	0.623	Fbxl5	NM_178729		N.A.
scl33493.3.1_90-S	0.623	Mt2	NM_008630	Mt-2;MT-II	N.A.
scl0003463.1_14-S	0.62	Senp6	NM_146003	2810017C20Rik;E130319N12Rik;MGC38009;mKIAA0797;Susp1	N.A.
scl00319161.1_8-S	0.62	Hist1h4m	NM_175657		N.A.
scl027083.2_48-S	0.62	Xlr4	NM_021365		N.A.
scl43593.17_243-S	0.615	Rad17	NM_011233	9430035O09Rik;MmRad24	N.A.
scl00268448.1_163-S	0.614	Phf12	NM_174852	2410142K10Rik;F630045O13;mKIAA1523;PF1	-2711	11.778	6
scl34649.4_549-S	0.613	Crsp7	NM_027485	5730493L18Rik	-73803	8.75551	9
scl067529.7_122-S	0.613	Fgfr1op2	NM_026218	1500031J01Rik	N.A.
scl00108138.1_7-S	0.612	Xrcc4	NM_028012	2310057B22Rik	N.A.
scl18956.7.1_182-S	0.611	AI194318	NM_178886	6430500P08	-91777	2.10208	8
GI_38081436-S	0.61	LOC386330	XM_359173		N.A.
scl36301.4_348-S	0.61	Zfp105	NM_009544		N.A.
scl073327.1_204-S	0.609	1700040I03Rik	XM_132652		-47101	6.85459	9
scl16771.16.1_41-S	0.609	Pms1	NM_153556	MGC36491	N.A.
scl36652.24.1_4-S	0.609	Ttk	NM_009445	esk;Esk1;PYT	N.A.
scl0001811.1_531-S	0.608	Pvrl3	NM_021495	2610301B19Rik;3000002N23Rik;4921513D19Rik;nectin-3	N.A.
scl0109302.1_30-S	0.608	9130215G10Rik			N.A.
scl016647.2_13-S	0.607	Kpna2	XM_130821	2410044B12Rik;importin;IPOA1;m-importin;pendulin;Rch1	N.A.
scl25160.11.1_73-S	0.607	C030002N13Rik	NM_145550		N.A.
scl067219.1_81-S	0.606	2810046C01Rik	NM_026039		-12193	4.13175	5
scl0067055.1_222-S	0.605	2610042L04Rik	NM_025940		71436	14.427	5
scl0004044.1_9-S	0.605	Ppp1cb	NM_172707	1200010B19	N.A.
scl00226747.2_221-S	0.605	Elys	NM_026375	6230412P20Rik	N.A.
scl45614.46.1_71-S	0.605	Tep1	NM_009351	Tp1	N.A.
scl50396.10.5_23-S	0.605	Msh6	NM_010830	GTBP;Gtmbp	N.A.
scl0020537.2_143-S	0.603	Slc5a1	NM_019810	Sglt1	N.A.
scl0114128.8_210-S	0.603	Laptm4b	NM_033521	C330023P13Rik;LAPTM4beta	N.A.
scl00240832.1_75-S	0.602	A130072J07	NM_172843		-15967	1.1578	5
scl0054169.1_231-S	0.602	Myst4	NM_017479	B130044K16Rik;Morf;qkf;querkopf	N.A.
scl38548.13.242_0-S	0.602	Lta4h	NM_008517		N.A.
scl20206.6_190-S	0.6	Dstn	NM_019771	2610043P17Rik;ADF;corn1;Dsn;sid23p	N.A.
scl0002181.1_493-S	0.598	Taf7	NM_175770	55kDa;AI607308;Taf2f;TAFII55	-52116	18.3782	5
scl0004155.1_21-S	0.596	Hip2	NM_016786	D5Ertd601e	-70205	5.65744	9
scl28543.6.1_114-S	0.595	AI527266	XM_132830		41509	6.11334	6
GI_38093528-S	0.592	LOC277049	XM_203581		N.A.
scl0018813.1_104-S	0.586	Pa2g4	NM_011119	38kDa;Plfap	31052	10.1279	5
scl36894.13.1_20-S	0.585	2300004C15Rik	XM_147000		30172	9.57738	5
scl0245671.1_6-S	0.584	Klf8	NM_173780		N.A.
scl0011768.1_138-S	0.583	Ap1m2	NM_009678	[m]1B;D9Ertd818e;mu1B	-95935	9.21154	15
scl022240.3_34-S	0.582	Dpysl3	NM_009468	CRMP-4;TUC4;Ulip;Ulip1	N.A.
scl18852.33.85_30-S	0.582	Aqr	NM_009702	mKIAA0560	N.A.
scl8882.1.1_71-S	0.582	Olfr589	NM_147052	MOR32-3	N.A.
scl0001821.1_0-S	0.581	Ppp1r2	NM_025800	0610025N14Rik;2310007G06Rik;4930440J04Rik;5430408E15Rik;D16Ertd248e;IPP-2	N.A.
scl0001326.1_0-S	0.578	Asb3	NM_023906	2400011J03Rik	N.A.
scl30059.16.1_6-S	0.573	Mpp6	NM_019939	P55t;Pals2	N.A.
scl0052040.1_253-S	0.572	Ppp1r10	NM_175934	2610025H06Rik;CAT53;D17Ertd808e;FB19;PNUTS	74986	17.356	6
GI_30061402-S	0.569	Hist1h4a	NM_178192		N.A.
scl056399.1_113-S	0.569	Akap8	NM_019774	1200016A02Rik;AKAP95	N.A.
scl45854.5_74-S	0.569	Usp54	NM_030180	4930429G18Rik	N.A.
scl068077.3_0-S	0.567	Gltscr2	NM_133831	5330430H08Rik;9430097C02Rik	70940	7.15032	5
scl0066775.2_265-S	0.565	4933428I03Rik	NM_025760		N.A.
scl017762.10_59-S	0.564	Mapt	NM_010838	Mtapt;Tau	-33182	11.104	9
scl0059057.1_625-S	0.563	Zfp191	NM_021559	3526401F17Rik;5033419P20Rik;KOX17;ZF-12;Znf191	N.A.
scl32676.9.1_1-S	0.56	Plekha4	NM_148927	2410005C22Rik;PEPP1	N.A.
scl36833.9.1_209-S	0.56	Rpl4	NM_024212	2010004J23Rik	N.A.
scl41758.26.1_24-S	0.559	Pnpt1	NM_027869	1200003F12Rik;Old35;PNPase;Pnptl1	N.A.
scl20329.42.1_43-S	0.555	Ascc3l1	NM_177214		N.A.
scl38900.29.1_38-S	0.553	Ranbp2	NM_011240	A430087B05Rik;NUP358	N.A.
scl0229473.1_11-S	0.551	D930015E06Rik	NM_172681	mKIAA0922	N.A.
scl47445.7_14-S	0.551	Copz1	NM_019817	5930435A22Rik;D4Ertd360e	N.A.
scl36203.11_30-S	0.545	4931406C07Rik	NM_133732		N.A.
GI_38075568-S	0.544	LOC218726	XM_127573		N.A.
scl40691.1.273_30-S	0.543	2810008D09Rik			-39132	11.1169	6
scl017449.1_1-S	0.536	Mdh1	NM_008618	MDH-s;MDHA;Mor-2;Mor2	N.A.
scl0003002.1_1949-S	0.535	Zfp106	NM_011743	Cd-1;H3a	N.A.
scl53590.23.1_11-S	0.528	Ofd1	NM_177429	Cxorf5;DXGgc7e;ORF2	N.A.
scl00208650.1_97-S	0.527	Cblb	XM_358863		N.A.
scl44563.12_95-S	0.526	2810446P07Rik	NM_175187		N.A.
GI_38086917-S	0.525	LOC245676	XM_142259		N.A.
scl0319601.1_34-S	0.522	E430039K05Rik	NM_177318		17480	9.21804	6
scl0269399.1_1-S	0.519	6720461J16Rik	NM_175551		-54006	2.18068	8
scl25435.3.1_50-S	0.505	Nipsnap3b	NM_025623	2700063N13Rik	N.A.
scl0054673.1_296-S	0.501	Sh3glb1	NM_019464	Bif-1	N.A.
scl0071488.1_74-S	0.491	8430415E05Rik			N.A.
scl22026.9_148-S	0.487	Gucy1a3	NM_021896	1200016O07Rik	N.A.
GI_28483358-S	0.486	LOC329277	XM_287057		N.A.
scl40388.5.1_14-S	0.472	1700007I06Rik	NM_027031	4930403C08Rik	N.A.
scl0001537.1_132-S	0.471	Rtn4	NM_194054	1110020G17Rik;ASY;C130026I10Rik;mKIAA0886;NOGO;NSP-CL	N.A.
scl0053382.2_104-S	0.466	Txnl1	NM_016792		N.A.
scl0002713.1_39-S	0.463	Cdc2l2	NM_007661	Cdc2l1	-69193	4.1544	8
scl066598.2_13-S	0.448	3110001I22Rik	NM_025653		N.A.
scl49887.7.1_17-S	0.441	Spats1	NM_027649	1700011H05Rik;4933400B06Rik;Daip2;Srsp1	-12576	17.4495	7
GI_38082891-S	0.431	Crim1	XM_128751		N.A.
scl0074043.2_32-S	0.429	4632428M11Rik	NM_028730		N.A.
scl0020658.1_193-S	0.421	Son	NM_178880	2900011L12Rik;mKIAA1019	N.A.
eGFP-S	0.417				N.A.
scl18714.45_17-S	0.408	Trpm7	NM_021450	2310022G15Rik;4833414K03Rik;5033407O22Rik;CHAK;CHAK1;Ltpr7;Ltrpc7;TRP-PLIK	N.A.
ri|D330016G23|PX00191K24|AK084573|1056-S	0.397	D330016G23Rik	AK084573		-12133	1.75062	7
scl0001550.1_29-S	0.387		BC044301		-66830	11.7996	5
scl45752.17.1_30-S	0.387	1600020H07Rik	NM_019975	Hpcl	N.A.
scl0269693.1_293-S	0.385	C130098D09	NM_177759		N.A.
GI_38089444-S	0.383	LOC384866	XM_357906		N.A.
scl056381.3_9-S	0.383	Mint	NM_019763	mKIAA0929	N.A.
scl020955.1_87-S	0.379	Sybl1	NM_011515	VAMP-7	N.A.
scl0064292.1_56-S	0.366	Ptges	NM_022415	2410099E23Rik;cPGES;D2Ertd369e;mPGES	-26080	2.3075	14
IRES-S	0.344				N.A.
scl067769.10_58-S	0.344	Gpatc2	NM_026367		N.A.
scl55042.3.207_21-S	0.338	5730405O15Rik			N.A.
scl0003765.1_1-S	0.329	Tjp3	NM_013769	ZO-3	N.A.
ri|4833401P12|PX00027B13|AK014651|1010-S	0.324	Prdx4	AK014651	AOE372;TRANK	N.A.
scl00170659.1_16-S	0.322	Ifi75			N.A.
ri|D830035P19|PX00199B09|AK085971|3738-S	0.32	D830035P19Rik	AK085971		N.A.
scl32857.8.1_60-S	0.32	Lgals4	NM_010706	galectin-4	N.A.
scl25148.11.1_31-S	0.308	D4Ertd765e	NM_026728	1300017C12Rik;2610009M20Rik	N.A.
scl074577.1_28-S	0.294	Glb1l			-12133	1.75062	7
scl40823.31_186-S	0.289	Mrc2	NM_008626	Endo180;mKIAA0709;uPARAP	N.A.
scl46199.1.128_127-S	0.288	2700008G24Rik			16413	14.6263	33
GI_38087549-S	0.287	B830014K08Rik	XM_355955		-66690	7.13968	6
scl42333.3_174-S	0.285	Sgpp1	NM_030750	mSPP1;SPP;SPP1;Spph1	-32539	12.7669	6
scl00214058.2_194-S	0.284	2410080H04Rik	NM_172522	D130061K05	N.A.
scl46162.12.1_3-S	0.266	4933425F03Rik	NM_028903	4932433F15Rik	N.A.
scl41153.1_332-S	0.265	2410003C20Rik	NM_025884		N.A.
scl000519.1_15-S	0.262	5730596K20Rik	NM_146091	4633402C03Rik;MGC28761	N.A.
scl33740.2.1_19-S	0.256	2310073E15Rik			-10468	8.73044	5
ri|9830107H15|PX00117H10|AK036432|2592-S	0.256	9830107H15Rik	AK036432		N.A.
scl015964.1_328-S	0.255	Ifna11	NM_008333	IFN-[a]11	N.A.
ri|E330040E10|PX00319C07|AK054549|3683-S	0.253	E330040E10Rik	AK054549		50845	17.2497	10
ri|A230093O07|PX00129B14|AK039084|1598-S	0.244	Cdk7	AK039084	Cdkn7;Crk4	N.A.
scl0002090.1_48-S	0.241	Spry1	NM_011896	sprouty1	N.A.
scl23253.21.6_64-S	0.227	Spata5	NM_021343	2510048F20Rik;Spaf	N.A.
scl0003842.1_0-S	0.226	Grip1	NM_028736	4931400F03Rik;eb	N.A.
scl43096.1.544_51-S	0.224	9630050P21Rik			N.A.
GI_38088922-S	0.21	LOC385021	XM_357997		N.A.
scl000272.1_1-S	0.208		XM_133876		N.A.
ri|4930405A10|PX00029L09|AK015091|938-S	0.204	4930405A10Rik	AK015091		N.A.
scl0020481.2_24-S	0.195	Ski	NM_011385	2310012I02Rik;2610001A11Rik;BC004088;MGC8300	N.A.
scl0001023.1_2-S	0.184	Capza2	NM_007604	Cappa2	34516	6.17621	5
scl27465.5_88-S	0.182	6330405H19	XM_358637		N.A.
GI_38081957-S	0.18	4921538B17Rik	XM_284053		N.A.
GI_38081408-S	0.172	LOC386289	XM_359161		N.A.
ri|4921515A04|PX00014B21|AK076569|1822-S	0.165	4921515A04Rik	AK076569	4921515A04	N.A.
scl41559.17.1_109-S	0.144	P4ha2	NM_011031	P4hl	-42510	11.539	5

## Sheet: NSC line
Illumina probe ID	Fold Change	Gene Name	Genbank ID	Synonyms	PET to TSS distance	PET cluster ID	PET count
scl00210980.1_280-S	55.94	C630025L14	NM_172489	Unc13a	-53	8.74599	18
scl0107934.22_249-S	40.28	Celsr3	NM_080437	mKIAA0812	706	9.10868	43
scl073032.2_11-S	18.59	2900074C18Rik	XM_355870		N.A.
scl0011444.1_149-S	18.21	Chrnb2	NM_009602	[b]2-nAchR;Acrb-2;Acrb2;C030030P04Rik	100	3.89848	11
scl20046.9_689-S	13.66	Mmp24	NM_010808	MT5-MMP	434	2.15547	18
scl0330863.1_285-S	10.02	D130049O21Rik	NM_198632		-175	8.12768	21
scl38714.10.10_60-S	8.435	Hcn2	NM_008226	BCNG2;HAC1	1489	10.7912	13
scl34375.12_133-S	7.774	Smpd3	NM_021491	4631433G07Rik;nSMase2	5	8.10923	8
scl0002358.1_1625-S	7.012	mKIAA0282	AK129109		79	12.7126	7
ri|6430514K24|PX00315K06|AK032277|2233-S	6.416	Sez6	AK032277	D11Bhm177e;sez-6	-12	11.7775	25
scl20231.9_372-S	6.414	Snap25	NM_011428	25kDa;SNAP-25;sp	852	2.1364	37
scl0020254.2_71-S	6.205	Scg2	NM_009129	Chgc;SgII	66	1.79318	16
scl39172.7_550-S	5.969	Lrp11	NM_172784	6330533B21;9830160H19Rik	220	10.728	7
scl50678.6_219-S	5.49	Egfl9	NM_207666		N.A.
scl073695.2_9-S	5.317	Unc13a	XM_356087	Munc13-1;Unc13h1	-71	8.74599	18
scl42844.21.1_76-S	5.085	9030205A07Rik	XM_484173		-52131	12.1034	13
scl40861.10.1_1-S	4.908	Rap2ip	NM_016759	Rpip8	-191	11.1022	17
scl41217.17_5-S	4.718	Sez6	NM_021286	D11Bhm177e;sez-6	-38	11.7775	25
GI_34328367-S	4.7	Ina	NM_146100	MGC25352;NF-66	7622	19.4707	7
scl015444.1_100-S	4.629	Hpca	NM_010471		-2286	4.12862	20
scl30391.3_48-S	4.488	Nxph1	NM_008751	C130005L03Rik	-1309	6.88974	11
scl026913.1_318-S	4.387	Gprin1	NM_012014	GRIN1;Z16	-1187	13.5476	17
scl30664.4.1_54-S	3.848	A830007L07Rik	XM_133865		-478	7.12674	13
scl054003.2_7-S	3.828	Nell2	NM_016743	A330108N19Rik;mel91	N.A.
scl22034.13_42-S	3.781	Gria2	NM_013540	Glur-2;GluR-B;Glur2	-206	3.80888	8
scl32933.15.1_222-S	3.678	B930076A02	NM_183311		452	7.25015	11
scl48661.2.1_28-S	3.589	2900075A18Rik			1296	16.2053	8
scl0073167.2_70-S	3.573	3110043J09Rik	NM_028455		N.A.
scl17850.1.1_27-S	3.496	A230108F24Rik			N.A.
scl0020964.1_0-S	3.376	Syn1	NM_013680	Syn-1	N.A.
scl0014800.2_192-S	3.351	Gria2	NM_013540	Glur-2;GluR-B;Glur2	-206	3.80888	8
scl51269.7_133-S	3.124	Mapk4	NM_172632	A330097D03;A330097D03Rik;Erk3;p63Mapk;Prkm4	N.A.
scl012890.1_4-S	3.064	Cplx2	NM_009946	921-L	366	13.5438	21
scl000712.1_104-S	3.053	Cspg3	NM_007789	C230035B04;Ncan;neurocan	N.A.
scl0381371.3_13-S	3.022	Gm1631	NM_201366		N.A.
scl32600.10_229-S	3.017	Gabrb3	NM_008071	A230092K12Rik;Cp1;Gabrb-3	1178	7.57459	15
scl54358.13_95-S	3.009	Syn1	NM_013680	Syn-1	N.A.
scl23838.1.1_55-S	2.786	3100002H09Rik			-22615	4.12413	9
scl0399569.1_107-S	2.757	C230071H18Rik	NM_207265		N.A.
scl00237860.2_235-S	2.725	Ssh2	NM_177710		N.A.
scl066643.1_7-S	2.711	Lix1	NM_025681	5730466L18Rik	N.A.
scl42945.8.1_35-S	2.71	Esrrb	NM_011934	Err2;ERRb;Estrrb;Nr3b2	N.A.
scl0227929.1_2-S	2.694	Pscdbp	NM_139200	Cbp;CYTIP;tamalin	N.A.
scl0277414.7_122-S	2.692	Tp53i11	XM_203859		N.A.
scl21222.12_521-S	2.661	Gpr158	NM_001004761		-63	2.21285	20
scl0002705.1_5-S	2.641	Dvl1	NM_010091	Dvl	12134	4.1547	15
scl23634.2.3_40-S	2.64	Cda	XM_131801		N.A.
ri|B230324J24|PX00160I02|AK045929|2160-S	2.634	B230324J24Rik	AK045929		N.A.
scl00116838.2_261-S	2.605	Rims2	NM_053271	2810036I15Rik;mKIAA0751;Rab3ip2;RIM2;Serg2;Syt3-rs	1054	15.3903	17
scl0214505.1_41-S	2.573	AU067744	NM_172529	6430527N14Rik;A830081F19;Mdcp1	336	17.2497	8
scl0023871.1_167-S	2.566	Ets1	NM_011808	Ets-1;MGC18571;p42Ets-1;p51Ets-1;Tpl1	N.A.
scl28236.1_38-S	2.544	9330109E03Rik	NM_177276		N.A.
scl019157.1_3-S	2.542	Pscd1	NM_011180	CLM1;CTH-1;CYTIP	N.A.
scl15510.1.1_178-S	2.525	C230098O21Rik			46082	8.72017	5
scl17984.2_572-S	2.489	Sdpr	NM_138741		N.A.
scl0013193.1_96-S	2.481	Dcx	NM_010025	Dbct	28388	X.139150826	7
scl18740.3.1_3-S	2.46	4930517E11Rik			N.A.
scl29369.20.1_111-S	2.445	Lrmp	NM_008511	D6Int3;D6Int4;D6Int5;D6Int7;D6Int8;Jaw1	N.A.
scl015431.1_5-S	2.43	Hoxd11	NM_008273	Hox-4.6;Hox-5.4	N.A.
scl0003712.1_12-S	2.429	Fbxo23	NM_028841	2210021G21Rik	-30945	13.5477	12
scl46883.13_90-S	2.419	A730032D07Rik	XM_194983		1975	15.8468	12
ri|9930022F21|PX00120E19|AK036897|4230-S	2.414	9930022F21Rik	AK036897		N.A.
scl00170442.1_8-S	2.403	Bbox1	NM_130452		N.A.
scl23188.11.1_55-S	2.387	4933406N12Rik	NM_028937		N.A.
scl18331.3_2-S	2.358	4833422F24Rik	NM_029021		-59185	2.16515	7
scl16430.4.1_256-S	2.355	A930029B02Rik	NM_178779		N.A.
scl0108116.1_30-S	2.336	Slco3a1	NM_023908	5830414C08Rik;Anr1;MJAM;OATP-D;Slc21a11	N.A.
scl22478.3_284-S	2.327	Gng5	NM_010318	G(y)5	N.A.
scl18360.6.1_88-S	2.324	Slpi	NM_011414		N.A.
scl37342.5.7_184-S	2.32	Rdh5	NM_134006	9-cis;cRDH;RDH4	N.A.
scl00214505.2_7-S	2.306	AU067744	NM_172529	6430527N14Rik;A830081F19;Mdcp1	336	17.2497	8
scl076025.1_51-S	2.268	Cant1	NM_029502		N.A.
scl5999.1.1_59-S	2.263	2310014D11Rik			N.A.
scl47123.18_98-S	2.241	Ndrg1	NM_010884		N.A.
scl0233733.1_115-S	2.209	Galntl4	NM_173739		N.A.
GI_6754891-S	2.206	Nsccn1	NM_010940	mNSC1	N.A.
scl46200.4_648-S	2.185	A030013D21	NM_177628		53036	14.6244	6
ri|C230004E12|PX00173I18|AK048684|1755-S	2.181	C230004E12Rik	AK048684		N.A.
scl0235431.1_19-S	2.151	Coro2b	NM_175484		N.A.
ri|6430628B13|PX00048I16|AK032595|2201-S	2.144	1810047J07Rik	AK032595		N.A.
ri|4930408K08|PX00029F24|AK015112|1437-S	2.132	4930408K08Rik	AK015112		N.A.
scl020167.10_162-S	2.131	Rtn2	NM_013648	MGC35990;MMS10-P;Ms10p;Nspl1	496	7.18441	9
scl18563.1.1_150-S	2.118	B130033B12Rik			N.A.
scl46953.1.327_25-S	2.113	Nptxr	NM_028763	1200009K17Rik;1700036C17Rik;5730406O18Rik;Cbx6;D15Bwg0580e;Npcd;NPR	12959	15.7962	23
scl0001419.1_32-S	2.095		AK049832		N.A.
scl00235431.2_16-S	2.095	Coro2b	NM_175484		N.A.
scl00108116.1_242-S	2.09	Slco3a1	NM_023908	5830414C08Rik;Anr1;MJAM;OATP-D;Slc21a11	N.A.
scl014585.2_30-S	2.084	Gfra1	NM_010279		N.A.
GI_38075901-S	2.052	LOC239017	XM_138959		-122	14.3115	17
ri|1500005I02|ZX00042I01|AK005160|1716-S	2.046	1500005I02Rik	AK005160		N.A.
scl30558.1.1_110-S	2.021	5033415L01Rik			N.A.
scl0016065.1_275-S	2.001	Igh-VS107	XM_354717		N.A.
GI_20843362-S	1.988	Ubc	NM_019639	2700054O04Rik;AI194771;TI-225	N.A.
scl20823.7.1_35-S	1.981	A130030D10Rik	NM_177783		N.A.
scl068178.1_250-S	1.978	4933421H10Rik	NM_026599		N.A.
scl19085.2_285-S	1.975	Neurod1	NM_010894	BETA2;BHF-1;Neurod	2250	2.79255	11
scl24990.1.20_266-S	1.969	Pou3f1	NM_011141	Oct-6;Otf6;Scip;Test1;Tst-1	-24227	4.12413	9
scl00394432.2_50-S	1.967	LOC383540	XM_357113		N.A.
scl24927.7_348-S	1.962	6330414G21Rik	NM_178110		N.A.
scl0320399.1_192-S	1.96	C230009H10Rik	NM_177153		-701	7.46264	9
scl24244.27.1_30-S	1.957	Tnc	NM_011607	Hxb;Ten;TN-C	N.A.
scl0002210.1_11-S	1.956	Fgf1	NM_010197	Dffrx;Fam;Fgf-1;Fgfa	N.A.
ri|D630035N04|PX00197C19|AK085505|1254-S	1.941	D630035N04Rik	AK085505		N.A.
scl42059.4_41-S	1.933	Slc25a29	NM_181328	C030003J19Rik;CACL;mCACL	N.A.
scl00110197.2_147-S	1.928	Dgkg	NM_138650	2900055E17Rik;90kDa;Dagk3;E430001K23Rik	N.A.
scl34674.6.1_40-S	1.919	Plvap	NM_032398	MECA32;PV-1	N.A.
scl33459.9.1_80-S	1.909	4933409I22	NM_172914		N.A.
scl30255.17.1_0-S	1.905	2210408F21Rik			N.A.
scl50305.48_81-S	1.898	Igf2r	NM_010515	CD222;CI-MPR;M6P/IGF2R;Mpr300	N.A.
scl020910.1_1-S	1.877	Stxbp1	NM_009295	MMS10-G;Ms10g;Munc-18a;Munc18-1;N-sec1;nsec1;Rb-sec1;Sxtbp1;Unc18h	N.A.
scl0003180.1_1442-S	1.872	Sema6d	NM_172537	1110067B02Rik;AA409156;D330011G23;mKIAA1479;Sema6D-1;Sema6D-2;Sema6D-4;Sema6D-5;Sema6D-6	N.A.
scl0012288.1_89-S	1.863	Cacna1c	NM_009781	Cav1.2;Cchl1a1	N.A.
scl0054003.1_330-S	1.862	Nell2	NM_016743	A330108N19Rik;mel91	N.A.
scl0013179.1_275-S	1.86	Dcn	NM_007833	DC;DSPG2;PG40;PGII;PGS2;SLRR1B	N.A.
ri|2700045K19|ZX00056N06|AK012378|949-S	1.855	2700045K19Rik	AK012378		52049	10.2884	13
scl35435.17_108-S	1.845	Ephb1	NM_173447	9330129L11;Cek6;Elk;Elkh;Hek6;Net	N.A.
scl0001316.1_166-S	1.843	Spnb2	NM_175836	9930031C03Rik;elf1;elf3;Spnb-2;SPTB2;SPTBN1	N.A.
scl35429.19.1_59-S	1.839	1300017J02Rik	NM_027918		N.A.
scl0110391.1_29-S	1.813	Qdpr	NM_024236	2610008L04Rik;D5Ertd371e;Dhpr;PKU2	-79761	5.45817	7
scl28642.6_339-S	1.802	C130034I18Rik	NM_177233		N.A.
scl017755.1_80-S	1.801	Mtap1b	NM_008634	A230055D22;LC1;MAP1B;MAP5;Mtap-5;Mtap5	N.A.
scl35894.9.1_18-S	1.798	Htr3a	NM_013561		12465	9.4865	7
scl0327759.1_278-S	1.797	Unc5b	NM_029770	6330415E02Rik;Unc5h2	-83038	10.6031	7
scl0107449.1_138-S	1.794	Unc5b	NM_029770	6330415E02Rik;Unc5h2	-83038	10.6031	7
scl4227.1.1_249-S	1.787	4833411O04Rik			N.A.
scl0319679.1_12-S	1.786	Tnfrsf22	NM_023680	2810028K06Rik;mDcTrailr2;SOBa;Tnfrh2;Tnfrsf1al2	N.A.
scl49165.14.1_109-S	1.781	Hgd	XM_147229	aku	N.A.
scl40597.27.1_84-S	1.775	Smtn	NM_013870	smsmo	N.A.
GI_38084997-S	1.763	Plxnd1	XM_149784		N.A.
scl42096.25.1_25-S	1.757	Dicer1	NM_148948	mKIAA0928	N.A.
scl35423.7.1_70-S	1.749	B130017P16Rik	NM_178638	R74726	N.A.
scl0107375.1_234-S	1.739	AW491445	NM_134154		N.A.
scl21590.13_517-S	1.72	4930577M16Rik	NM_178936		N.A.
scl34734.15_112-S	1.719	4732435N03Rik	NM_172753		N.A.
scl41842.10.1_70-S	1.71	Upp1	NM_009477	UdRPase;Up;UPase;Upp	N.A.
scl00116731.1_145-S	1.708	Pcdha1	NM_054072	CNRc1;CNRc2	74299	18.3734	15
scl000533.1_30-S	1.702	Yif1	NM_026553	5330422J23Rik;54TM;Yif1p	-552	19.5087	34
scl0003236.1_32-S	1.699	Siat7d	NM_011373		N.A.
scl47060.10.1_13-S	1.696	9130210N20Rik	NM_172607	9130210N20	N.A.
scl0207565.1_29-S	1.694	Camkk2	NM_145358	6330570N16Rik;mKIAA0787	N.A.
scl51485.9_146-S	1.686	Fgf1	NM_010197	Dffrx;Fam;Fgf-1;Fgfa	N.A.
scl0227632.4_14-S	1.683	C030030G16Rik	NM_175462	9330127M03;C130058A21;Slack;slo2	N.A.
scl0218756.18_6-S	1.682	Slc4a7	XM_147798		N.A.
scl20943.27_672-S	1.682	Kif5c	NM_008449	KINN;mKIAA0531;NKHC;NKHC-2;NKHC2	N.A.
scl30437.5_22-S	1.677	Ccnd1	NM_007631	bcl-1;Cyl-1;PRAD1	N.A.
scl37752.7.6_5-S	1.672	Rnf126	NM_144528	2610010O19Rik	48802	10.7912	13
ri|C230022O12|PX00174K07|AK082202|3465-S	1.672	C030038O19Rik	AK082202		N.A.
ri|C230096E12|PX00177O24|AK049064|4356-S	1.669	Bcl7c	AK049064	C230096E12Rik	N.A.
scl51486.3_298-S	1.669	Spry4	NM_011898	A030006O18Rik;sprouty4	N.A.
scl0050798.2_33-S	1.667	Gne	NM_015828	2310066H07Rik;DMRV;GLCNE;IBM2;NM;Uae1	N.A.
scl016526.1_311-S	1.661	Kcnk2	NM_010607	TREK-1	N.A.
scl0003424.1_2300-S	1.655	Tgfbr2	NM_009371	1110020H15Rik;DNIIR;RIIDN;TbetaR-II;TbetaRII	N.A.
scl097130.1_10-S	1.655	C77080	XM_110498		N.A.
scl0223332.14_5-S	1.643	C130037N17Rik	NM_198024		N.A.
ri|2810005G07|ZX00046A07|AK012678|768-S	1.63	6230425C21Rik	AK012678	[Mus;FOR;musculus];PROTEIN;RECEPTOR;SEMAPHORIN;similar;to;VIRAL-ENCODED	N.A.
scl026431.1_24-S	1.63	Git2	NM_019834	1500036H07Rik;5830420E16Rik;9630056M03Rik;B230104M05Rik	N.A.
scl24834.7.1_299-S	1.609	Il28ra	NM_174851	CRF2-12;IFNLR1	N.A.
scl29415.27.1_0-S	1.605	Ptpro	NM_011216	GLEPP1;PTP-BK;PTP-phi;PTP-U2;PTPROt	N.A.
scl48670.1.459_2-S	1.605	A930003A15Rik			N.A.
scl0012443.2_42-S	1.602	Ccnd1	NM_007631	bcl-1;Cyl-1;PRAD1	N.A.
scl0012296.1_165-S	1.598	Cacnb2	NM_023116	Cchb2	N.A.
scl46726.18_201-S	1.598	Slc11a2	NM_008732	DCT1;DMT1;mk;Nramp2;van	N.A.
scl000532.1_17-S	1.596	Yif1	NM_026553	5330422J23Rik;54TM;Yif1p	-552	19.5087	34
scl0012443.2_180-S	1.595	Ccnd1	NM_007631	bcl-1;Cyl-1;PRAD1	N.A.
scl24334.3_574-S	1.595	6430537F04			N.A.
ri|A130009M03|PX00121B17|AK037351|3469-S	1.594	A130009M03Rik	AK037351		N.A.
scl0018011.1_315-S	1.592	Neurl	NM_021360	2410129E16Rik;Neu1;Nlz	N.A.
scl34334.7.3_10-S	1.582	Calb2	NM_007586	calretinin;CR	-28720	8.11309	9
scl47392.22_290-S	1.582	Rai14	NM_030690	1700008J19Rik;1700020L11Rik;Ankycorbin;mKIAA1334;Norpeg	N.A.
scl0018008.1_3-S	1.581	Nes	NM_016701	ESTM46	22599	3.88078	6
scl018190.1_20-S	1.577	Nrxn2	XM_111780		74767	19.6501	12
scl31496.6.1_91-S	1.575	Scn1b	NM_011322		N.A.
scl013132.15_5-S	1.572	Dab2	NM_023118	5730435J12Rik;D15Wsu122e;Doc-2;Doc2	N.A.
scl15963.1.277_98-S	1.572	LOC98434			N.A.
GI_38089345-S	1.571	2410193C02Rik	XM_134313		-70992	8.81334	11
scl44747.7.1_41-S	1.569	Fbxo23	NM_028841	2210021G21Rik	-30945	13.5477	12
scl40549.24_164-S	1.568	Camk2b	NM_007595		49252	11.5916	5
scl0018230.2_224-S	1.567	Nxn	NM_008750		N.A.
scl16594.5_443-S	1.564	D1Bwg1363e	XM_129886		-215	1.75361	20
scl30730.6_511-S	1.564	Cdr2	NM_007672		N.A.
scl40921.6_29-S	1.559	Igfbp4	NM_010517	IGFBP-4	N.A.
scl51699.17_197-S	1.557	Crem	NM_013498		N.A.
scl37787.43_431-S	1.554	Col18a1	NM_009929	endostatin	N.A.
scl43090.8_531-S	1.551	Rhoj	NM_023275	1110005O19Rik;Arhj;TC10L;TCL	N.A.
scl25921.12.1_22-S	1.543	Tmpit	NM_172541	2010310D06Rik	-62732	5.13609	16
ri|D130051G04|PX00184D22|AK051470|1733-S	1.541	D130051G04Rik	AK051470		N.A.
scl7286.1.1_309-S	1.538	6720458D17Rik			N.A.
scl23489.7_25-S	1.534	4930422J18Rik	NM_029035	1110014L01Rik;SSB-1;SSB1	N.A.
scl43059.15.1_19-S	1.531	Fut8	NM_016893		N.A.
scl0012043.1_191-S	1.524	Bcl2	NM_009741	Bcl-2;C430015F12Rik;D830018M01Rik	N.A.
scl0083921.1_123-S	1.518	Tmem2	NM_031997	3110012M15Rik;mKIAA1412	N.A.
scl0056325.2_260-S	1.515	Abcb9	NM_019875	mKIAA1520;TAPL	N.A.
scl6267.1.1_133-S	1.515	6330414G02Rik			N.A.
scl43488.6_364-S	1.511	Snag1	NM_130796		N.A.
scl012367.6_5-S	1.51	Casp3	NM_009810	A830040C14Rik;Apopain;Caspase-3;CPP32;Lice;Yama	N.A.
scl30657.16.1_159-S	1.508	Mvp	NM_080638	2310009M24Rik;LRP;VAULT1	64533	7.12674	13
scl28933.2.1_16-S	1.504	Gadd45a	NM_007836	Ddit1;GADD45	N.A.
scl018858.5_31-S	1.502	Pmp22	NM_008885	22kDa;Gas-3;HNPP;Tr;trembler	N.A.
GI_38073488-S	1.498	LOC240793	XM_136261		N.A.
scl000695.1_0-S	1.497	Sntb2	NM_009229	Snt2	N.A.
scl0001726.1_25-S	1.495	Vars2	NM_011690	Bat-6;Bat6;D17H6S56E;G7a	N.A.
scl0216150.5_158-S	1.493	Cdc34	NM_177613	UBE2R1	35928	10.7912	13
scl011492.26_194-S	1.492	Adam19	NM_009616	M[b];Mltnb	N.A.
scl50455.10_283-S	1.491	AW548124	XM_128778		N.A.
scl073115.1_164-S	1.487	3110018A08Rik			N.A.
scl49581.35_225-S	1.487	Map4k3	XM_128800		N.A.
scl39913.12_317-S	1.486	Nxn	NM_008750		N.A.
scl012308.1_237-S	1.485	Calb2	NM_007586	calretinin;CR	-28720	8.11309	9
scl37211.10_96-S	1.485	BC018242	NM_144935	MGC25492	12179	9.21697	38
scl31550.23.1_53-S	1.482	2610511M17Rik	NM_028818		N.A.
GI_38088373-S	1.481	LOC384739	XM_357833		N.A.
scl36619.20_240-S	1.481	Plod2	NM_011961	D530025C14Rik;LH2;Plod-2	N.A.
GI_38091326-S	1.48	BC037006	XM_109956		84226	11.3564	20
scl016010.7_252-S	1.479	Igfbp4	NM_010517	IGFBP-4	N.A.
scl39411.4.1_30-S	1.478	Cacng4	NM_019431		-23005	11.1076	8
scl43092.8.1_221-S	1.478	1700086L19Rik	XM_358420		N.A.
scl015284.1_28-S	1.477	Hlx1	NM_008250		N.A.
scl22729.4.1_31-S	1.476	Amigo	NM_146137	A;ali2;MGC25558	N.A.
scl51828.10_167-S	1.476	Impa2	NM_053261	2210415D20Rik;AI326924	N.A.
scl0013591.1_141-S	1.474	Ebf1	NM_007897	Ebf;O/E-1;Olf-1	N.A.
scl0003187.1_40-S	1.472		D78265		N.A.
scl0387524.6_16-S	1.471	D6Ertd365e	NM_199143		N.A.
scl0003884.1_135-S	1.469	Dusp6	NM_026268	1300019I03Rik;MKP-3;MKP3;PYST1	N.A.
scl16861.2.1270_90-S	1.469	9530018I07Rik			N.A.
ri|B930096H04|PX00166D14|AK047594|2225-S	1.466	B930096H04Rik	AK047594		N.A.
scl000183.1_192-S	1.466	Prkcb	NM_008855	Pkcb	N.A.
scl41225.47_412-S	1.464	Myo18a	NM_011586	MyoPDZ;MysPDZ	N.A.
scl0001863.1_0-S	1.462	9330161C17Rik	NM_172614	1700007N03Rik;B230220N21	N.A.
scl35124.5_47-S	1.46	Efnb2	NM_010111	ELF-2;Epl5;Eplg5;Htk-L;LERK-5;Lerk5;NLERK-1	N.A.
ri|A130096D14|PX00126C11|AK038333|1411-S	1.452	A130096D14Rik	AK038333		N.A.
scl36760.13.1_118-S	1.444	Anxa2	NM_007585	Cal1h	N.A.
scl24771.1.2036_227-S	1.443	C79267	NM_183148	MGC36549	N.A.
scl39266.1.1_296-S	1.44	9530053I22Rik			7464	11.1184	28
scl00216150.1_133-S	1.44	Cdc34	NM_177613	UBE2R1	35928	10.7912	13
scl26052.6_321-S	1.438	Diablo	NM_023232	0610041G12Rik;Smac	-379	5.12378	5
scl0212111.7_156-S	1.437	Inpp5a	NM_183144		N.A.
scl067539.1_109-S	1.434	4931431C02Rik	XM_486200		-97817	9.21697	38
scl30597.2_2-S	1.433	Akap12	NM_031185	Srcs5;SSeCKS;Tsga12	N.A.
scl0019266.1_98-S	1.429	Ptprd	XM_131462		N.A.
scl44027.5.1_15-S	1.427	5930418K15Rik	XM_355635		-95368	17.6211	48
scl5203.1.1_176-S	1.427	C030027H14Rik			N.A.
scl35792.9_485-S	1.421	Scamp5	NM_020270	Sc5	-187	9.57266	5
scl0018845.2_170-S	1.417	Plxna2	NM_008882	2810428A13Rik;mKIAA0463;OCT;Plxn2	N.A.
scl000314.1_1-S	1.416	Syt15	NM_176931	CHR10SYT;E230025K04Rik;sytXV	N.A.
scl075793.1_23-S	1.414	4933432K03Rik			-6748	7.12139	7
scl16864.41.1_0-S	1.414	D1Bwg0491e	NM_018872	2610524E03Rik;CC28;mKIAA0257;Neg;RW1;YR-23	N.A.
scl37267.8_259-S	1.412	4930553M18Rik	NM_026541	2810003M17Rik;5930426I11Rik;AA672926	N.A.
scl17334.16_99-S	1.409	Rgpr	NM_033354	Rgpr-p117	68637	1.15941	6
scl0003246.1_27-S	1.408	Arfgap1	NM_145760	Arf1gap	-72668	2.18082	6
scl30833.27_114-S	1.408	St5	NM_029811	2010004M01Rik;2610305K15Rik	N.A.
scl55027.2.1_78-S	1.408	Chst7	NM_021715	2600013M07Rik;GST5	N.A.
scl38240.6_287-S	1.407	Rgs17	NM_019958	6430507P11Rik;Rgsz2	N.A.
scl0003045.1_120-S	1.405	Gad1	NM_008077	EP10;Gad-1;GAD67	-2437	2.7036	6
scl19374.1.1_140-S	1.403	6430510M02Rik	NM_176932		N.A.
scl0018576.1_46-S	1.402	Pde3b	NM_011055		N.A.
scl45171.1.667_231-S	1.402	Slitrk1	NM_199065		N.A.
scl0002336.1_289-S	1.401	Rtn1	NM_153457	0710005K15Rik;MGC40985;Nsp;Rtn1-a;Rtn1-b;Rtn1-c	N.A.
IGHV5S1_X01113$K02890_Ig_heavy_variable_5S1_94-S	1.4				N.A.
scl46872.13_7-S	1.4	Cerk	NM_145475	D330016D08Rik;mKIAA1646	N.A.
scl33230.10_515-S	1.399	Zfpm1	NM_009569	FOG;Fog1	N.A.
scl53341.4_558-S	1.398	4632417K18Rik	NM_026640		N.A.
scl00214137.2_222-S	1.396	B130017I01Rik	NM_172525	6720461J18Rik;A830014I19;Parg1	N.A.
scl0112407.1_41-S	1.394	Egln3	NM_028133	2610021G09Rik;SM-20	N.A.
scl50565.20_286-S	1.394	Man2a1	NM_008549	Mana-2;Mana2	N.A.
scl27024.7_349-S	1.393	Fscn1	NM_007984	Fan1	N.A.
scl000196.1_9-S	1.392	Actn4	NM_021895		N.A.
scl31799.8.1_22-S	1.391	Ube2s	NM_133777	0910001J09Rik;6720465F12Rik;E2-EPF	N.A.
scl00216233.1_1004-S	1.385	Socs2	NM_007706	8030460M17;CIS2;Cish2;hg;JAB;SOCS-2;SSI-2	N.A.
scl20560.15.1_94-S	1.385	Slc1a2	NM_011393	1700091C19Rik;Eaat2;GLT-1;GLT1;MGLT1	N.A.
scl26152.7_34-S	1.385	Prkab1	NM_031869	1300015D22Rik;AU021155;E430008F22	N.A.
scl0001711.1_8-S	1.383	Nrxn1	NM_020252	1700062G21Rik;9330127H16Rik;A230068P09Rik;mKIAA0578	-79	17.91	14
ri|1110018K11|R000014D02|AK003784|499-S	1.38	1110018K11Rik	AK003784		N.A.
scl42517.2_446-S	1.378	Lrrn3	NM_010733	NLRR-3	N.A.
scl00215690.2_326-S	1.377	Nav1	NM_173437	9530089B19;9930003A20Rik;C230080M11Rik;mKIAA1151;POMFIL3	-30411	1.13743	8
scl0083814.1_187-S	1.376	Nedd4l	NM_031881	1300012C07Rik;Nedd4-2;Nedd4b	N.A.
scl42706.1.1_221-S	1.376	2310058N22Rik			N.A.
scl00212679.2_248-S	1.375	C730026E21Rik	NM_175439		N.A.
scl022793.9_329-S	1.373	Zyx	NM_011777	9530098H06Rik	N.A.
scl34393.4_511-S	1.371	5730466C23Rik	NM_027469		64745	8.10858	12
scl00276770.1_2-S	1.371	Eif5a	NM_181582	D19Wsu54e;MGC6725	N.A.
scl53819.3_141-S	1.371	Bex2	NM_009749		N.A.
scl00100532.2_66-S	1.37	AA536743	NM_145923		N.A.
scl0067198.2_257-S	1.37	2810022L02Rik	NM_144882		N.A.
scl0012593.2_9-S	1.369	Cdyl	NM_009881		N.A.
scl20297.9_280-S	1.369	Ptpns1	XM_149178	BIT;CD172a;P84;SHP-1;SHPS-1;SIRP	N.A.
scl28465.2.240_58-S	1.369	Prkwnk1	NM_198703	6430573H23Rik;Wnk1	N.A.
scl40534.12.1_29-S	1.367	Tbrg4	NM_134011	2310042P22Rik;AA408001;Cpr2;mKIAA0948;TB-12	N.A.
scl0067896.2_111-S	1.366	2610001E17Rik	NM_026439	Ssg1;Urb	N.A.
scl49507.1_693-S	1.363	9330159H11Rik			-90	17.91	14
scl000088.1_36_REVCOMP-S	1.362	Epn2	NM_010148	9530051D10Rik;Ibp2	N.A.
scl27062.3_485-S	1.362	Gpr30	XM_355659		N.A.
scl17705.24.1_1-S	1.36	4930429A22Rik	NM_153530	MGC37640	N.A.
scl43022.7_1-S	1.36	4933426M11Rik	NM_178682	4933426M11;mKIAA0247	N.A.
scl44367.7.1_13-S	1.36	Ppap2a	NM_008903	Hic53;Hpic53;LPP-1;LPP1;mPAP	N.A.
scl21127.13.3_15-S	1.359	Ralgds	NM_009058	Gnds;mKIAA1308;Rgds	N.A.
scl020338.1_17-S	1.358	Sel1h	NM_011344		N.A.
scl0270685.28_30-S	1.358	Fthfsdc1	NM_172308	2410004L15Rik	N.A.
scl20556.1_230-S	1.357	2900019G14Rik			N.A.
scl011489.1_320-S	1.356	Adam12	NM_007400	M[a];Mltna	N.A.
scl018751.17_49-S	1.355	Prkcb	NM_008855	Pkcb	N.A.
scl17458.10.1_1-S	1.355	Chi3l1	NM_007695	brp-39;Brp39;Gp39	N.A.
scl49680.14.1_14-S	1.353	1110012J17Rik	NM_172963	D130071O13;MGC77963;mKIAA0802;t8219b25	N.A.
scl27139.10_417-S	1.352	Stx1a	NM_016801	HPC-1	N.A.
scl000325.1_20-S	1.35	6330407G04Rik	NM_134078	AI450338	N.A.
scl24984.5.1_10-S	1.349	BC023823	NM_153566	MGC38336	9877	4.12436	13
IGHV8S4_U23019_Ig_heavy_variable_8S4_130-S	1.349	LOC238447	XM_138373		N.A.
scl54919.12_462-S	1.348	Fhl1	NM_010211	KyoT;KyoT1;KyoT2	N.A.
scl27931.6.125_29-S	1.344	Maea	NM_021500	1110030D19Rik;EMP	N.A.
scl072462.6_25-S	1.343	2600005C20Rik	NM_028244	D030064A17;Kiaa0179;mKIAA0179	N.A.
scl19472.10_43-S	1.343	Sh3glb2	NM_139302	mKIAA1848	N.A.
GI_38090592-S	1.341	B230104P22Rik	XM_196007		N.A.
scl0002511.1_1272-S	1.341	Myh9	NM_022410	D0Jmb2;E030044M24Rik;Myhn-1;Myhn1;TU-72.6	N.A.
scl00105348.2_131-S	1.341	Golph2	NM_027307	2310001L02Rik;AW125446;D030064E01Rik;GP73;PSEC0257	N.A.
scl22709.30_314-S	1.341	Vav3	NM_146139	A530094I06Rik;MGC27838	N.A.
scl39513.1.1_263-S	1.34	A930005G04Rik			N.A.
scl19617.10_166-S	1.338	Pip5k2a	NM_008845		N.A.
ri|D230010H24|PX00188I11|AK084225|993-S	1.337	D230010H24Rik	AK084225		N.A.
scl0058194.2_124-S	1.335	Sh3kbp1	NM_021389	1200007H22Rik;1700125L08Rik;5830464D22Rik;Ruk;Seta	N.A.
scl0001703.1_19-S	1.334	Nrxn1	NM_020252	1700062G21Rik;9330127H16Rik;A230068P09Rik;mKIAA0578	-79	17.91	14
scl0270066.1_219-S	1.333	6030458H05	NM_177766		N.A.
scl022630.1_91-S	1.326	Ywhaq	NM_011739	2700028P07Rik	N.A.
scl0003972.1_558-S	1.324	Ankrd17	NM_030886	4933425K22Rik;A930008M01;AA516750;Gtar;MASK;mKIAA0697	N.A.
scl27250.2_266-S	1.324	D730049H07Rik	NM_175423		N.A.
scl068066.1_115-S	1.323	D11Ertd333e	NM_026542		13988	11.1022	17
scl000472.1_13-S	1.323	1110011F09Rik	NM_029576		18996	19.5087	34
scl000252.1_5-S	1.323	Snurf	NM_033174	2410045I01Rik;MGC18604;MGC30325	N.A.
scl0003043.1_9-S	1.323	Gorasp2	NM_027352	0610011A07Rik;2410043M02Rik;5730520M13Rik;9430094F20Rik;GOLPH2;GRASP55;GRS2;p59	N.A.
scl32897.2_237-S	1.322	Sertad3	NM_133210	Rbt1	-77564	7.27103	13
scl39961.1.1_178-S	1.321	Gsg2	NM_010353	Haspin	N.A.
scl18429.19_129-S	1.319	Ndrg3	NM_013865		N.A.
scl41012.9.1_84-S	1.315	Ugalt2	NM_016752		N.A.
scl26582.30.1_36-S	1.312	2310045A20Rik	NM_172710	mKIAA0746	N.A.
scl42149.21_128-S	1.311	Ttc7b	XM_127105		-22172	12.1007	25
scl012575.1_2-S	1.311	Cdkn1a	NM_007669	CAP20;CDKI;Cdkn1;CIP1;mda6;P21;p21Cip1;p21WAF;SDI1;Waf1	N.A.
scl0320706.1_37-S	1.311	9830001H06Rik	XM_283804		N.A.
scl073102.1_21-S	1.311	3110004L20Rik	XM_127295		N.A.
scl0330286.2_101-S	1.309	D630045J12Rik	XM_485743		N.A.
scl0002621.1_925-S	1.303	Mmp16	BC057926	MT3-MMP;Mt3mmp	N.A.
ri|B430201O11|PX00071K22|AK080894|2453-S	1.302	Srb1	AK080894		N.A.
scl21737.4_335-S	1.301	Olfml3	NM_133859		N.A.
scl28296.6_592-S	1.299	Gpr19	NM_008157		-505	6.13485	6
scl023872.11_215-S	1.298	Ets2	NM_011809	Ets-2	N.A.
scl00216344.2_121-S	1.297	Rab21	NM_024454	9630024B22	N.A.
scl026403.1_197-S	1.297	Map3k11	NM_022012	2610017K16Rik;Mlk3;PTK1;SPRK	N.A.
scl24656.12.1_25-S	1.297	Bach	NM_133348	2410041A17Rik;ACH1;ACT;CTE-II;LACH1	N.A.
scl34405.19.1_52-S	1.295	Fhod1	NM_177699	FHOS	56899	8.10818	11
scl46268.10.1_3-S	1.295	2610027L16Rik	NM_026403		N.A.
scl37491.11.1_193-S	1.291	Tph2	NM_173391	Ntph	43	10.1146	22
scl0223435.1_11-S	1.291	Trio			N.A.
scl36733.11.1_17-S	1.291	Mns1	NM_008613		N.A.
scl53403.26.13_76-S	1.289	Bscl2	NM_008144	2900097C17Rik;Gng3lg;seipin	N.A.
scl50683.12_301-S	1.288	Gtpbp2	NM_019581		N.A.
scl24606.5_24-S	1.287	1200013A08Rik	NM_024263		19788	4.1547	15
scl37715.13_93-S	1.287	Lmnb2	NM_010722		N.A.
scl0170768.1_23-S	1.286	Pfkfb3	NM_172976	E330010H22;E330010H22Rik;iPFK-2	N.A.
scl38595.2_598-S	1.285	C630002B14Rik	NM_175331	AW540062	N.A.
scl066878.10_113-S	1.284	Riok3	NM_024182	1200013N13Rik;Sudd	N.A.
scl27358.15_174-S	1.282	Pxn	NM_011223		N.A.
scl020778.1_265-S	1.28	Scarb1	NM_016741	CD36;Cd36l1;Cla-1;Cla1;D5Ertd460e;mSR-BI;SR-BI;Srb1;SRBI	N.A.
scl0117109.5_26-S	1.279	Pop5	NM_026398	1500019J17Rik;2700077E03Rik;Rnasep3	N.A.
scl0071949.2_8-S	1.278	Lass5	NM_028015	2310081H14Rik;Trh4	N.A.
scl026557.1_7-S	1.278	Homer2	XM_133550		N.A.
scl0226026.1_6-S	1.276	Smc5l1	NM_153808	MGC30442;MGC7569;SMC5	-83621	19.2342	5
scl26177.3_228-S	1.276	1500011B03Rik			N.A.
scl022240.3_34-S	1.275	Dpysl3	NM_009468	CRMP-4;TUC4;Ulip;Ulip1	N.A.
scl29843.31.1_16-S	1.275	Dctn1	NM_007835	Glued;p150	N.A.
scl16535.14_269-S	1.274	Dner	NM_152915	A930026D19Rik;BET;Bret;MGC39059	-178	1.84574	20
scl27026.11.1_112-S	1.273	Slc29a4	NM_146257	ENT4;MGC38048	-6915	5.14295	8
scl0002910.1_314-S	1.273	DXImx47e	NM_207670	AI854681;Sfc10	N.A.
scl0103468.2_2-S	1.273	Nup107	NM_134010		N.A.
scl0016599.2_295-S	1.272	Klf3	NM_008453	9930027G08Rik;Bklf;Tef-2	N.A.
scl0069993.1_33-S	1.271	Chn2	NM_023543	1700026N20Rik;ARHGAP3;Bch	N.A.
scl0004095.1_33-S	1.269	Zcchc8	NM_027494	5730565F05Rik	N.A.
scl068337.8_322-S	1.269	Crip2	NM_024223	0610010I23Rik;Crp;CRP2;ESP1;Hlp	N.A.
scl0017257.1_80-S	1.268	Mecp2	NM_010788	1500041B07Rik;Mbd5;WBP10	N.A.
scl50181.36_559-S	1.267	Cacna1h	NM_021415	alpha13.2;Cav3.2;mKIAA1120;MNCb-1209	30086	17.2513	10
scl020818.5_51-S	1.267	Srprb	NM_009275		N.A.
scl0012725.1_238-S	1.266	Clcn3		Clc3	N.A.
scl00230376.2_190-S	1.266	6230416J20Rik	NM_173400	9830144E06;D4Ertd27e	N.A.
scl32792.15.1_2-S	1.265	Pep4	NM_008820	Pep-4	N.A.
ri|9430006C24|PX00108K17|AK034557|1416-S	1.264	9430006C24Rik	AK034557		N.A.
scl23222.4_222-S	1.264	Ccrn4l	NM_009834	Ccr4;nocturnin	N.A.
scl47095.40_145-S	1.264	Ptk2	NM_007982	Fadk;FAK	N.A.
scl068559.1_22-S	1.263	Pdrg1	NM_178939		-17000	2.15272	18
scl26162.14.72_6-S	1.263	Rnf10	NM_016698	mKIAA0262;RIE2	N.A.
scl0001344.1_14-S	1.262	4930579A11Rik	NM_029478		N.A.
scl0067956.1_111-S	1.262	2410195B05Rik	NM_030241		N.A.
scl18990.34.1_21-S	1.262	Dgkz	NM_138306	E130307B02Rik;mDGK[z]	N.A.
scl00170942.1_90-S	1.26	Erdr1	NM_133362	edr;MGC5764	N.A.
scl50235.5.1_57-S	1.26	Tnfrsf12a	NM_013749	Fn14;HPIP;TWEAK-R;TweakR	N.A.
scl011951.2_99-S	1.259	Atp5g1	NM_007506		N.A.
scl31966.10.1_21-S	1.259	2310007H09Rik	XM_486016		N.A.
scl0020588.1_305-S	1.258	Smarcc1	NM_009211	BAF155;Rsc8;SRG3	N.A.
scl52902.14.1_38-S	1.258	Stip1	NM_016737	Hop;mSTI1;p60;STI1	N.A.
scl0003065.1_14-S	1.256	H13	NM_010376	1200006O09Rik;4930443L17Rik;5031424B04Rik;H-13;PSL3;Spp	N.A.
scl44724.21.5_2-S	1.256	Ddx46	NM_145975	2200005K02Rik;MGC31579	N.A.
scl47705.17_95-S	1.256	L3mbtl2	NM_145993	4732493N06Rik;M4mbt;MGC31247	N.A.
scl47844.7.1_12-S	1.254	Khdrbs3	NM_010158	Etle;SLM-2;Slm2;T-STAR	-8851	15.6875	5
scl26446.8.1_29-S	1.252	2610024G14Rik	NM_019836		44340	5.7834	5
scl0099031.1_295-S	1.252	Osbpl6	NM_145525	MGC30542;ORP-6	N.A.
scl23470.4_177-S	1.252	Phf13	NM_172705		N.A.
scl30761.7_77-S	1.251	Arl6ip1	NM_019419	Aip-1;AIP-6;Arl6ip;ARMER;mKIAA0069	N.A.
scl27294.16.1_239-S	1.249	Slc24a6	NM_133221	NCKX6	-87027	5.12068	9
scl23453.4_99-S	1.249	1200015A19Rik	NM_026388		89566	4.15291	6
scl0001700.1_14-S	1.247	Mtch1	NM_019880	2310034O17Rik;AU018396;C77849;PSAP	-14254	17.2909	5
scl45393.10_71-S	1.247	Bnip3l	NM_009761	D14Ertd719e;Nip3L;Nix	98887	14.6586	20
scl21103.16.1_274-S	1.246	Gle1l	XM_130106		N.A.
scl50402.5_409-S	1.246	Socs5	NM_019654	1810018L08Rik;Cish5	N.A.
scl0056526.1_262-S	1.244	2007-09-06	NM_019942	2810035H17Rik;Sep6	N.A.
scl066612.1_144-S	1.244	Ormdl3	NM_025661	2810011N17Rik	N.A.
scl00215707.2_239-S	1.243	D5Bwg0834e	NM_144819	MGC38387	N.A.
scl0233545.2_250-S	1.243	2210018M11Rik			N.A.
GI_25048806-S	1.241	2610109H07Rik	XM_131857		N.A.
ri|B230365C01|PX00160J19|AK046289|529-S	1.241	B230365C01Rik	AK046289		N.A.
scl0002207.1_183-S	1.241	Dtna	NM_010087	A0;adbn;Dtn	N.A.
scl27584.25_22-S	1.241	Vdp	NM_019490	115kDa;TAP	N.A.
scl51825.4_405-S	1.241	2310057H16Rik	NM_026473		N.A.
scl0170755.15_107-S	1.239	Sgk3	NM_177547	2510015P22Rik;Cisk	N.A.
scl0066494.2_134-S	1.237	2610524G07Rik	NM_025596		N.A.
scl25735.19_37-S	1.235	Hsp105	NM_013559	105kDa;hsp-E7I;HSP110	N.A.
scl064656.5_1-S	1.233	Mrps23	NM_024174	2310047I09Rik;D11Bwg1153e;Rpms23	N.A.
scl45756.6.1_149-S	1.233	1600013P15Rik	NM_025907		N.A.
scl0004167.1_44-S	1.232	Ars2	NM_031405	Asr2;ASR2A;ASR2B;ASR2C;ASR2D	N.A.
scl016828.6_330-S	1.231	Ldh1	NM_010699	Ldh-1;LDH-A;Ldha	N.A.
scl0075826.2_162-S	1.23	Senp2	NM_029457	4930538C18Rik;KIAA1331;mKIAA1331;Smt3ip2;SUMO-1	N.A.
scl20286.17.1_5-S	1.23	Ebf4	NM_152993	O/E-4;Olf-1	N.A.
scl0004183.1_9-S	1.229	Pkm2	XM_131934	Pk-2;Pk-3;Pk3	N.A.
scl012462.9_0-S	1.228	Cct3	NM_009836	Cctg;Tcp1-rs3;TriC-P5	N.A.
scl0214987.1_39-S	1.228	5830457O10Rik	NM_145412		N.A.
scl0067857.2_151-S	1.227	Ppp6c	NM_024209	2310003C10Rik	N.A.
scl28110.22_407-S	1.226	Sema3a	NM_009152	coll-1;Hsema-I;SEMA1;Semad;SemD	N.A.
scl33380.18.1_13-S	1.226	Tex292	NM_011574	TEG-292	N.A.
scl00321003.2_45-S	1.225	E430012M05Rik	NM_177310		N.A.
scl0192170.3_20-S	1.225	Ddx48	NM_138669	2400003O03Rik;MGC6664;MGC6715;mKIAA0111	N.A.
scl29514.8.22_6-S	1.225	Mlf2	NM_145385		N.A.
scl29780.26_164-S	1.225	Copg	NM_017477	Copg1;D6Ertd71e;D6Wsu16e	N.A.
scl50998.1_28-S	1.225	Mrps34	NM_023260	0610007F04Rik;5330430D13Rik;Tce2	N.A.
scl017347.2_7-S	1.224	Mknk2	NM_021462	2010016G11Rik;Gprk7;Mnk2	-76832	10.8015	12
scl48642.15_70-S	1.224	Etv5	NM_023794	1110005E01Rik;8430401F14Rik;ERM	N.A.
scl23927.19.1_34-S	1.222	Ipo13	NM_146152	Imp13;MGC18698;Ranbp13	21360	4.11739	6
scl0002680.1_6-S	1.221	Nsep1	NM_011732	MSY1;Ybx1	N.A.
scl021681.3_9-S	1.221	Thoc4	NM_011568		N.A.
scl24928.17_534-S	1.22	Phc2	NM_018774	D4Ertd810e;Edr2;Mph2	N.A.
scl34330.23.1_25-S	1.22	Sf3b3	NM_133953		N.A.
scl018746.1_82-S	1.219	Pkm2	NM_011099	Pk-2;Pk-3;Pk3	-78169	9.59375	23
scl50399.22_481-S	1.219	Ttc7	NM_028639	1110035E02Rik	N.A.
scl0071805.2_3-S	1.217	Nup93	NM_172410	2410008G02Rik	N.A.
scl050754.10_4-S	1.217	Fbxw7	NM_080428	1110001A17Rik;AGO;Cdc4;Fbw7;Fbwd6;Fbx30;Fbxo30;Fbxw6;SEL-10	N.A.
scl074111.25_119-S	1.217	Rbm19	NM_028762		N.A.
scl55020.28_14-S	1.216	Ube1x	NM_009457	A1S9;Sbx;Ube-1	N.A.
scl0022647.1_28-S	1.215	Zfp106	NM_011743	Cd-1;H3a	N.A.
scl0056207.2_50-S	1.215	Uchl5	NM_019562	5830413B11Rik;Uch37	N.A.
scl49984.4.1_114-S	1.215	Tcf19	NM_025674	5730403J10Rik;AW495861	N.A.
GI_38079905-S	1.214	LOC383125	XM_356890		N.A.
scl00108911.2_83-S	1.214	2610510H01Rik	NM_173867	2610529N02Rik;mKIAA1470	N.A.
scl021969.20_26-S	1.213	Top1	NM_009408	Top-1	N.A.
scl17415.2_717-S	1.212	A430106G13Rik			N.A.
scl067956.13_1-S	1.211	2410195B05Rik	NM_030241		N.A.
scl29414.11.4_112-S	1.211	Strap	NM_011499		N.A.
scl31535.10.6_2-S	1.211	Capns1	NM_009795	Capa-4;Capa4;Capn4;D7Ertd146e	N.A.
scl000807.1_25-S	1.21	Nav1	NM_173437	9530089B19;9930003A20Rik;C230080M11Rik;mKIAA1151;POMFIL3	-30411	1.13743	8
scl020198.1_11-S	1.209	S100a4	NM_011311	18A2;42a;Capl;FSp1;Mts1;PeL98;pk9a	N.A.
scl0023881.1_86-S	1.208	E430034L04Rik	NM_011816	G3BP;G3BP2	N.A.
scl26557.25_455-S	1.207	Recc1	NM_011258	140kDa;Alp145;RFC140	N.A.
scl0001585.1_28-S	1.206	Hdac5	NM_010412	Hdac4;mHDA1;mKIAA0600	N.A.
scl33659.17.1_21-S	1.206	Mcm5	NM_008566	Cdc46;mCD46;mCDC46;Mcmd5;P1-CDC46	N.A.
scl45372.3_35-S	1.206	Mscp	NM_030054	1700020E22Rik;4930513O14Rik;4930526G11Rik;C330015G08Rik	N.A.
scl18270.11_281-S	1.205	Stk6	NM_011497	AIRK1;Ark1;Ayk1;IAK	49422	2.17201	10
scl47300.10_333-S	1.205	Rnf19	NM_013923	Ubce7ip2;UIP117;XYbp	N.A.
scl49529.6.1_149-S	1.205	Pigf	NM_008838		N.A.
scl0386649.7_4-S	1.204	Nsfl1c	NM_198326		N.A.
scl0014228.2_173-S	1.203	Fkbp4	NM_010219	59kDa;FKBP-52;FKPB52;p59	-30933	6.12843	6
scl28277.12_197-S	1.203	Wbp11	NM_021714	2510026P17Rik;D6Wsu113e;Npwbp;SIPP1	N.A.
scl54141.46.3_34-S	1.203	Flna	XM_289920		N.A.
scl40009.3.137_12-S	1.202	Eif5a		D19Wsu54e;MGC6725	N.A.
scl48754.10.1_30-S	1.202	2410005K20Rik	NM_025546		N.A.
scl0018432.2_5-S	1.201	Mybbp1a	NM_016776	P160	-42664	11.7231	9
scl014852.1_8-S	1.2	Gspt1	NM_146066	G1st;Gst-1;MGC36230;MGC36735	N.A.
scl0013499.1_2-S	1.199	Drr1			N.A.
scl23697.3.1_58-S	1.199	Sh3bgrl3	NM_080559	1110004L05Rik	N.A.
scl00224640.2_275-S	1.198	Lemd2	NM_146075		-24996	17.2695	14
scl00235534.1_198-S	1.198	C130099A20Rik	NM_153420	MGC38214	N.A.
scl0069109.2_11-S	1.198	1810009O10Rik	NM_197989		N.A.
scl49386.9_715-S	1.198	Ppm1f	NM_176833	1110021B16Rik;4933427B07Rik;CaMKPase;MGC25978;mKIAA0015	N.A.
scl28959.7_65-S	1.197	AW146242	NM_146168		N.A.
scl030841.5_52-S	1.196	Fbxl10			N.A.
scl0227648.1_142-S	1.194	AU024582	NM_153125	MGC38812	N.A.
scl49975.4.297_19-S	1.194	Tubb5	NM_011655	B130022C14Rik;M(beta)5	N.A.
scl33692.10_16-S	1.193	Glt25d1	NM_146211		60721	8.74599	18
scl00101739.1_35-S	1.191	Psip1	NM_133948	AU015605;Ledgfa;Ledgfb;Psip2	N.A.
scl19459.18_395-S	1.191	Fnbp1	NM_019406	1110057E06Rik;2210010H06Rik;FBP1;Fbp17	N.A.
scl25927.13_1-S	1.191	Pom121	NM_148932	2610027A18Rik	N.A.
scl47700.4_662-S	1.191	AI481750	NM_145473	Pippin	N.A.
scl20105.20_178-S	1.19	Tpx2	NM_028109		N.A.
scl20442.1.104_164-S	1.189	5430417L22Rik			32397	2.11847	19
scl0019247.1_12-S	1.188	Ptpn11	NM_011202	2700084A17Rik;PTP1D;PTP2C;SAP-2;SH-PTP2;SH-PTP3;SHP-2;Shp2;Syp	N.A.
scl0015467.2_272-S	1.187	Eif2ak1	NM_013557	Hri	N.A.
scl42591.3.1_5-S	1.187	Idb2	NM_010496	Id2	N.A.
scl0233877.6_167-S	1.186	Kctd13	NM_172747	1500003N18;1500003N18Rik;PDIP1alpha;Poldip1	21181	7.12674	13
scl40209.28.1_48-S	1.186	Anxa6	NM_013472	Anx6;AnxVI;Cabm;Camb	N.A.
scl35462.25_609-S	1.185	Pik3cb	NM_029094	1110001J02Rik;p110beta	-78475	9.99027	8
scl39292.4_16-S	1.185	Ptdsr	NM_033398	5730436I23Rik;D11Ertd195e;mKIAA0585;PSR;PtdSerR	-77376	11.1167	7
scl0068743.1_43-S	1.185	Anln	NM_028390	1110037A17Rik;2900037I21Rik;ANILLIN;Scraps	N.A.
scl21707.11_464-S	1.185	Ddx20	NM_017397	dp103;GEMIN3	N.A.
scl27752.9.1_0-S	1.185	Uchl1	NM_011670	gad;PGP9.5	N.A.
scl46681.13.1_9-S	1.185	Aaas	NM_153416	AAA;ADRACALA;D030041N15Rik;GL003	N.A.
scl0212427.1_238-S	1.184	A730008H23	NM_172505		N.A.
scl32892.12_87-S	1.184	2310022A10Rik	NM_175107		N.A.
scl020926.1_330-S	1.183	Supt6h	NM_009297	mKIAA0162;SPT6	N.A.
scl52614.18.1_13-S	1.183	D19Bwg1357e	NM_177474	1110069H02Rik	N.A.
scl0215449.1_111-S	1.182	Rap1b	NM_024457	2810443E11Rik	N.A.
scl42747.5_440-S	1.18	6720458F09Rik	NM_177374		1163	12.1121	5
scl45945.2_83-S	1.179	5830461H18Rik	NM_029519		N.A.
scl0002845.1_3-S	1.178	Capzb	NM_009798	1700120C01Rik;Cappb1;CPB1;CPB2;CPbeat2;CPbeta1;CPbeta2	N.A.
scl0078798.2_83-S	1.178	Eml4	NM_199466	4930443C24Rik	N.A.
scl17336.3.1_84-S	1.178	2810025M15Rik	NM_027274		N.A.
scl0224742.1_82-S	1.177	Abcf1	NM_013854	Abc50;D17Wsu166e;GCN20	N.A.
scl0003181.1_45-S	1.176	Fkbp1a	NM_008019	12kDa;Fkbp;Fkbp1;FKBP12;mFKBP1;mFKBP12	N.A.
scl42274.8.1_35-S	1.176	Med6	NM_027213	1500012F11Rik	N.A.
scl068089.7_12-S	1.175	Arpc4	NM_026552	20kDa;5330419I20Rik;p20-Arc	-95961	6.11325	7
scl52826.3.1_11-S	1.173	Mrpl11	NM_025553	2410001P07Rik	26826	19.4986	58
scl0326618.9_77-S	1.173	Tpm4	XM_134274		N.A.
scl074479.1_19-S	1.173	Snx11	NM_028965	4933439F10Rik;A930041K09Rik	N.A.
scl0054446.1_138-S	1.172	Nfat5	NM_133957	CAG-8;CAG80;mKIAA0827;NFATL1;nfatz;TonEBP	N.A.
scl0056392.1_211-S	1.172	Shoc2	NM_019658	mKIAA0862;Sur-8;Sur8	N.A.
scl0002777.1_339-S	1.169	Ak2	NM_016895	Ak-2;D4Ertd220e	N.A.
scl0107173.1_330-S	1.169	AI428855	NM_207220		N.A.
scl36525.10.1_12-S	1.169	Mrpl3	NM_053159	2010320L16Rik;5930422H18Rik	N.A.
scl7207.1.1_139-S	1.169	1500032P08Rik			N.A.
scl0002272.1_96-S	1.168	2610028L19Rik	NM_027002	2310002G05Rik	N.A.
scl27364.5.1_30-S	1.168	Sfrs9	NM_025573	25kDa;2610029M16Rik;SRp30c	N.A.
scl37743.3.1_54-S	1.168	Polr2e	XM_282920		N.A.
scl43672.16_14-S	1.167	Scamp1	XM_484305		N.A.
scl44819.5_313-S	1.167	C78339	XM_127312		N.A.
scl45764.20_72-S	1.167	Nisch	NM_022656	1200007D05Rik;3202002H23Rik;I-1	N.A.
scl45034.23_392-S	1.166	Amph	NM_175007	MGC49429	N.A.
scl000534.1_21-S	1.166	Ppp1ca	NM_031868	dism2;Ppp1c	N.A.
scl41197.5.1_16-S	1.165	0610009H04Rik	NM_018854	IFT20	-40309	11.7831	6
scl013481.4_295-S	1.164	Dpm2	NM_010073		N.A.
scl022433.7_46-S	1.164	Xbp1	NM_013842	D11Ertd39e;TREB-5;TREB5;XBP-1	N.A.
scl0002034.1_15-S	1.162	Bcan	NM_007529	Cspg7	6539	3.88078	6
scl0074383.1_273-S	1.162	Ubap2l	NM_028475		N.A.
scl19951.7_95-S	1.162	Ywhab	NM_018753	1300003C17Rik;14-3-3 beta	N.A.
scl22899.10.1_7-S	1.162	Selenbp2	NM_019414	AP56;Lpsb2	N.A.
scl27015.4.1_35-S	1.162	Kdelr2	NM_025841	1110007A14Rik	N.A.
scl23114.14_378-S	1.161	1200013F24Rik	NM_025822		N.A.
scl0001373.1_2-S	1.16	Sumo2	NM_133354		N.A.
scl068842.1_129-S	1.16	Tulp4	NM_054040	1110057P05Rik;Tusp	N.A.
scl23794.11.1_22-S	1.16	BC039093	XM_131700		N.A.
scl0014584.2_231-S	1.158	Gfpt2	NM_013529	GFAT2	N.A.
scl00217995.1_300-S	1.158	B130016L12Rik	NM_144835		N.A.
scl46866.15_163-S	1.158	Brd1	XM_128275		N.A.
scl31950.19_311-S	1.157	Dock1	XM_194386		N.A.
scl21676.20_237-S	1.157	6330569M22Rik	NM_153563	6530401O14Rik;MGC38111	N.A.
scl32891.21_547-S	1.157	Akt2	NM_007434	2410016A19Rik;MGC14031;PKB;PKBbeta	N.A.
scl35515.3_6-S	1.156	1200002G13Rik	NM_025360	P24b	-32539	9.89535	12
scl30672.9.1_29-S	1.154	Ppp4c	NM_019674	1110002D08Rik;AU016079;Ppx	-33180	7.12661	9
scl0027558.1_128-S	1.154	Eif3s4	NM_016876	44kDa;eIF3-p44;p44	41280	9.20604	18
scl0001291.1_1-S	1.154	Smarce1	NM_020618	2810417B20Rik;9030408N19Rik;Baf27	N.A.
scl0066989.1_296-S	1.154	2410004N11Rik	NM_025888	D17Ertd562e	N.A.
scl056550.9_27-S	1.153	Ube2d2	NM_019912	1500034D03Rik;Ubc2e;Ubc4	N.A.
scl11702.1.1_1-S	1.152	BC002199	NM_145964	MGC7434	N.A.
scl000538.1_65-S	1.151	Banf1	NM_011793	BAF;Bcrp1	N.A.
scl0018720.2_261-S	1.151	Pip5k1b	NM_008847	Pipk5b	N.A.
scl25240.12_194-S	1.15	Pgm2	NM_028132	2610020G18Rik;Pgm-2;Pgm1	N.A.
scl0002356.1_173-S	1.147	Sypl	NM_198710	D12Ertd446e;Pan I;Pphn	N.A.
scl028028.1_213-S	1.147	Mrpl50	NM_178603	D4Wsu125e	N.A.
ri|1700013A01|ZX00036P08|AK005934|1139-S	1.146	1700013A01Rik	AK005934		N.A.
scl0026987.1_208-S	1.144	Eif4el3	NM_023314	2700069E09Rik;D0H0S6743E	N.A.
scl017776.1_270-S	1.144	Mast2	NM_008641	MAST205;mKIAA0807;Mtssk	N.A.
scl026921.33_0-S	1.144	Map4k4	NM_008696	HGK;Nik	N.A.
scl16459.13.6_3-S	1.141	Stk25	NM_021537	1500019J11Rik;Ste20-like;Ysk1	N.A.
scl41264.42.1_0-S	1.141	Prpf8	NM_138659	D11Bwg0410e;DBF3/PRP8;Prp8;Sfprp8l	N.A.
scl46497.11.10_2-S	1.141	2510015F01Rik	XM_354801		N.A.
GI_31980688-S	1.138	Snrpa	NM_015782	Rnu1a-1;Rnu1a1;U1A	N.A.
scl067629.2_23-S	1.138	2410030K01Rik	NM_026282		N.A.
scl0011737.2_249-S	1.137	Anp32a	NM_009672	Anp32;I1PP2A;LANP;PHAP1;pp32	N.A.
scl0110253.14_323-S	1.133	Triobp	NM_138579	EST478828;Tara	N.A.
scl42611.4_130-S	1.133	Trib2	NM_144551		N.A.
scl52741.7_234-S	1.133	1110006I15Rik	NM_134142		N.A.
scl33707.42_67-S	1.132	Myo9b	NM_015742		N.A.
scl22110.22.1_30-S	1.131	Dhx36	NM_028136	2810407E23Rik;Ddx36;mKIAA1488	-88049	3.62682	10
scl50763.13.1_199-S	1.13	Flot1	NM_008027		N.A.
scl0209018.32_127-S	1.129	AI315068	XM_148253	MGC38232;mKIAA0804	N.A.
scl33700.7_225-S	1.129	1500034J01Rik	XM_356085		N.A.
scl0012055.2_161-S	1.128	Bcl7c	NM_009746	C230096E12Rik	N.A.
scl0022123.1_274-S	1.128	Psmd3	NM_009439	AntP91a;D11Bwg1349e;Psd3;Tstap91a	N.A.
scl000087.1_18-S	1.127	D11Wsu99e	NM_013581		N.A.
scl0070101.1_3-S	1.127	Cyp4f16	NM_024442	2310021J05Rik	N.A.
scl074522.7_319-S	1.127	Zcwcc1	NM_198162	8430403M08Rik	N.A.
scl45770.11.1_1-S	1.126	C77032	NM_153547	MGC46970;Ns	N.A.
scl080876.2_10-S	1.125	Ifitm2	NM_030694	fragilis3;Ifitm3l;mil-3	N.A.
scl43130.32.1_184-S	1.125	2700049A03Rik	XM_126944		N.A.
scl054683.1_165-S	1.121	Prdx5	NM_012021	AOEB166;AOPP;Pmp20;Prdx6;PrxV	N.A.
scl00214290.1_251-S	1.119	Zcchc6	NM_153538	MGC38585	N.A.
scl39496.28.1_108-S	1.119	Snrp116	NM_011431	116kDa;U5-116kD	N.A.
scl026446.4_108-S	1.118	Psmb3	NM_011971	C10-II	N.A.
scl073373.8_41-S	1.118	1700048E23Rik	NM_028521		N.A.
scl26742.12.1_68-S	1.116	Eif2b4	NM_010122	Eif2b	N.A.
scl0015191.2_38-S	1.115	Hdgf	NM_008231		87326	3.88078	6
scl52858.1.11_122-S	1.113	Znhit2	NM_013859		N.A.
scl026941.6_202-S	1.11	Slc9a3r1	NM_012030	NHE-RF;NHERF-1	N.A.
scl073770.1_126-S	1.11	4833422F06Rik	NM_198413		N.A.
scl057423.2_11-S	1.109	Atp5j2	NM_020582	1110019H14Rik	N.A.
scl00107995.1_8-S	1.108	Cdc20	NM_023223	2310042N09Rik;p55CDC	N.A.
scl056397.1_158-S	1.108	Morf4l2	NM_019768	2410017O14Rik;mKIAA0026;MRGX;Sid393p	N.A.
scl0002080.1_55-S	1.107	2007-09-15	NM_053102	15kDa;9430015P09Rik	N.A.
scl00330814.1_43-S	1.106	Lphn1	XM_134383		N.A.
scl0101543.1_246-S	1.105	Wtip	XM_149921		N.A.
scl33697.10.1_67-S	1.1	1110012M11Rik	NM_028617		N.A.
scl017169.9_120-S	1.097	Mark3	NM_021516	1600015G02Rik;Emk2;ETK-1;mKIAA1860	N.A.
scl0228608.7_126-S	1.097	Smox	NM_145533	PAO;PAOh1;SMO	N.A.
scl34059.10_20-S	1.096	Lamp1	NM_010684	CD107a;Lamp-1	N.A.
scl45913.15.1_122-S	1.094	Acox2	NM_053115		N.A.
scl48729.15.1_120-S	1.094	Mcm4	NM_008565	Cdc21;mcdc21;Mcmd4	N.A.
scl50165.9_604-S	1.093	Rab40c	NM_139154	RAR3	-92517	17.2574	5
scl059042.7_5-S	1.092	Cope	NM_021538	1110005D17Rik;Cope1	N.A.
scl44826.11.1_30-S	1.09	Gmpr	NM_025508	2310004P21Rik	N.A.
scl0071990.2_197-S	1.089	Ddx54	NM_028041	2410015A15Rik;APR-5;DP97	N.A.
scl019720.8_242-S	1.088	Trim27	NM_009054	Rfp	N.A.
scl066375.2_40-S	1.088	Dhrs7	NM_025522	2310016E22Rik;retDSR4;retSDR4	N.A.
scl25917.6_37-S	1.086	Ywhag	NM_018871	D7Bwg1348e	90900	5.13613	10
ri|C430014K22|PX00078J13|AK049456|2834-S	1.086	C430014K22Rik	AK049456		N.A.
scl0234734.18_28-S	1.085	Aars	NM_146217	MGC37368	N.A.
scl47754.11.388_4-S	1.084	Eif3s6ip	NM_145139	0610011H21Rik;HSP-66Y;MGC37328;PAF67	N.A.
scl47905.14.1_9-S	1.084	Mtbp	NM_134092	MDM2BP	N.A.
scl50668.1.78_47-S	1.081	Tbcc	NM_178385	2810055C19Rik	30525	17.4638	5
scl072151.1_272-S	1.08	Rfc5	XM_132348	2610020K06Rik	N.A.
scl066445.5_23-S	1.079	Cyc1	NM_025567	2610002H19Rik	N.A.
scl27505.17_595-S	1.071	Pkd2	NM_008861		N.A.
scl078325.1_150-S	1.07	2700092H06Rik	XM_132529		N.A.
scl0231225.1_255-S	1.068	4932414K18Rik	NM_173764	4932414K18	N.A.
scl31534.6.1_6-S	1.068	Ckap1	NM_025548	2410007D12Rik;CG22;CKAPI;TBCB	N.A.
scl27164.1.1_66-S	1.064	2410011G03Rik	NM_025551	MGC7999	N.A.
scl0002412.1_56-S	1.054	Mnat1	NM_008612	MAT1;P36	N.A.
scl0020365.1_201-S	0.955	Serf1	NM_011353	4F5;m4F5;Msmac1	N.A.
GI_37693517-S	0.942	Rps20	NM_026147	4632426K06Rik	N.A.
scl0001111.1_19-S	0.93	Mrps35	NM_145573	MDSO23;MGC28446;MRP-S28;MRPS28	N.A.
scl069010.2_129-S	0.928	Anapc13	NM_181394		N.A.
GI_38091627-S	0.927	LOC194913	XM_110926		N.A.
scl53380.11_494-S	0.926	Fads1	NM_146094	0710001O03Rik;A930006B21Rik;DSD;MGC37858	N.A.
GI_38086534-S	0.925	LOC236932	XM_125431		N.A.
scl0018569.1_4-S	0.923	Pdcd4	NM_011050	D19Ucla1;MA-3;TIS	N.A.
scl0002476.1_437-S	0.92	Kdelr3	NM_134090		N.A.
GI_6678436-S	0.919	Tpt1	NM_009429	fortilin;Trt	N.A.
scl070478.15_14-S	0.919	Mipep	NM_027436	5730405E07Rik	N.A.
scl053610.12_290-S	0.913	Nono	NM_023144	nonA;NRB54	N.A.
ri|2500002A22|ZX00052J20|AK010848|829-S	0.912	2500002A22Rik	AK010848		N.A.
scl014790.2_94-S	0.912	Grcc10	NM_013535	2310033H05Rik;C10	N.A.
scl31356.7.1_27-S	0.912	Emp3	NM_010129	H-4;H4;HNMP-1;MI-35;Ymp	N.A.
scl0002484.1_551-S	0.91	Cyhr1	NM_180962	1110031M01Rik;Chrp	N.A.
scl22906.13_309-S	0.91	Tdrkh	XM_131021		N.A.
scl48883.1.23_254-S	0.908	Olig1	NM_016968	Bhlhb6;Olg-1	61580	16.9122	5
GI_38089172-S	0.903	LOC270037	XM_193374		N.A.
scl0002946.1_2-S	0.901	Tm4sf6	NM_019656	T245;Tm4sf;TSPAN-6;Tspan6	N.A.
scl072654.6_7-S	0.901	2700094L05Rik	NM_028312		N.A.
scl0011603.2_274-S	0.9	Agrn	NM_021604		N.A.
scl072050.3_4-S	0.899	Kdelc1	NM_023645	1810049A15Rik;5730416C13Rik;EP58;Kdel1	N.A.
scl00228880.2_93-S	0.894	3632413B07Rik	NM_027230	1110013E22Rik;2010005I16Rik;MGC25852;mKIAA1125;Prkcbp1	N.A.
scl068647.2_34-S	0.893	1110020P09Rik			N.A.
GI_38088141-S	0.892	LOC384727	XM_357823		N.A.
scl0106068.1_320-S	0.887	9330175B01Rik	XM_128267		N.A.
scl31620.20_1-S	0.886	Axl	NM_009465	Ark;Tyro7;Ufo	N.A.
scl54240.10_147-S	0.886	4632404H22Rik	NM_030167		N.A.
scl0019769.2_219-S	0.884	Rit1	NM_009069	RIBB;Rit;ROC1	N.A.
scl19176.21_114-S	0.877	Stk39	NM_016866	DCHT;SPAK	N.A.
scl50197.1.198_198-S	0.875	Fahd1	NM_023480		N.A.
scl068180.6_62-S	0.872	6430559E15Rik	XM_131537		N.A.
scl0100637.1_115-S	0.871	B230342M21Rik	NM_133898	AI428195	N.A.
GI_21070949-S	0.864	AW060207	NM_144911	MGC27814	N.A.
scl0001633.1_3-S	0.864	Ubxd1	NM_024432	1200008L11Rik;2210415J11Rik;Ubxdc2	N.A.
scl28701.8.1_115-S	0.864	0710001P09Rik	NM_025351	1700021B03Rik	N.A.
scl43245.1.1_35-S	0.862	Immp2l	NM_053122	IMP2	N.A.
scl52526.2_193-S	0.86	Ppp1r3c	NM_016854	Ppp1r5;PTG	N.A.
scl16341.2.6_147-S	0.859	2900009J06Rik			N.A.
scl000022.1_12-S	0.857	Cpt2	NM_009949	CPTII	N.A.
scl019122.2_199-S	0.856	Prnp	NM_011170	CD230;Prn-i;Prn-p;PrP;PrP<C>;PrPC;PrPSc;Sinc	48192	2.13165	6
scl27959.12_30-S	0.856	Snx17	NM_153680	5830447M19Rik;D5Ertd260e;mKIAA0064	N.A.
scl0068783.1_65-S	0.855	Hnrpa0	XM_354754		N.A.
scl017118.3_6-S	0.85	Marcks	NM_008538	Macs;PKCSL	N.A.
scl0244690.3_117-S	0.85	5930431H10	NM_173776		N.A.
scl54409.6_0-S	0.848	Tcte1l	NM_025975	2310075M16Rik	N.A.
scl21997.6.1_47-S	0.847	Cd1d1	NM_007639	CD1.1;Cd1a;Cd1d;Ly-38	N.A.
GI_38093423-S	0.846	LOC385068	XM_358030		N.A.
ri|6330444E07|PX00009F12|AK078100|886-S	0.845	Il18	AK078100	Igif;Il-18	N.A.
scl25574.8.1_15-S	0.845	Ube2j1	NM_019586	0710008M05Rik;1110030I22Rik;Ncube;Ncube1;Ubc6p	N.A.
scl45266.21_295-S	0.844	1300019C06Rik	NM_025832		N.A.
scl0066853.2_236-S	0.843	Pnpla2	NM_025802		N.A.
scl0319191.1_321-S	0.837	Hist1h2ai	NM_178182	H2a-291A	N.A.
scl22856.7_28-S	0.837	Txnip	NM_023719		N.A.
scl23523.7.1_20-S	0.836	Fbxo6b	NM_015797	FBG2;Fbs2;Fbx6b	-77933	4.14707	12
scl54605.3_321-S	0.836	1500031H04Rik	NM_025893		N.A.
scl46849.7.1_2-S	0.829	Chkb	NM_007692	Chetk;Chkl;CK/EK;CK/EK-beta	-23588	15.8928	14
scl0319159.1_95-S	0.828	Hist1h4j	NM_178210		N.A.
scl16476.4_568-S	0.828	Hes6	NM_019479		N.A.
scl35001.15_103-S	0.828	Plekha2	NM_031257	6430512N22Rik;TAPP2	N.A.
scl41542.4_321-S	0.828	Gm2a	NM_010299		N.A.
scl54845.33_3-S	0.827	Plxnb3	NM_019587	Plxn6	N.A.
GI_21450300-S	0.826	LOC279618	XM_205232		N.A.
scl069154.1_165-S	0.826	1810030A06Rik			N.A.
GI_38085699-S	0.822	2210018M03Rik	XM_355849		N.A.
ri|1810037J08|ZX00051K09|AK007723|534-S	0.82	1810037J08Rik	AK007723		N.A.
scl074519.1_143-S	0.82	Cyp2j9	NM_028979	8430417E17Rik	N.A.
scl000908.1_4-S	0.818	Hes6	NM_019479		N.A.
scl00102607.2_257-S	0.817	Snx19	NM_028874	3526401K03Rik;AI848208;mKIAA0254	N.A.
scl51149.4_213-S	0.817	9630019K15Rik	NM_178774		N.A.
scl28685.4.1_25-S	0.815	Wnt7a	NM_009527	px;tw;Wnt-7a	N.A.
scl47703.8_132-S	0.815	Tef	NM_017376		N.A.
scl52788.9.1_0-S	0.815	Mtl5	NM_010841	tesmin	N.A.
scl0014733.2_286-S	0.813	Gpc1	NM_016696		N.A.
scl46294.4.1_0-S	0.813	Cklfsf5	NM_026066	1500005P16Rik;2900052H21Rik	N.A.
scl49877.10_136-S	0.812	Vegfa	NM_009505	Vegf;VEGF-A;VEGF120;VPF	N.A.
scl31155.10_11-S	0.811	Mfge8	NM_008594	Mfgm;P47;SED1	N.A.
scl42605.25_108-S	0.811	Lpin1	NM_015763	4631420P06;fld;Kiaa0188;mKIAA0188	N.A.
scl0073254.1_56-S	0.81	4932411G06Rik	XM_144475		N.A.
scl014115.17_10-S	0.81	Fbln2	NM_007992		N.A.
scl19558.7.10_4-S	0.809	Ptgds	NM_008963	21kDa;L-PGDS;PGD2;Ptgs3	67245	2.25223	7
scl54771.1.1285_39-S	0.809	A130028J20Rik			N.A.
scl000372.1_1017-S	0.808	3830406C13Rik	NM_178141	MGC36213	N.A.
scl0027059.2_196-S	0.808	Sh3d19	NM_012059	Kryn	N.A.
scl28264.25.1_26-S	0.807	Eps8	NM_007945		N.A.
scl26595.14.1_90-S	0.805	Ppargc1a	NM_008904	PGC-1;Pgc-1alpha;Pgc1;Pgco1;Ppargc1	N.A.
scl40472.8_474-S	0.805	Slc1a4	NM_018861	ASCT1;SATT	N.A.
GI_33239414-S	0.803	A230072I16Rik	NM_175004	4632432J04	N.A.
scl00001.1_0_REVCOMP-S	0.803				N.A.
scl50147.4_283-S	0.803	Dusp1	NM_013642	3CH134;erp;mkp-1;Ptpn16	N.A.
scl34467.10_352-S	0.801	Ciapin1	NM_134141		N.A.
scl026912.9_26-S	0.8	Gcat	NM_013847	Kbl	N.A.
scl18924.1.2532_104-S	0.8	Fosb	NM_008036		N.A.
ri|A530084A08|PX00143J15|AK041121|2670-S	0.797	2610301F02Rik	AK041121		N.A.
GI_30061378-S	0.796	Hist1h2af	NM_175661	H2a-221	N.A.
scl00208292.2_202-S	0.796	9030612M13Rik	NM_172458	4732483N19;mKIAA3006	N.A.
scl014184.21_7-S	0.794	Fgfr3	NM_008010	Fgfr-3;HBGFR	N.A.
scl47892.24_470-S	0.794	D15Ertd621e	NM_145959		N.A.
GI_30061392-S	0.793	Hist1h2ai	NM_178182	H2a-291A	N.A.
ri|2700049M22|ZX00063F23|AK012404|1721-S	0.792	Mil1-pending	AK012404		N.A.
scl21907.2_5-S	0.792	Lor	NM_008508		N.A.
scl34458.11.1_16-S	0.792	BC016201	NM_145601	MGC27656	N.A.
scl24899.72.1_88-S	0.79	Col16a1	NM_028266	2700007F12Rik;A530052M23Rik;CA1F	N.A.
scl43844.7.1_22-S	0.789	Fbp1	NM_019395	Fbp-2;Fbp2	N.A.
scl0223227.1_10-S	0.786	Sox21	NM_177753	Sox25	N.A.
scl068752.1_26-S	0.786	1110048P06Rik			N.A.
scl018574.14_254-S	0.785	Pde1b	NM_008800	63kDa;Pde1b1	N.A.
scl066961.2_240-S	0.785	2310043N10Rik			N.A.
scl43495.3.1_6-S	0.785	2310016C16Rik	NM_027127		N.A.
GI_30061360-S	0.784	Hist1h2ag	NM_178186		N.A.
scl0071675.1_286-S	0.783	0610010F05Rik	NM_027860		N.A.
scl056149.9_314-S	0.782	Grasp	NM_019518	tamalin	N.A.
scl47751.3.4_1-S	0.78	1810060D16Rik	XM_128110		N.A.
scl41173.9_495-S	0.779	Rhbdl4	NM_139228	Rhomr1;Ventrhoid;Vrho	11627	11.8013	5
scl027877.2_206-S	0.779	D1Ertd471e			N.A.
ri|5330430P07|PX00054C24|AK030554|2441-S	0.778	5330430P07Rik	AK030554		N.A.
scl16778.9_627-S	0.777	AW212394	NM_133829	2210010L05Rik;9630025I22Rik	N.A.
ri|3110012E06|ZX00070P21|AK014044|1159-S	0.774	3110012E06Rik	AK014044		N.A.
scl19523.39_64-S	0.773	Notch1	NM_008714	9930111A19Rik;lin-12;Mis6;Tan1	N.A.
scl00270163.1_313-S	0.771	4732465J09Rik	XM_356161	4732465J09	N.A.
scl23476.5_13-S	0.77	Vamp3	NM_009498	ceb;D130027G05Rik	N.A.
GI_30061356-S	0.768	Hist1h2ad	NM_178188		N.A.
ri|8430408C16|PX00024N13|AK018393|963-S	0.768	Slc15a2	AK018393	8430408C16Rik;C78862;PEPT2	N.A.
scl52642.29_318-S	0.768	Tjp2	NM_011597	ZO-2	N.A.
ri|A630097D09|PX00148I01|AK042500|2589-S	0.767	A630097D09Rik	AK042500		N.A.
IGKV14-100_AJ231243_Ig_kappa_variable_14-100_12-S	0.766				N.A.
scl00319190.1_155-S	0.765	Hist2h2be	NM_178214		N.A.
scl022666.6_141-S	0.764	Zfp161	NM_009547	ZF5	55513	17.6934	20
ri|3110023G01|ZX00071G24|AK014074|2040-S	0.764	3110023G01Rik	AK014074		N.A.
scl013010.2_9-S	0.764	Cst3	NM_009976		N.A.
scl25147.5_521-S	0.763	2010305A19Rik	NM_027250		N.A.
scl27216.15.1_27-S	0.763	4432405B04Rik	NM_026486		N.A.
scl44989.1_487-S	0.761	Hist1h1c	NM_015786	0610008C09Rik;H1.2;H1c;H1f2;H1var1;His1a	N.A.
scl0319153.1_241-S	0.751	Hist1h3i	NM_178207	H3-H	N.A.
scl068436.2_19-S	0.751	1100001I22Rik	XM_485311		N.A.
scl34595.13_308-S	0.75	Gab1	NM_021356		N.A.
scl071238.2_50-S	0.749	Acn9	XM_355744		N.A.
scl33435.1.5_56-S	0.749	9230110F11Rik			N.A.
scl46053.11_383-S	0.749	Elf1	NM_007920	Elf-1;mElf-1	N.A.
scl00260409.2_193-S	0.748	Cdc42ep3	NM_026514	3200001F04Rik;Borg2;Cep3;UB1	N.A.
scl46532.2.592_15-S	0.748	2810004A10Rik	NM_027265		N.A.
scl000614.1_52-S	0.746	NFI-X3	S81451		N.A.
scl0077045.2_69-S	0.746	Bcl7a	NM_029850	4432415N06Rik	N.A.
GI_30061358-S	0.745	Hist1h4k	NM_178211		N.A.
scl067109.1_231-S	0.745	2210018M03Rik	XM_355849		N.A.
scl30978.11_3-S	0.743	Plekhb1	NM_013746	evt-1;PHR1;Phret1	N.A.
scl0001989.1_47-S	0.74	Gyg1	NM_013755		N.A.
scl00326620.1_9-S	0.74	Hist1h4b	NM_178193		N.A.
scl27703.26_20-S	0.74	Pdgfra	NM_011058	CD140a;Pdgfr-2	N.A.
scl34177.5_600-S	0.739	2310022B05Rik	NM_175149		N.A.
ri|2310046C23|ZX00040C08|AK009842|910-S	0.736	Zfp99	AK009842	2310046C23Rik;2810437E14Rik	N.A.
GI_38075147-S	0.734	LOC228730	XM_130476		N.A.
scl077552.1_245-S	0.734	9330132O05Rik	NM_175259		N.A.
scl48393.15_330-S	0.734	Nfkbiz	NM_030612		N.A.
scl0110351.13_329-S	0.73	Rap1ga1	XM_149500		-5472	4.13695	10
scl24094.1_31-S	0.73	June	NM_010591	AP-1;c-jun;Junc	N.A.
scl48396.17_447-S	0.729	Alcam	NM_009655	BEN;CD166;DM-GRASP;MGC27910;MuSC;SC1	N.A.
scl00212307.2_257-S	0.728	Mapre2	NM_153058	D18Abb1e;EB1;EB2;RP1	N.A.
scl066522.1_109-S	0.728	Pgpep1	NM_023217		N.A.
scl098952.11_256-S	0.727	C230093N12Rik	NM_153560	AI426465;MGC38572	N.A.
scl16356.5_24-S	0.727	2700050C12Rik	NM_145100	C530008O16Rik	N.A.
scl38917.7_7-S	0.727	Gja1	NM_010288	Cnx43;connexin43;Cx43;Cx43alpha1;Gja-1	N.A.
scl37654.3_4-S	0.726	Ascl1	NM_008553	ASH1;Mash1	-93155	10.8702	5
scl0013003.1_276-S	0.724	Cspg2	NM_019389	9430051N09;hdf;NG2;PG-M(V0);PG-M(V1)	N.A.
scl35678.16.1_29-S	0.724	Usp3	NM_144937	MGC28886	N.A.
scl28988.1_62-S	0.723	1200009O22Rik	NM_025817	mKIAA0644	N.A.
ri|B130020A07|PX00157F20|AK045021|2754-S	0.717	B130020A07Rik	AK045021		N.A.
scl40135.12_123-S	0.715	Aldh3a2	NM_007437	Ahd-3;Ahd-3r;Ahd3;Ahd3-r;Aldh4;Aldh4-r	N.A.
GI_38080112-S	0.711	1700110N18Rik	XM_283372		N.A.
scl0012192.2_207-S	0.711	Zfp36l1	NM_007564	AW742437;AW743212;Berg36;Brf1;cMG1;ERF1;TIS11b	N.A.
scl43929.4.1_16-S	0.707	Mxd3	NM_016662		N.A.
scl44485.3_91-S	0.707	Enc1	NM_007930	Nrpb;PIG10	N.A.
scl22405.4_235-S	0.705	Hey1	NM_010423	Herp2;hesr-1;HRT1	N.A.
scl0108927.4_201-S	0.704	2810489O06Rik	NM_175386		N.A.
scl49599.3_588-S	0.703	Cdc42ep3	NM_026514	3200001F04Rik;Borg2;Cep3;UB1	N.A.
GI_20799906-S	0.702	1500004O06Rik	XM_133806	4930408O21Rik	N.A.
scl26168.1.495_191-S	0.702	Usmg3			N.A.
scl38726.3.1_35-S	0.701	Cstb	NM_007793	Stfb	N.A.
scl52593.10.1_23-S	0.7	5033414D02Rik	NM_026362	1110007H22Rik	N.A.
scl016011.3_113-S	0.699	Igfbp5	NM_010518	IGFBP-5	N.A.
scl0319151.1_287-S	0.698	Hist1h3e	NM_178205	H3-f	N.A.
scl18854.8.1_1-S	0.697	Actc1	NM_009608	Actc-1	40769	2.1137	14
scl39894.1.2841_30-S	0.697	BC017647	NM_145430	MGC28990	N.A.
scl00243813.1_281-S	0.696	Leng9	NM_175529		-28782	7.37812	9
scl38612.22.1_93-S	0.695	Rfx4	NM_027689	4933412G19Rik;NYD-sp10	N.A.
scl27096.8.1_1-S	0.694	0610009M14Rik	NM_023910	Thg-1pit;Tilz2	N.A.
scl068738.1_270-S	0.693	Acas2l	NM_080575	1110032O15Rik;Acas2;AceCS2	N.A.
scl44212.1.1_304-S	0.693	Hist1h2ae	NM_178187	1190022L06	N.A.
scl18657.41_158-S	0.692	4930402H24Rik	NM_029432	2810487F15Rik	N.A.
scl0018708.1_307-S	0.691	Pik3r1	NM_011085	C530050K14;p50alpha;p55alpha;p85alpha;PI3K	N.A.
scl0227620.1_20-S	0.69	Uap1l1	XM_130172		-36878	2.25223	7
scl0016011.2_295-S	0.69	Igfbp5	NM_010518	IGFBP-5	N.A.
GI_31982205-S	0.689	Hist1h2ae	NM_178187	1190022L06	N.A.
scl32537.2.2118_88-S	0.687	Rgma	NM_177740	C230063O06;MGC38550;MGC69915	N.A.
scl15160.1.1_303-S	0.685	3000002B06Rik	NM_001001979		N.A.
scl19429.19_321-S	0.685	Ralgps1	NM_175211		N.A.
scl43019.15_590-S	0.685	Smoc1	NM_022316	2600002F22Rik;SRG	N.A.
scl47132.18.1_100-S	0.685	Adcy8	NM_009623	AC8	N.A.
scl20180.20_84-S	0.682	Rin2	NM_028724	2010003K16Rik;4632403N06Rik;RASSF4	N.A.
scl43842.1.630_0-S	0.679	Ptch1	NM_008957	A230106A15Rik;mes;Ptc;Ptc1;Ptch	N.A.
scl45849.7.1_72-S	0.678	Zmynd17	XM_127602		N.A.
scl29678.2_366-S	0.674	Lrrn1	NM_008516	NLRR-1	N.A.
scl50284.10.368_11-S	0.671	Dll1	NM_007865	Delta1	N.A.
scl33993.13_72-S	0.67	Plat	NM_008872	D8Ertd2e;MGC18508;t-PA;tPA	N.A.
scl0018600.1_295-S	0.662	Padi2	NM_008812	mKIAA0994;Pdi;Pdi2	N.A.
scl39908.21.1_34-S	0.659	Cpd	NM_007754	AW322530;D830034L15Rik	N.A.
scl00105171.1_137-S	0.658	Arrdc3	NM_178917	mKIAA1376	N.A.
scl33534.10_93-S	0.656	Nkd1	NM_027280	2810434J10Rik;9030215G15Rik	N.A.
scl37275.1_87-S	0.645	Sesn3	NM_030261	5630400E15Rik;MGC7182;SEST3	N.A.
scl0108934.2_122-S	0.643	BC024659	XM_488673		N.A.
scl0022329.2_144-S	0.642	Vcam1	NM_011693	CD106;Vcam-1	N.A.
scl0012874.1_259-S	0.641	Cpd	NM_007754	AW322530;D830034L15Rik	N.A.
GI_25030732-S	0.637	LOC269515	XM_196313		N.A.
scl0207683.7_143-S	0.637	Igsf11	NM_170599	BT-IgSF;Igsf13	N.A.
scl15920.22.1_21-S	0.636	Atp1a2	NM_178405	Atpa-3;mKIAA0778	N.A.
GI_38090844-S	0.632	LOC380665	XM_354567		N.A.
scl21816.1.35_40-S	0.631	Hist2h3c2	NM_054045	H3-614;H3.2-614;Hist2h3ca1;Hist2h3ca2;M32461	N.A.
GI_46402194-S	0.63	Lmo3	NM_207222	AI854781;BB106490;Rbtn-3;Rbtn3	-1506	6.13855	7
ri|8030402P03|PX00650F12|AK078743|1748-S	0.63	8030402P03Rik	AK078743		N.A.
scl7144.1.1_67-S	0.627	9430052C07Rik			N.A.
scl0223649.1_255-S	0.626	BC011468	NM_144847	MGC12117;MGC18994	N.A.
scl50311.6.1_173-S	0.623	Pacrg	XM_128418		N.A.
scl073051.2_144-S	0.614	2900056P18Rik			33972	2.18003	20
scl027660.1_217-S	0.611	1700088E04Rik	NM_138581	ESTJ0827E04	N.A.
scl28759.2_148-S	0.609	Cml1	NM_023160	1110002I11Rik	N.A.
ri|6430403C09|PX00103C13|AK032153|3768-S	0.603	6430403C09Rik	AK032153		N.A.
scl22351.8.1_44-S	0.598	Gyg1	NM_013755		N.A.
scl0242553.1_69-S	0.596	BC060737	NM_172872		N.A.
scl23524.7_137-S	0.589	2610109H07Rik	XM_131857		98792	4.14685	5
ri|C430002D13|PX00078D01|AK049383|2064-S	0.588	C430002D13Rik	AK049383		N.A.
ri|D930027C18|PX00202M11|AK086418|2316-S	0.584	Mtssk	AK086418		N.A.
scl0003300.1_40-S	0.578		AK012325		N.A.
scl0103712.1_49-S	0.575	6330403K07Rik	NM_134022	AI415455;UGS148	N.A.
GI_28499482-S	0.57	Hist2h2aa1	NM_013549	H2a-615;Hist2	-99143	4.14707	12
scl0003353.1_0-S	0.569	Bdnf	AY231131		-18379	2.10948	10
scl0012192.2_103-S	0.567	Zfp36l1	NM_007564	AW742437;AW743212;Berg36;Brf1;cMG1;ERF1;TIS11b	N.A.
scl48041.26_120-S	0.56	Myo10	NM_019472	D15Ertd600e;mKIAA0799	N.A.
scl34150.1.5_75-S	0.553	A930035F09Rik			N.A.
scl16211.13_625-S	0.552	Crb1	NM_133239	7530426H14Rik;A930008G09Rik	N.A.
GI_38077399-S	0.547	LOC381484	XM_355437		N.A.
scl074744.3_0-S	0.544	5830408C22Rik			N.A.
scl24634.4_103-S	0.542	Hes5	NM_010419		57975	4.15386	8
scl17906.4.1_24-S	0.539	A530083I02Rik		A530083I02	N.A.
scl29411.4.6_15-S	0.537	Mgst1	NM_019946	1500002K10Rik;Gst	N.A.
ri|E230014G11|PX00209N06|AK054043|743-S	0.535	E230014G11Rik	AK054043		N.A.
scl21184.4.1_33-S	0.524	4930571C24Rik	XM_203838		30895	2.25139	21
scl0067723.2_24-S	0.511	4932415G12Rik	NM_026339		N.A.
scl34457.2_232-S	0.495	Zfp319	NM_024467	mKIAA1388	N.A.
GI_38074965-I	0.487	Edil3	XM_127411	Del1	N.A.
ri|D930009B21|PX00200J19|AK086163|968-S	0.484	D930009B21Rik	AK086163		N.A.
scl069786.2_30-S	0.482	1810034M08Rik	NM_176842	0610033G21Rik;Cgi-121;mDRWMS1	N.A.
GI_38088119-S	0.474	LOC381960	XM_355992		N.A.
scl0003216.1_934-S	0.474	Prkcq	NM_008859	A130035A12Rik;PKC-0;Pkcq	N.A.
ri|E130309C02|PX00209K20|AK053800|2194-S	0.467	2310079F23Rik	AK053800		43376	5.35848	6
scl075571.5_264-S	0.467	1700030K01Rik	NM_029343	4930599C08	N.A.
scl016477.1_58-S	0.461	Junb	NM_008416		31304	8.87836	16
scl34562.1_198-S	0.461	Ier2	NM_010499	ch1;pip92	N.A.
ri|C630029M13|PX00084D12|AK083231|995-S	0.456	C630029M13Rik	AK083231		N.A.
scl31677.12.1_25-S	0.453	Relb	NM_009046		N.A.
scl18531.6.1_97-S	0.451	3300002I08Rik	NM_027017	2900016H11Rik	N.A.
scl056306.1_301-S	0.448	Tera	NM_019643		N.A.
scl30594.4.1_7-S	0.409	1700007K09Rik	XM_133875		N.A.
scl013654.4_67-S	0.399	Egr2	NM_010118	Egr-2;Krox-20;Krox20;NGF1-B;Zfp-25;Zfp-6	N.A.
scl0105148.34_198-S	0.395	Iars	NM_172015	AI327140;E430001P04Rik;ILRS	N.A.
scl23773.12.1_52-S	0.395	Lck	NM_010693	Hck-3;p56<lck>	N.A.
scl42959.4_58-S	0.395	Fos	NM_010234	c-fos;D12Rfj1	N.A.
scl52303.3_528-S	0.395	Bambi	NM_026505	2610003H06Rik	N.A.
scl0001836.1_14-S	0.378				N.A.
GI_38074185-S	0.364	LOC383621	XM_357161		N.A.
scl016007.2_3-S	0.363	Cyr61	NM_010516	CCN1;Igfbp10	N.A.
scl34016.2.1_50-S	0.335	Defb3	NM_013756	mBD-3	N.A.
scl51769.42.1_6-S	0.328	Myo5b	NM_201600		N.A.
scl46131.3_126-S	0.294	Egr3	NM_018781	Pilot	N.A.
scl066270.6_30-S	0.234	1810015C04Rik	NM_025459		N.A.
scl31688.5.1_17-S	0.105	Fosb	NM_008036		26883	7.18441	9
