# Supplementary material for: REST Regulates Distinct Transcriptional Networks in Embryonic and Neural Stem Cells
Source: PLoS Biol. 2008 Oct 28;6(10):e256. doi: 10.1371/journal.pbio.0060256 (PMC2573930; doi:10.1371/journal.pbio.0060256)
Supplement: Dataset S6 — (21 KB XLS) [file pbio.0060256.sd006.xls]

## Sheet: ESC-Specific Target Genes
Pathway						Molecular Function
Wnt			Integrin			Kinase			Chromatin Binding
Refseq ID	Gene Name; Symbol		Refseq ID	Gene Name; Symbol		Refseq ID	Gene Name; Symbol		Refseq ID	Gene Name; Symbol
NM_001025432	CREB binding protein;Crebbp		NM_007738	procollagen, type VII, alpha 1;Col7a1		NM_008795	PCTAIRE-motif protein kinase 3;Pctk3		NM_001025432	CREB binding protein;Crebbp
NM_009612	activin A receptor, type II-like 1;Acvrl1		NM_008484	laminin, beta 3;Lamb3		NM_009612	activin A receptor, type II-like 1;Acvrl1		NM_009282	stromal antigen 1;Stag1
NM_010304	guanine nucleotide binding protein, alpha 15;Gna15		NM_007477	ADP-ribosylation factor 2;Arf2		NM_011903	tousled-like kinase 2 (Arabidopsis);Tlk2		NM_172663	enhancer of polycomb homolog 2 (Drosophila);Epc2
NM_008913	protein phosphatase 3, catalytic subunit, alpha isoform;Ppp3ca		NM_080288	engulfment and cell motility 1, ced-12 homolog (C. elegans);Elmo1		NM_145508	dual-specificity tyrosine-(Y)-phosphorylation regulated kinase 3;Dyrk3		NM_009280	synovial sarcoma translocation, Chromosome 18;Ss18
NM_009331	transcription factor 7, T-cell specific;Tcf7		NM_054050	Rap guanine nucleotide exchange factor (GEF) 1;Rapgef1		NM_134115	serine/threonine kinase 38;Stk38		NM_025891	SWI/SNF related, matrix associated, actin dependent regulator of chromatin, subfamily d, member 3;Smarcd3
NM_007560	bone morphogenetic protein receptor, type 1B;Bmpr1b		NM_007731	procollagen, type XIII, alpha 1;Col13a1		NM_013490	choline kinase alpha;Chka		NM_013883	sex comb on midleg homolog 1;Scmh1
NM_001013753	protocadherin 17;Pcdh17		NM_010407	hemopoietic cell kinase;Hck		NM_007394	activin A receptor, type 1;Acvr1		NM_021788	sin3 associated polypeptide;Sap30
NM_009519	wingless-related MMTV integration site 11;Wnt11		NM_175164	Rho GTPase activating protein 26;Arhgap26		NM_001038018	G protein-coupled receptor kinase 6;Gprk6		NM_013676	suppressor of Ty 5 homolog (S. cerevisiae);Supt5h
NM_001037758	beta-transducin repeat containing protein;Btrc		NM_010815	GRB2-related adaptor protein 2;Grap2		NM_015755	hormonally upregulated Neu-associated kinase;Hunk		NM_028722	RIKEN cDNA 4121402D02 gene;4121402D02Rik
NM_029357	protocadherin 1;Pcdh1		NM_133167	parvin, beta;Parvb		NM_010717	LIM-domain containing, protein kinase;Limk1		NM_153056	sirtuin 7 (silent mating type information regulation 2, homolog) 7 (S. cerevisiae);Sirt7
NM_080553	inositol 1,4,5-triphosphate receptor 3;Itpr3		NM_009271	Rous sarcoma oncogene;Src		NM_010407	hemopoietic cell kinase;Hck		NM_016957	high mobility group nucleosomal binding domain 2;Hmgn2
NM_001037809	cadherin 3;Cdh3		NM_172612	Rho family GTPase 1;Rnd1		NM_001033245	hexokinase 3;Hk3		NM_026122	high mobility group nucleosomal binding domain 3;Hmgn3
NM_174988	cadherin 22;Cdh22		NM_019767	actin related protein 2/3 complex, subunit 1A;Arpc1a		NM_029005	mixed lineage kinase domain-like;Mlkl
NM_025891	SWI/SNF related, matrix associated, actin dependent regulator of chromatin, subfamily d, member 3;Smarcd3		NM_021895	actinin alpha 4;Actn4		NM_001009930	BR serine/threonine kinase 2;Brsk2
NM_008709	v-myc myelocytomatosis viral related oncogene, neuroblastoma derived (avian);Mycn		NM_025685	procollagen, type XXVII, alpha 1;Col27a1		NM_134062	death associated protein kinase 1;Dapk1
NM_001042726	protocadherin 8;Pcdh8					NM_018797	plexin C1;Plxnc1
NM_019923	inositol 1,4,5-triphosphate receptor 2;Itpr2					NM_009469	Unc-51 like kinase 1 (C. elegans);Ulk1
NM_198117	protocadherin alpha 2;Pcdha2					NM_009436	testis-specific serine kinase 2;Tssk2
NM_030732	transducin (beta)-like 1X-linked receptor 1;Tbl1xr1					NM_029361	WNK lysine deficient protein kinase 2;Wnk2
NM_033575	protocadherin gamma subfamily B, 2;Pcdhgb2					NM_016896	mitogen-activated protein kinase kinase kinase 14;Map3k14
NM_011720	wingless related MMTV integration site 8b;Wnt8b					NM_013764	deoxyguanosine kinase;Dguok
NM_009118	retinal S-antigen;Sag					NM_016795	serine/arginine-rich protein specific kinase 1;Srpk1
NM_007394	activin A receptor, type 1;Acvr1					NM_009271	Rous sarcoma oncogene;Src
NM_007614	catenin (cadherin associated protein), beta 1;Ctnnb1					NM_007708	citron;Cit
NM_020510	frizzled homolog 2 (Drosophila);Fzd2					NM_008029	FMS-like tyrosine kinase 4;Flt4
NM_015732	axin2;Axin2					NM_010831	SNF1-like kinase;Snf1lk
NM_144854	open reading frame 63;ORF63					NM_010194	feline sarcoma oncogene;Fes
						NM_175154	galactokinase 2;Galk2
						NM_133810	serine/threonine kinase 17b (apoptosis-inducing);Stk17b
						NM_001033209	xylulokinase homolog (H. influenzae);Xylb
						NM_029634	inositol hexaphosphate kinase 2;Ihpk2
						NM_153599	cyclin-dependent kinase 8;Cdk8
						NM_019945	microtubule associated serine/threonine kinase 1;Mast1
						NM_021302	serine/threonine kinase 32C;Stk32c
						NM_010092	dual-specificity tyrosine-(Y)-phosphorylation regulated kinase 1b;Dyrk1b
						NM_172461	NIMA (never in mitosis gene a)-related expressed kinase 11;Nek11
						NM_145419	hexokinase domain containing 1;Hkdc1
						NM_133741	SNF related kinase;Snrk
						NM_007560	bone morphogenetic protein receptor, type 1B;Bmpr1b
						NM_007936	Eph receptor A4;Epha4
						NM_027184	inositol polyphosphate multikinase;Ipmk
						NM_029031	carbohydrate kinase-like;Carkl
						NM_030724	uridine-cytidine kinase 2;Uck2
						NM_001033874	RIKEN cDNA 1190002A17 gene;1190002A17Rik
						NM_144854	open reading frame 63;ORF63
